# Supplementary material for: Metabolic reprogramming dynamics in tumor spheroids: Insights from a multicellular, multiscale model
Source: PLoS Comput Biol. 2019 Jun 11;15(6):e1007053. doi: 10.1371/journal.pcbi.1007053 (PMC6588258; doi:10.1371/journal.pcbi.1007053)
Supplement: S2 Text — SBML code for the ODE model previously published (Roy and Finley, Frontiers in Physiology, 2017; [27]). (ZIP) [file pcbi.1007053.s002.zip › S2.xml]

<?xml version="1.0" encoding="UTF-8"?>
<sbml xmlns="http://www.sbml.org/sbml/level2/version4" level="2" version="4">
  <annotation>
    <SimBiology xmlns="http://www.mathworks.com">
      <Version Major="5" Minor="1" Point="0"/>
    </SimBiology>
  </annotation>
  <model id="mw414139ba_3b89_4f4e_8130_ff467c0af94c" name="Pancreatic_cancer">
    <notes>
      <body xmlns="http://www.w3.org/1999/xhtml">% The parameters provided are the model parameters from IC#1. The fixed parameters remain same
%% ODES FOR THE METABOLITES 
d(Glc) = GLUT_reaction - HK_reaction;
d(ATP) = - HK_reaction - PFK1_reaction + PGK_reaction + PYK_reaction - ATPase_reaction - AK_reaction + 13*OxPhos_reaction;  
d(G6P) = HK_reaction - HPI_reaction - Glycogen_synthesis + Glycogen_degradation - G6PD_reaction;
d(ADP) = HK_reaction + PFK1_reaction - PGK_reaction - PYK_reaction + ATPase_reaction + 2*AK_reaction - 13*OxPhos_reaction;
d(F6P) = HPI_reaction - PFK1_reaction + TA_reaction + TK2_reaction;
d(FBP) = PFK1_reaction - ALDO_reaction;
d(DHAP) = ALDO_reaction - TPI_reaction;
d(G3P) = ALDO_reaction + TPI_reaction + TK1_reaction + TK2_reaction - TA_reaction - GAPDH_reaction;
d(NAD) = - GAPDH_reaction + LDH_reaction + DHAses_reaction + MDH1_reaction;
d(thirteenBPG) = GAPDH_reaction - PGK_reaction;
d(threePG) = PGK_reaction - PGAM_reaction;
d(twoPG) = PGAM_reaction - ENO_reaction;
d(PEP) = ENO_reaction - PYK_reaction;
d(Pyr) = PYK_reaction - LDH_reaction - PYRH_reaction + CMALIC_reaction;
d(Lac_in) = LDH_reaction - MCT_reaction;
d(AMP) =  - AK_reaction;
d(sixPG) = G6PD_reaction - sixPGDH_reaction;
d(Ru5P) = sixPGDH_reaction - RPE_reaction - RPI_reaction;
d(X5P) = RPE_reaction - TK1_reaction - TK2_reaction;
d(R5P) = RPI_reaction - PRPPS_reaction - TK1_reaction;
d(E4P) = TA_reaction - TK2_reaction;
d(S7P) = TK1_reaction - TA_reaction;
d(NADP) = GSSGR_reaction - G6PD_reaction - sixPGDH_reaction - CMALIC_reaction;
d(mPYR) = PYRH_reaction*(Vc/Vm) - PDH_reaction  + MMALIC_reaction - PC_reaction + GPT_reaction;
d(mAcCoA) = PDH_reaction - CS_reaction;
d(mCIT) = CS_reaction - ACON_reaction + CITMAL_reaction;
d(mICIT) = ACON_reaction - IDH_reaction;
d(mAKG) = IDH_reaction - AKGD_reaction - GOT2_reaction + AKGMAL_reaction + GDH_reaction - GPT_reaction; 
d(mSCOA) = AKGD_reaction - SCOAS_reaction;
d(mSUC) = SCOAS_reaction - SDH_reaction;
d(mFUM) = SDH_reaction - FUM_reaction;
d(mMAL) = FUM_reaction - MDH2_reaction - AKGMAL_reaction - CITMAL_reaction + MALPi_reaction - MMALIC_reaction; 
d(mOAA) = - CS_reaction + MDH2_reaction + GOT2_reaction + PC_reaction; 
d(mASP) = ASPGLU_reaction - GOT2_reaction; 
d(mGLU) = GOT2_reaction - ASPGLU_reaction + GLUH_reaction - GDH_reaction + GPT_reaction; 
d(ASP) = - GOT1_reaction - ASPGLU_reaction*(Vm/Vc);
d(GLU) = GOT1_reaction + ASPGLU_reaction*(Vm/Vc) - GLUH_reaction*(Vm/Vc) + GLS_reaction;
d(OAA) = GOT1_reaction - MDH1_reaction + CLY_reaction;
d(MAL) = MDH1_reaction + AKGMAL_reaction*(Vm/Vc) + CITMAL_reaction*(Vm/Vc) - MALPi_reaction*(Vm/Vc) - CMALIC_reaction; 
d(AKG) = - GOT1_reaction - AKGMAL_reaction*(Vm/Vc);
d(CIT) = - CITMAL_reaction*(Vm/Vc) - CLY_reaction;
d(GLN) = ASCT2_reaction - GLS_reaction; 
d(NADH) =  GAPDH_reaction - LDH_reaction - DHAses_reaction - MDH1_reaction;
d(NADPH) =  - GSSGR_reaction + G6PD_reaction + sixPGDH_reaction + CMALIC_reaction;
d(GSH) = GSSGR_reaction - GPX_reaction;
d(GSSG) =  - GSSGR_reaction + GPX_reaction;

</body>
    </notes>
    <listOfUnitDefinitions>
      <unitDefinition id="MWBUILTINPREFIX_milli_MWBUILTINUNIT_liter" name="milliliter">
        <listOfUnits>
          <unit kind="metre" exponent="3"/>
          <unit kind="dimensionless" multiplier="1e-06"/>
        </listOfUnits>
      </unitDefinition>
      <unitDefinition id="MWBUILTINUNIT_liter" name="liter">
        <listOfUnits>
          <unit kind="metre" exponent="3"/>
          <unit kind="dimensionless" multiplier="0.001"/>
        </listOfUnits>
      </unitDefinition>
      <unitDefinition id="MWBUILTINPREFIX_milli_MWBUILTINUNIT_molarity" name="millimolarity">
        <listOfUnits>
          <unit kind="metre" exponent="-3"/>
          <unit kind="mole"/>
          <unit kind="dimensionless" multiplier="1"/>
        </listOfUnits>
      </unitDefinition>
      <unitDefinition id="MWDERIVEDUNIT_millimolarity__minute" name="millimolarity/minute">
        <listOfUnits>
          <unit kind="metre" exponent="-3"/>
          <unit kind="mole"/>
          <unit kind="second" exponent="-1"/>
          <unit kind="dimensionless" multiplier="0.0166666666666667"/>
        </listOfUnits>
      </unitDefinition>
    </listOfUnitDefinitions>
    <listOfCompartments>
      <compartment id="mw7a09523b_91e6_48b0_959c_dc5b25a96de8" name="cyto" size="1" units="MWBUILTINPREFIX_milli_MWBUILTINUNIT_liter"/>
      <compartment id="mwc5bbdcb7_82bb_4bd5_97b6_25d67217a587" name="mito" size="1" units="MWBUILTINPREFIX_milli_MWBUILTINUNIT_liter"/>
      <compartment id="mw55a32d65_6d50_46e2_8230_c9460a0ed9b3" name="cell" size="1" units="MWBUILTINPREFIX_milli_MWBUILTINUNIT_liter"/>
    </listOfCompartments>
    <listOfSpecies>
      <species id="mw4ca851c6_c286_4bc6_8291_508822b63b18" name="Glu_in" compartment="mw7a09523b_91e6_48b0_959c_dc5b25a96de8" initialConcentration="0.014" substanceUnits="mole">
        <annotation>
          <SimBiology xmlns="http://www.mathworks.com">
            <Unit Numerator="mole" Denominator="liter"/>
          </SimBiology>
        </annotation>
      </species>
      <species id="mw4ef6e502_5e84_4317_b8c6_e2e00991d3eb" name="G6P" compartment="mw7a09523b_91e6_48b0_959c_dc5b25a96de8" initialConcentration="0.0012" substanceUnits="mole">
        <annotation>
          <SimBiology xmlns="http://www.mathworks.com">
            <Unit Numerator="mole" Denominator="liter"/>
          </SimBiology>
        </annotation>
      </species>
      <species id="mwafc29220_4dfe_4b15_9def_589752df0142" name="ADP" compartment="mw7a09523b_91e6_48b0_959c_dc5b25a96de8" initialConcentration="0.0019" substanceUnits="mole">
        <annotation>
          <SimBiology xmlns="http://www.mathworks.com">
            <Unit Numerator="mole" Denominator="liter"/>
          </SimBiology>
        </annotation>
      </species>
      <species id="mwfa4bad81_f6b5_494e_b614_1ae77d7188b1" name="ATP" compartment="mw7a09523b_91e6_48b0_959c_dc5b25a96de8" initialConcentration="0.0077" substanceUnits="mole">
        <annotation>
          <SimBiology xmlns="http://www.mathworks.com">
            <Unit Numerator="mole" Denominator="liter"/>
          </SimBiology>
        </annotation>
      </species>
      <species id="mweeb90dd4_9910_42fc_9a2e_1c48c18e9c6f" name="F6P" compartment="mw7a09523b_91e6_48b0_959c_dc5b25a96de8" initialConcentration="0.00021" substanceUnits="mole">
        <annotation>
          <SimBiology xmlns="http://www.mathworks.com">
            <Unit Numerator="mole" Denominator="liter"/>
          </SimBiology>
        </annotation>
      </species>
      <species id="mw6fbaeced_07d9_4a91_94c9_faccdd236ed5" name="FBP" compartment="mw7a09523b_91e6_48b0_959c_dc5b25a96de8" initialConcentration="0.0001" substanceUnits="mole">
        <annotation>
          <SimBiology xmlns="http://www.mathworks.com">
            <Unit Numerator="mole" Denominator="liter"/>
          </SimBiology>
        </annotation>
      </species>
      <species id="mw6043b5ed_fcfa_424a_9fd1_da3c039f0161" name="DHAP" compartment="mw7a09523b_91e6_48b0_959c_dc5b25a96de8" initialConcentration="0.00088" substanceUnits="mole">
        <annotation>
          <SimBiology xmlns="http://www.mathworks.com">
            <Unit Numerator="mole" Denominator="liter"/>
          </SimBiology>
        </annotation>
      </species>
      <species id="mwbaee3195_5ab6_4c38_aa5c_402d764a1054" name="G3P" compartment="mw7a09523b_91e6_48b0_959c_dc5b25a96de8" initialConcentration="0.00057" substanceUnits="mole">
        <annotation>
          <SimBiology xmlns="http://www.mathworks.com">
            <Unit Numerator="mole" Denominator="liter"/>
          </SimBiology>
        </annotation>
      </species>
      <species id="mw416f5de7_f9c8_4137_b5ef_e25645594884" name="NAD" compartment="mw7a09523b_91e6_48b0_959c_dc5b25a96de8" initialConcentration="0.00031" substanceUnits="mole">
        <annotation>
          <SimBiology xmlns="http://www.mathworks.com">
            <Unit Numerator="mole" Denominator="liter"/>
          </SimBiology>
        </annotation>
      </species>
      <species id="mw6f8cc939_dac6_4c6b_990a_13d9fd2dc51a" name="thirteenBPG" compartment="mw7a09523b_91e6_48b0_959c_dc5b25a96de8" initialConcentration="6.7e-06" substanceUnits="mole">
        <annotation>
          <SimBiology xmlns="http://www.mathworks.com">
            <Unit Numerator="mole" Denominator="liter"/>
          </SimBiology>
        </annotation>
      </species>
      <species id="mw69a63251_d7bd_4223_9244_6112e4526917" name="threePG" compartment="mw7a09523b_91e6_48b0_959c_dc5b25a96de8" initialConcentration="0.00034" substanceUnits="mole">
        <annotation>
          <SimBiology xmlns="http://www.mathworks.com">
            <Unit Numerator="mole" Denominator="liter"/>
          </SimBiology>
        </annotation>
      </species>
      <species id="mw04608e7c_1d57_48b3_ada5_3ed70978f29c" name="twoPG" compartment="mw7a09523b_91e6_48b0_959c_dc5b25a96de8" initialConcentration="4.9e-05" substanceUnits="mole">
        <annotation>
          <SimBiology xmlns="http://www.mathworks.com">
            <Unit Numerator="mole" Denominator="liter"/>
          </SimBiology>
        </annotation>
      </species>
      <species id="mwa4ded501_e73b_49fe_9399_3c1f7213f5df" name="PEP" compartment="mw7a09523b_91e6_48b0_959c_dc5b25a96de8" initialConcentration="5.4e-05" substanceUnits="mole">
        <annotation>
          <SimBiology xmlns="http://www.mathworks.com">
            <Unit Numerator="mole" Denominator="liter"/>
          </SimBiology>
        </annotation>
      </species>
      <species id="mwff7a7956_1232_4b6c_b372_dc991fb6ca32" name="PYR" compartment="mw7a09523b_91e6_48b0_959c_dc5b25a96de8" initialConcentration="0.0081" substanceUnits="mole">
        <annotation>
          <SimBiology xmlns="http://www.mathworks.com">
            <Unit Numerator="mole" Denominator="liter"/>
          </SimBiology>
        </annotation>
      </species>
      <species id="mw5c47fd30_38e6_461c_be0e_b82e5e43273c" name="Lac_in" compartment="mw7a09523b_91e6_48b0_959c_dc5b25a96de8" initialConcentration="0.019" substanceUnits="mole">
        <annotation>
          <SimBiology xmlns="http://www.mathworks.com">
            <Unit Numerator="mole" Denominator="liter"/>
          </SimBiology>
        </annotation>
      </species>
      <species id="mwc4e71efb_b97b_453b_b152_9bcae22b92e8" name="AMP" compartment="mw7a09523b_91e6_48b0_959c_dc5b25a96de8" initialConcentration="0.00025" substanceUnits="mole">
        <annotation>
          <SimBiology xmlns="http://www.mathworks.com">
            <Unit Numerator="mole" Denominator="liter"/>
          </SimBiology>
        </annotation>
      </species>
      <species id="mwba6972f0_93b3_4326_9ca6_1edb88afa467" name="sixPG" compartment="mw7a09523b_91e6_48b0_959c_dc5b25a96de8" initialConcentration="4.5e-06" substanceUnits="mole">
        <annotation>
          <SimBiology xmlns="http://www.mathworks.com">
            <Unit Numerator="mole" Denominator="liter"/>
          </SimBiology>
        </annotation>
      </species>
      <species id="mw3c062021_8051_44dc_9314_0a9805eeb1c1" name="Ru5P" compartment="mw7a09523b_91e6_48b0_959c_dc5b25a96de8" initialConcentration="2.7e-05" substanceUnits="mole">
        <annotation>
          <SimBiology xmlns="http://www.mathworks.com">
            <Unit Numerator="mole" Denominator="liter"/>
          </SimBiology>
        </annotation>
      </species>
      <species id="mwced45b99_5938_489b_85a9_19bc68d5c5b3" name="Xyl5P" compartment="mw7a09523b_91e6_48b0_959c_dc5b25a96de8" initialConcentration="1.3e-05" substanceUnits="mole">
        <annotation>
          <SimBiology xmlns="http://www.mathworks.com">
            <Unit Numerator="mole" Denominator="liter"/>
          </SimBiology>
        </annotation>
      </species>
      <species id="mw40a04ca8_79d6_415c_bc9c_daf33f32ce73" name="R5P" compartment="mw7a09523b_91e6_48b0_959c_dc5b25a96de8" initialConcentration="1.4e-05" substanceUnits="mole">
        <annotation>
          <SimBiology xmlns="http://www.mathworks.com">
            <Unit Numerator="mole" Denominator="liter"/>
          </SimBiology>
        </annotation>
      </species>
      <species id="mw75c0671c_902f_445d_9d65_8172370e7814" name="E4P" compartment="mw7a09523b_91e6_48b0_959c_dc5b25a96de8" initialConcentration="0.00018" substanceUnits="mole">
        <annotation>
          <SimBiology xmlns="http://www.mathworks.com">
            <Unit Numerator="mole" Denominator="liter"/>
          </SimBiology>
        </annotation>
      </species>
      <species id="mw220a2967_c98c_4a63_9287_4b71f0317a33" name="S7P" compartment="mw7a09523b_91e6_48b0_959c_dc5b25a96de8" initialConcentration="5.7e-05" substanceUnits="mole">
        <annotation>
          <SimBiology xmlns="http://www.mathworks.com">
            <Unit Numerator="mole" Denominator="liter"/>
          </SimBiology>
        </annotation>
      </species>
      <species id="mwba81f9c0_0947_44b3_9432_243be73baf52" name="NADP" compartment="mw7a09523b_91e6_48b0_959c_dc5b25a96de8" initialConcentration="0.00038" substanceUnits="mole">
        <annotation>
          <SimBiology xmlns="http://www.mathworks.com">
            <Unit Numerator="mole" Denominator="liter"/>
          </SimBiology>
        </annotation>
      </species>
      <species id="mw572ecc80_cae0_467f_8770_ba2a6c57a347" name="GSH" compartment="mw7a09523b_91e6_48b0_959c_dc5b25a96de8" initialConcentration="0.0021" substanceUnits="mole">
        <annotation>
          <SimBiology xmlns="http://www.mathworks.com">
            <Unit Numerator="mole" Denominator="liter"/>
          </SimBiology>
        </annotation>
      </species>
      <species id="mwd2c8a295_8f86_419f_b3ef_9321412630fb" name="ASP" compartment="mw7a09523b_91e6_48b0_959c_dc5b25a96de8" initialConcentration="0.007" substanceUnits="mole">
        <annotation>
          <SimBiology xmlns="http://www.mathworks.com">
            <Unit Numerator="mole" Denominator="liter"/>
          </SimBiology>
        </annotation>
      </species>
      <species id="mw8e8c055d_66b3_4098_a716_d6f834067055" name="OAA" compartment="mw7a09523b_91e6_48b0_959c_dc5b25a96de8" initialConcentration="0.0012" substanceUnits="mole">
        <annotation>
          <SimBiology xmlns="http://www.mathworks.com">
            <Unit Numerator="mole" Denominator="liter"/>
          </SimBiology>
        </annotation>
      </species>
      <species id="mwcb656e2a_2627_4d29_9cec_da9f866baf60" name="MAL" compartment="mw7a09523b_91e6_48b0_959c_dc5b25a96de8" initialConcentration="0.0019" substanceUnits="mole">
        <annotation>
          <SimBiology xmlns="http://www.mathworks.com">
            <Unit Numerator="mole" Denominator="liter"/>
          </SimBiology>
        </annotation>
      </species>
      <species id="mwdb61077f_680e_41cc_8671_f254c305f03b" name="AKG" compartment="mw7a09523b_91e6_48b0_959c_dc5b25a96de8" initialConcentration="6.1e-06" substanceUnits="mole">
        <annotation>
          <SimBiology xmlns="http://www.mathworks.com">
            <Unit Numerator="mole" Denominator="liter"/>
          </SimBiology>
        </annotation>
      </species>
      <species id="mw0dc07696_8304_401c_8e04_eb6808d41e8f" name="CIT" compartment="mw7a09523b_91e6_48b0_959c_dc5b25a96de8" initialConcentration="0.00051" substanceUnits="mole">
        <annotation>
          <SimBiology xmlns="http://www.mathworks.com">
            <Unit Numerator="mole" Denominator="liter"/>
          </SimBiology>
        </annotation>
      </species>
      <species id="mw50a12821_26dc_4c8c_9d46_25e05ef62b3b" name="NADH" compartment="mw7a09523b_91e6_48b0_959c_dc5b25a96de8" initialConcentration="6.1e-05" substanceUnits="mole">
        <annotation>
          <SimBiology xmlns="http://www.mathworks.com">
            <Unit Numerator="mole" Denominator="liter"/>
          </SimBiology>
        </annotation>
      </species>
      <species id="mw7f494adc_e9f0_41a9_be1b_6813692bbd03" name="NADPH" compartment="mw7a09523b_91e6_48b0_959c_dc5b25a96de8" initialConcentration="5.6e-06" substanceUnits="mole">
        <annotation>
          <SimBiology xmlns="http://www.mathworks.com">
            <Unit Numerator="mole" Denominator="liter"/>
          </SimBiology>
        </annotation>
      </species>
      <species id="mwde6a104e_2a5b_4df8_9f51_b8d3c2109d58" name="GSSG" compartment="mw7a09523b_91e6_48b0_959c_dc5b25a96de8" initialConcentration="0.00032" substanceUnits="mole">
        <annotation>
          <SimBiology xmlns="http://www.mathworks.com">
            <Unit Numerator="mole" Denominator="liter"/>
          </SimBiology>
        </annotation>
      </species>
      <species id="mw72007382_a53d_44a7_9139_a655a0176258" name="Glutamate" compartment="mw7a09523b_91e6_48b0_959c_dc5b25a96de8" initialConcentration="0.0028" substanceUnits="mole">
        <annotation>
          <SimBiology xmlns="http://www.mathworks.com">
            <Unit Numerator="mole" Denominator="liter"/>
          </SimBiology>
        </annotation>
      </species>
      <species id="mwa5227ba7_e60c_4681_a442_b98cda5fad1e" name="Glutamine_in" compartment="mw7a09523b_91e6_48b0_959c_dc5b25a96de8" initialConcentration="0.0043" substanceUnits="mole">
        <annotation>
          <SimBiology xmlns="http://www.mathworks.com">
            <Unit Numerator="mole" Denominator="liter"/>
          </SimBiology>
        </annotation>
      </species>
      <species id="mwcabf87fb_4f92_40bb_9f00_c9ed52dd8dcb" name="cellnumber" compartment="mw7a09523b_91e6_48b0_959c_dc5b25a96de8" initialAmount="2000"/>
      <species id="mw9f013927_968f_4f73_a3f1_68f39b99c5b4" name="Pyr" compartment="mwc5bbdcb7_82bb_4bd5_97b6_25d67217a587" initialConcentration="0.0079" substanceUnits="mole">
        <annotation>
          <SimBiology xmlns="http://www.mathworks.com">
            <Unit Numerator="mole" Denominator="liter"/>
          </SimBiology>
        </annotation>
      </species>
      <species id="mw919c52d8_6020_4265_b4e1_ac12b36d4b50" name="AcCoA" compartment="mwc5bbdcb7_82bb_4bd5_97b6_25d67217a587" initialConcentration="0.00012" substanceUnits="mole">
        <annotation>
          <SimBiology xmlns="http://www.mathworks.com">
            <Unit Numerator="mole" Denominator="liter"/>
          </SimBiology>
        </annotation>
      </species>
      <species id="mw362e1aa3_a198_4a6f_9dd3_316445c6aadc" name="mCIT" compartment="mwc5bbdcb7_82bb_4bd5_97b6_25d67217a587" initialConcentration="9.8e-05" substanceUnits="mole">
        <annotation>
          <SimBiology xmlns="http://www.mathworks.com">
            <Unit Numerator="mole" Denominator="liter"/>
          </SimBiology>
        </annotation>
      </species>
      <species id="mw9c508c77_db97_4901_a1f8_742aa47e26a5" name="mICIT" compartment="mwc5bbdcb7_82bb_4bd5_97b6_25d67217a587" initialConcentration="1.7e-05" substanceUnits="mole">
        <annotation>
          <SimBiology xmlns="http://www.mathworks.com">
            <Unit Numerator="mole" Denominator="liter"/>
          </SimBiology>
        </annotation>
      </species>
      <species id="mw6c7368ec_8d23_4366_964e_6094995029cd" name="mAKG" compartment="mwc5bbdcb7_82bb_4bd5_97b6_25d67217a587" initialConcentration="2e-06" substanceUnits="mole">
        <annotation>
          <SimBiology xmlns="http://www.mathworks.com">
            <Unit Numerator="mole" Denominator="liter"/>
          </SimBiology>
        </annotation>
      </species>
      <species id="mwb6f31c84_1dfd_469c_adcf_ca6cd23eabc8" name="mSCoA" compartment="mwc5bbdcb7_82bb_4bd5_97b6_25d67217a587" initialConcentration="0.00072" substanceUnits="mole">
        <annotation>
          <SimBiology xmlns="http://www.mathworks.com">
            <Unit Numerator="mole" Denominator="liter"/>
          </SimBiology>
        </annotation>
      </species>
      <species id="mw111cb024_5923_4d13_828a_ac34aaf0cf74" name="mSUC" compartment="mwc5bbdcb7_82bb_4bd5_97b6_25d67217a587" initialConcentration="0.0025" substanceUnits="mole">
        <annotation>
          <SimBiology xmlns="http://www.mathworks.com">
            <Unit Numerator="mole" Denominator="liter"/>
          </SimBiology>
        </annotation>
      </species>
      <species id="mwf69d9aae_e8ea_452e_bfbe_9ff45b655ace" name="mFUM" compartment="mwc5bbdcb7_82bb_4bd5_97b6_25d67217a587" initialConcentration="0.00016" substanceUnits="mole">
        <annotation>
          <SimBiology xmlns="http://www.mathworks.com">
            <Unit Numerator="mole" Denominator="liter"/>
          </SimBiology>
        </annotation>
      </species>
      <species id="mw5e20654e_8681_4494_ae32_c62164d05207" name="mMAL" compartment="mwc5bbdcb7_82bb_4bd5_97b6_25d67217a587" initialConcentration="0.0012" substanceUnits="mole">
        <annotation>
          <SimBiology xmlns="http://www.mathworks.com">
            <Unit Numerator="mole" Denominator="liter"/>
          </SimBiology>
        </annotation>
      </species>
      <species id="mwa669f5de_cb75_403c_9e0e_5b4deb0807bf" name="mOAA" compartment="mwc5bbdcb7_82bb_4bd5_97b6_25d67217a587" initialConcentration="0.0019" substanceUnits="mole">
        <annotation>
          <SimBiology xmlns="http://www.mathworks.com">
            <Unit Numerator="mole" Denominator="liter"/>
          </SimBiology>
        </annotation>
      </species>
      <species id="mw76346a21_2837_48ef_b2e0_2cf923ae9c49" name="mASP" compartment="mwc5bbdcb7_82bb_4bd5_97b6_25d67217a587" initialConcentration="0.0043" substanceUnits="mole">
        <annotation>
          <SimBiology xmlns="http://www.mathworks.com">
            <Unit Numerator="mole" Denominator="liter"/>
          </SimBiology>
        </annotation>
      </species>
      <species id="mweb0e18db_25ee_456d_aff3_1614bc980f9b" name="mGlutamate" compartment="mwc5bbdcb7_82bb_4bd5_97b6_25d67217a587" initialConcentration="0.002" substanceUnits="mole">
        <annotation>
          <SimBiology xmlns="http://www.mathworks.com">
            <Unit Numerator="mole" Denominator="liter"/>
          </SimBiology>
        </annotation>
      </species>
    </listOfSpecies>
    <listOfParameters>
      <parameter id="mw6161cbf5_a6d3_42a6_9470_a6f5699076e4" name="Keq1_glut" value="1" units="MWBUILTINPREFIX_milli_MWBUILTINUNIT_molarity"/>
      <parameter id="mw04a1908d_709d_430b_9574_979d2dc513ab" name="Keq_glut" value="1" units="MWBUILTINPREFIX_milli_MWBUILTINUNIT_molarity"/>
      <parameter id="mw88dc7444_a262_4b8e_9d9d_ed2b1df01122" name="Kgluin1_glut" value="10" units="MWBUILTINPREFIX_milli_MWBUILTINUNIT_molarity"/>
      <parameter id="mwb8c2512c_8444_4b9d_ad00_ed377800f716" name="Kgluin_glut" value="10" units="MWBUILTINPREFIX_milli_MWBUILTINUNIT_molarity"/>
      <parameter id="mw47800e05_45da_4b5c_a92b_1ddcc151d76b" name="Kgluout1_glut" value="9.3" units="MWBUILTINPREFIX_milli_MWBUILTINUNIT_molarity"/>
      <parameter id="mwfc71396c_21c9_4405_890d_36c4c4f3e46e" name="Kgluout_glut" value="1.8" units="MWBUILTINPREFIX_milli_MWBUILTINUNIT_molarity"/>
      <parameter id="mw84063b67_e21b_4be6_ad64_139798123223" name="Vf_glut" value="0.00732" units="MWDERIVEDUNIT_millimolarity__minute"/>
      <parameter id="mw4c592fe5_98b4_47bb_aa8b_6ddd0ee8f1ea" name="f1_glut" value="0.1"/>
      <parameter id="mwebe00a50_24c5_4ac4_bbf0_ca9ae2201adf" name="f2_glut" value="0.9"/>
      <parameter id="mwed1a0415_3fc2_4601_8cff_ecb8a4cc5595" name="Kadp_hk" value="3.5"/>
      <parameter id="mw1715085e_918b_4d2a_9507_7138439c71b2" name="Katp_hk" value="1.1"/>
      <parameter id="mw31681747_67d4_4a38_bcd7_db484ffeef51" name="Keq_hk" value="651"/>
      <parameter id="mw50b1c64e_03f7_4c0e_aa0e_c985f1c92aa3" name="Kg6p_hk" value="0.02"/>
      <parameter id="mwed040bb6_8d53_486b_88fe_209e7b2251a3" name="Kgluin2_hk" value="0.3"/>
      <parameter id="mw1bad2dda_ae8c_427d_94c2_876378956a9c" name="Kgluin_hk" value="0.03" units="MWBUILTINPREFIX_milli_MWBUILTINUNIT_molarity"/>
      <parameter id="mw2e5996f6_c087_481a_b783_0d5adf059412" name="Vf_hk" value="0.571"/>
      <parameter id="mw24c89fe6_c397_47cc_b82a_b4759504a6ee" name="f1_hk" value="0.01"/>
      <parameter id="mwbd45f45b_a338_49ca_a233_85fb6b98f83d" name="f2_hk" value="0.99"/>
      <parameter id="mw8aa6ea68_1358_4335_9733_8b2b9c200c3c" name="K6pg_hpi" value="0.015"/>
      <parameter id="mwf19232da_e8a5_4461_8b4a_fd7e031d2e51" name="Kery4p_hpi" value="0.001"/>
      <parameter id="mw155da41c_2a5b_457a_919c_13b8c36a9159" name="Kf6p_hpi" value="0.05"/>
      <parameter id="mw6518302a_ed5e_4fb6_bed6_058aa9599abd" name="Kfbp_hpi" value="0.06"/>
      <parameter id="mw7993469a_ddad_41b2_8acf_4dad52618dc3" name="Kg6p_hpi" value="0.4"/>
      <parameter id="mw63a42d13_a5f6_48c3_aca5_72ea9f0b5004" name="Vf_hpi" value="21.5"/>
      <parameter id="mw84702015_dc58_4349_a0bf_c4392ae3e4c4" name="Vr_hpi" value="0.63"/>
      <parameter id="mwab8aa218_2b4b_4383_9c8c_a0651fc1d1f5" name="F26BP" value="0.0034"/>
      <parameter id="mwdf60686f_4876_40d4_9b98_3c4e6b95ab76" name="Kadp_pfk1" value="5"/>
      <parameter id="mwafecd88d_9a8b_452e_ba9d_0d1aeb605172" name="Katp_pfk1" value="0.0292"/>
      <parameter id="mw8ba1d11c_2cde_447b_9dfb_28d4ffd836bd" name="Kcit_pfk1" value="6.7"/>
      <parameter id="mw75a62978_81f2_4ae1_984d_5b1bd741ea51" name="Keq_pfk1" value="247"/>
      <parameter id="mw5cd020fc_286f_4200_a43e_8592fc74a807" name="Kf26bp_pfk1" value="0.00099"/>
      <parameter id="mwff0c7f9b_311f_4531_8d2d_08f2893450c4" name="Kf6p_pfk1" value="1.1"/>
      <parameter id="mwe69f099d_47fb_4f9e_a023_7ca24e4ac703" name="Kfbp_pfk1" value="5"/>
      <parameter id="mw368a17b2_4a18_4508_b836_988a5ee71424" name="Kiatp_pfk1" value="1.1"/>
      <parameter id="mw82e988e5_ec5e_45b4_88c7_ac2efa131d57" name="L_pfk1" value="6.6"/>
      <parameter id="mwfc6390c0_611d_4e8d_b99f_a241b8fe95ee" name="Vf_pfk1" value="0.000443"/>
      <parameter id="mw03cd5c85_bbf3_4760_8b10_2edcbc84ab6a" name="alpha_pfk1" value="0.75"/>
      <parameter id="mw66353efd_6ee2_4549_a4a5_6ac6fc825f7d" name="beta_pfk1" value="1.18"/>
      <parameter id="mw9993dd71_8259_4562_bbe6_542cb774bfe7" name="Kdhap_aldo" value="0.08"/>
      <parameter id="mw43dd1af0_bb5f_47f6_a74d_a9b5a11b0b9e" name="Kfbp_aldo" value="0.009"/>
      <parameter id="mw1cd37b16_82e6_425f_bf1a_322b2654dae5" name="Kg3p_aldo" value="0.16"/>
      <parameter id="mw989de75b_8cf7_4569_bc4c_1ddf1a1b0c58" name="Vf_aldo" value="0.197"/>
      <parameter id="mw6ee6396b_9ad8_4ef4_8b40_5a0598da9546" name="Vr_aldo" value="0.063"/>
      <parameter id="mw61b7ba72_9b36_42b5_9983_a94f5051cd7c" name="Kdhap_tpi" value="1.6"/>
      <parameter id="mwa66c78b8_4df7_4cea_a6e2_bac683cf5ee2" name="Kg3p_tpi" value="0.51"/>
      <parameter id="mwef05a803_383f_453d_a17a_16003b788051" name="Vf_tpi" value="11.5"/>
      <parameter id="mw0811d7e7_3b64_48d3_8ae3_5628e14da9c1" name="Vr_tpi" value="28"/>
      <parameter id="mw9064da07_4afa_4d89_bcf6_4c4a33929178" name="Kbpg_gapdh" value="0.022"/>
      <parameter id="mw81a895d9_8a44_44ff_9045_79f246d93057" name="Kg3p_gapdh" value="0.19"/>
      <parameter id="mw2c74fa48_d187_4cb6_8edd_4789cf75b7bb" name="Knad_gapdh" value="0.09"/>
      <parameter id="mw0f9000a1_5bcf_4abf_b197_1d2967b10b2f" name="Knadh_gapdh" value="0.01"/>
      <parameter id="mw83d2775e_fa9f_4219_8ad0_69f64aad4048" name="Kpi_gapdh" value="11"/>
      <parameter id="mwc26a3031_5a5f_4794_8a0a_9c217aa346a4" name="Vf_gapdh" value="0.00945"/>
      <parameter id="mw68ac8537_22c5_47cd_b864_a737815e4a87" name="Vr_gapdh" value="18.8"/>
      <parameter id="mw94117a06_6656_4cf6_bbd4_cf5b917d8f21" name="cPi" value="7.5"/>
      <parameter id="mwa2d7c2fb_46ff_4353_b938_1c03cf91b4b9" name="Ka_pgk" value="0.079"/>
      <parameter id="mwc0604d6d_7a86_40f4_9624_1f33566d986a" name="Kb_pgk" value="0.04"/>
      <parameter id="mwd847961a_dd43_4127_bf37_66a674024e87" name="Kp_pgk" value="0.13"/>
      <parameter id="mw0a816e69_61c8_4cb0_86d1_2b9292c1957a" name="Kq_pgk" value="0.27"/>
      <parameter id="mwf134c9fc_4de1_4de4_8503_9cb2f96f8ce8" name="Vf_pgk" value="1.99"/>
      <parameter id="mw373fe70d_ff6f_469a_97e0_b15e1133c826" name="Vr_pgk" value="8.7"/>
      <parameter id="mw14e50b4a_9c80_4226_9ae6_3c6cb24ca41a" name="alpha_pgk" value="1"/>
      <parameter id="mw9adc2702_b0ad_4455_a116_fcfc9bdd142a" name="beta_pgk" value="1"/>
      <parameter id="mwbd462ba7_a8f9_44ca_9b1f_a49cb5ee34af" name="K2pg_pgam" value="0.12"/>
      <parameter id="mw5142ea41_c74b_4d78_9355_3b47416cbb7d" name="K3pg_pgam" value="0.19"/>
      <parameter id="mw29ddcdf5_156c_4302_ba6c_3117e49cc330" name="Vf_pgam" value="24.1"/>
      <parameter id="mwe7558834_7b9e_4f3b_be78_0f6c2d1f7d56" name="Vr_pgam" value="0.36"/>
      <parameter id="mw3c937f49_2466_4c25_bf8b_79f874d9ed15" name="K2pg_eno" value="0.038"/>
      <parameter id="mw9a163db7_69d3_4dd7_81b3_f628c3c59e0a" name="Kpep_eno" value="0.06"/>
      <parameter id="mw784f3b0b_1709_40da_8458_2466fb0eb7d4" name="Vf_eno" value="0.827"/>
      <parameter id="mw276021b8_f067_4850_96cb_28203dade841" name="Vr_eno" value="0.38"/>
      <parameter id="mw99ba8dc5_ad4d_4339_adf8_a6565c1674ce" name="Kadp_pyk" value="0.4"/>
      <parameter id="mwc1be246a_9a34_4964_bac4_83348288a258" name="Katp_pyk" value="0.86"/>
      <parameter id="mw73fd3a8d_969b_4d37_aaab_bdd4c20ed8d3" name="Keq_pyk" value="195170"/>
      <parameter id="mw4c4ad259_bb4f_40fb_bd8e_0767c3bc94ba" name="Kpep_pyk" value="0.05"/>
      <parameter id="mw027e32b7_64f0_465b_a58b_d8bb0a7a6b53" name="Kpyr_pyk" value="10"/>
      <parameter id="mw3ed50b07_b5b3_4507_b450_f7b7c3a90aaf" name="Vf_pyk" value="0.00222"/>
      <parameter id="mw010361ad_33c3_4582_b827_a28e2266444e" name="Klacin_ldh" value="4.7"/>
      <parameter id="mw2641b924_800a_4a41_b142_b05ca57cf9bc" name="Knad_ldh" value="0.07"/>
      <parameter id="mw3cd7c5e8_0dd5_4c07_bb9a_8244758bb608" name="Knadh_ldh" value="0.002"/>
      <parameter id="mwe9f8faf1_89f8_4cae_86d6_88b809c4959d" name="Kpyr_ldh" value="0.3"/>
      <parameter id="mw075b6a68_6138_4b72_ae92_be4833c141ed" name="Vf_ldh" value="42.7"/>
      <parameter id="mwd3546b32_8e3c_4b22_847e_973b3f553f96" name="Vr_ldh" value="0.00367"/>
      <parameter id="mw9ea8552d_542a_49b0_905e_beeff9b897cb" name="alpha_ldh" value="1"/>
      <parameter id="mwc9988b75_528b_4718_a2b8_cfab48597df6" name="beta_ldh" value="1"/>
      <parameter id="mw933d8a71_fd16_47a4_9c21_7f80699d9f91" name="Kmakf" value="5"/>
      <parameter id="mw3f8df397_e035_467a_85f0_f5d3a0b7121d" name="Kmakr" value="2"/>
      <parameter id="mw7e15eb99_2244_4f10_8450_27f26288d3c7" name="Vf_ak" value="256"/>
      <parameter id="mw63f46314_05dd_481e_a371_fbf9dd87d0d1" name="Vr_ak" value="13.34"/>
      <parameter id="mw3439bf3c_b4da_42c1_857a_103aec399805" name="Katpf" value="3"/>
      <parameter id="mwd063294a_b4d0_43f1_8bf2_1f0c4907fafc" name="Katpr" value="4.71e-09"/>
      <parameter id="mwf34d59cb_4601_4939_a9b2_864c45322ec3" name="Vf_atpase" value="2.43"/>
      <parameter id="mw70df48f0_1a0f_4cb4_9b14_6028e5ca10f1" name="Vr_atpase" value="1.04e-13"/>
      <parameter id="mw7b987e5a_0637_40c1_b538_ca845dea83c7" name="cH" value="5.01e-08"/>
      <parameter id="mwd36dad0d_29a8_46b5_bee0_fd9e1fc33284" name="Kmadpox" value="0.005"/>
      <parameter id="mwb9de43e7_b758_4d98_8e88_6630db4f3060" name="Kmo2iox" value="0.005"/>
      <parameter id="mw1d298375_b256_4b96_a8a3_03415dfb6638" name="Kmpyrox" value="0.001"/>
      <parameter id="mwbfc591f1_6178_4f69_8087_fa9c67fc4071" name="O2i" value="0.04"/>
      <parameter id="mw4766705a_2eec_4675_994c_bc987b67d9d2" name="Vf_ox" value="0.0022"/>
      <parameter id="mwc1ee626a_d8ef_4e89_b8e6_ee50333bafb8" name="Knad_dhases" value="1"/>
      <parameter id="mw2de2aa2e_20bf_4144_8f50_6bedc591f4b3" name="Knadh_dhases" value="250"/>
      <parameter id="mwe2a80606_fe99_439a_bb4b_734364ee12ba" name="Keq_mct1" value="1"/>
      <parameter id="mwad29e16f_53f8_4c02_b007_7a6806ab71f4" name="Klacin_mct1" value="8.5"/>
      <parameter id="mwfa40edc0_872d_44ec_bbf4_1cb425b8d8f3" name="Klacout_mct1" value="0.5"/>
      <parameter id="mw9f7dc8c4_c7b6_45db_a90d_5248d904f207" name="Vf_mct1" value="1.45"/>
      <parameter id="mw1f89dda4_7ad1_4623_ada9_78be599787a2" name="Vf_g6pd" value="3.75e+20"/>
      <parameter id="mwe3f993da_932d_4827_97d2_3b97870e7616" name="Vr_g6pd" value="1.2e+18"/>
      <parameter id="mw7deeab1a_400e_41a7_bcb4_c95abed287f2" name="Vf_6pgdh" value="6.56e+17"/>
      <parameter id="mwc5cc81ca_5dd4_4998_86fb_dd69832dc379" name="Vr_6pgdh" value="1.5e+18"/>
      <parameter id="mw3271236c_fc43_4673_8b23_b0c34dc2da27" name="cCO2" value="1.2" units="MWBUILTINPREFIX_milli_MWBUILTINUNIT_molarity"/>
      <parameter id="mwcf8a1fe5_32fe_492c_8316_3aa091ea4057" name="Kf_rpe" value="0.19"/>
      <parameter id="mwf298f119_b066_4ddf_a6d8_34995944f13b" name="Kr_rpe" value="0.5"/>
      <parameter id="mw94050951_11eb_42e9_9064_fe9de0ea50cf" name="Vf_rpe" value="18.8"/>
      <parameter id="mw89f8f22f_8e4a_47de_ad94_cfb76e028be7" name="Vr_rpe" value="1111.166667"/>
      <parameter id="mwdbe12310_b284_439a_bfeb_1211419ca7c6" name="Kf_rpi" value="0.78"/>
      <parameter id="mwfcf178c5_f482_4edf_a95c_b173f387fd38" name="Kr_rpi" value="2.2"/>
      <parameter id="mw8842edb5_386e_408f_a6e6_37c443cd3709" name="Vf_rpi" value="138"/>
      <parameter id="mwd84293cd_5260_451c_b5cd_a6dbfee8eb19" name="Vr_rpi" value="181.6666667"/>
      <parameter id="mw9ad3cbac_d513_4324_b8b9_a1f66101cd57" name="Kmgatp_prpps" value="0.01"/>
      <parameter id="mw363293bb_de35_4184_a600_1b978bd4a3d7" name="Kr5p_prpps" value="0.57"/>
      <parameter id="mw189cf9da_1cf5_478c_80fc_399b66a3ea6d" name="MgATP" value="2.69"/>
      <parameter id="mw478c1173_baaf_49da_86d8_24a6aee0079c" name="Vf_prpps" value="0.00694"/>
      <parameter id="mwd5e4d663_3722_41c0_845f_51eb22195800" name="Vf_tk1" value="5.62e+17"/>
      <parameter id="mw8efde51e_2569_4399_99f3_4eb4ed28831d" name="Vr_tk1" value="2.82e+17"/>
      <parameter id="mw8378cbe9_ba87_4883_acd5_0164c7ebd44d" name="Vf_tk2" value="9.4e+16"/>
      <parameter id="mw4d65560d_ada2_4926_af04_27ec4114f976" name="Vr_tk2" value="828000000000000"/>
      <parameter id="mwb45fe019_c622_4a92_98ff_5d572e9736be" name="Vf_ta" value="2.05e+18"/>
      <parameter id="mw0dba3746_acc8_4ea3_b76f_905acc235a5b" name="Vr_ta" value="5.48e+18"/>
      <parameter id="mw6fbd0b24_6622_47e7_85bc_9da282e44257" name="Vf_gpx" value="5840"/>
      <parameter id="mw9083dc13_aa94_4909_9307_b7f4d1326eed" name="Vf_gssgr" value="1.98e+43"/>
      <parameter id="mw1e369246_92cb_4305_a3d5_aad88329dd39" name="Vr_gssgr" value="4.73e+39"/>
      <parameter id="mw3ae5db72_cd20_45e9_b0f5_02301331b6dc" name="K" value="0.7"/>
      <parameter id="mwa347f71f_fdfb_4991_833a_718d602871c3" name="Khcit" value="0.00234"/>
      <parameter id="mwd63ca583_0301_4d09_96ac_c6da77d369e0" name="Kkcit" value="458"/>
      <parameter id="mw0009d21d_6d00_4ec8_9142_0797720afbe6" name="Kmgcit" value="0.427"/>
      <parameter id="mwf8fbb251_f78a_4f74_b04c_b102a0815eca" name="Mg" value="0.7"/>
      <parameter id="mwefa050d6_528a_41d2_9910_2eed1f569fd8" name="Pcit" value="0" constant="false"/>
      <parameter id="mw203bba71_bafd_49d4_9643_98f57e99f2cf" name="mH" value="1e-08"/>
      <parameter id="mw8a2ae6ec_141e_426f_8d9a_0360d14df969" name="Khatp" value="0.000257"/>
      <parameter id="mw862a4455_f88a_462f_b6a4_0f2750591daf" name="Kkatp" value="13.5"/>
      <parameter id="mw050276e5_e98c_45bd_8023_f2b62acdc332" name="Kmgatp" value="0.151"/>
      <parameter id="mwb8144a5d_fe4d_4c42_ad86_968b67bd6200" name="Patp" value="0" constant="false"/>
      <parameter id="mw7d07efad_b8ca_439a_a1d6_fcd63f154514" name="Khadp" value="0.00038"/>
      <parameter id="mw66c601ed_f2c3_495d_9456_a5caa3ff12fa" name="Kkadp" value="29.5"/>
      <parameter id="mw3fa8f47e_fd33_4789_b4e2_234817f368a3" name="Kmgadp" value="1.62"/>
      <parameter id="mw064eebee_1a0e_44bd_84c5_20a73563d02d" name="Padp" value="0" constant="false"/>
      <parameter id="mw4fb6cece_fbb4_48e3_9d14_9c0769f0ed36" name="Khamp" value="0.000603"/>
      <parameter id="mw2434dded_686c_4b64_8f2d_d7dc885760fb" name="Kkamp" value="89.1"/>
      <parameter id="mw54726cfb_2698_4d6e_8fef_e353a657b137" name="Kmgamp" value="13.8"/>
      <parameter id="mw94254ca4_b7f8_4dd4_b55b_3849e4712109" name="Pamp" value="0" constant="false"/>
      <parameter id="mw498445d8_c89f_4066_8cb6_d0114a1e89df" name="Pfatp" value="0" constant="false"/>
      <parameter id="mwb159046d_df4c_4530_920f_31331932b7c7" name="Pfadp" value="0" constant="false"/>
      <parameter id="mw92238256_35d4_4ac6_9b41_cb757365aae4" name="Pfamp" value="0" constant="false"/>
      <parameter id="mw78061151_c1ad_41c7_b3a2_366f9ece0c69" name="Pgtp" value="0" constant="false"/>
      <parameter id="mw0108695d_df2a_44ac_9b5c_b2163f7508f9" name="Pfgtp" value="0" constant="false"/>
      <parameter id="mwa7abd9cb_2de9_44fa_bb98_8c5321991bac" name="Pgdp" value="0" constant="false"/>
      <parameter id="mw2373adab_2140_4b69_b06c_df795f624288" name="Pfgdp" value="0" constant="false"/>
      <parameter id="mw0e6f32b5_85e5_41ff_8871_dfd944578a23" name="Khcoash" value="7.41e-06"/>
      <parameter id="mw00e5fd81_c5a2_4c56_a42a_a71825d32f60" name="Pcoash" value="0" constant="false"/>
      <parameter id="mw3a72112f_83aa_4586_9d99_d64d1810bd61" name="Khscoa" value="0.11"/>
      <parameter id="mwa82dfd55_9ba8_48ff_8808_f2b8c3a1470a" name="Pscoa" value="0" constant="false"/>
      <parameter id="mw695efaf6_6cf4_4296_9d3c_6e1631a741ae" name="Kcoash_pdh" value="0.0099"/>
      <parameter id="mwb0a01fe5_b551_4008_b821_08fbb0e58a47" name="Keq_pdh" value="12000"/>
      <parameter id="mw22e864ab_ef28_44cf_b856_697a31b731cd" name="Kiaccoa_pdh" value="0.04"/>
      <parameter id="mwd6cc7937_365f_448c_91b6_c77be92b6235" name="Kinadh_pdh" value="0.0402"/>
      <parameter id="mwd64a84c9_013c_46d4_bfc1_e504f6d9c948" name="Knad_pdh" value="0.0607"/>
      <parameter id="mw38eb4f91_218e_4b1a_9a09_01d644a31496" name="Kpyr_pdh" value="0.0388"/>
      <parameter id="mw05b8bc1c_46e6_4739_b3f3_8a596626aa86" name="Vf_pdh" value="0.0433"/>
      <parameter id="mw47deb570_ec51_43cd_b52f_273d4925f29b" name="mCO2" value="21.4"/>
      <parameter id="mw07e17367_feef_4e1f_bb91_23ae8654a26f" name="mNAD" value="2.87" units="MWBUILTINPREFIX_milli_MWBUILTINUNIT_molarity"/>
      <parameter id="mw351832a1_77b0_484c_9696_4676b8dc295e" name="mNADH" value="0.1" units="MWBUILTINPREFIX_milli_MWBUILTINUNIT_molarity"/>
      <parameter id="mw69626991_fbf9_4e1d_9873_937664afbaeb" name="mCoASH" value="0.04"/>
      <parameter id="mwfa0f2dd0_3a58_452e_89a2_ba857e8def94" name="Kaccoa_cs" value="0.0014"/>
      <parameter id="mw0ad92b1b_0372_4ba2_b299_33e3d5384519" name="Keq_cs" value="6220000000000"/>
      <parameter id="mw7427c6c3_b234_43dc_a2d0_b379ba1ffb45" name="Kiadp_cs" value="1.8"/>
      <parameter id="mw6ae5a896_c034_463b_9303_e52a5197c5bc" name="Kiamp_cs" value="6"/>
      <parameter id="mw82060391_f574_430c_bd1b_7bf0964460af" name="Kiatp_cs" value="0.9"/>
      <parameter id="mwf519e877_b55f_4cdf_9e7c_1220135b76cb" name="Kicit_cs" value="1.6"/>
      <parameter id="mw453cfd4c_245e_4e55_bdc6_258d140df6db" name="Kicoash_cs" value="0.067"/>
      <parameter id="mw7b1cf8db_9476_423d_9bf9_81378f1e1eb1" name="Kioaa_cs" value="0.00333"/>
      <parameter id="mw8f525099_6501_4c24_a248_0713d81c1ece" name="Kiscoa_cs" value="0.14"/>
      <parameter id="mw81fa94ab_890c_43b7_9b85_4e63ecfbb0bf" name="Koaa_cs" value="0.004"/>
      <parameter id="mw10b48e9a_34c9_49ff_9d39_ec0e72dd975b" name="Vf_cs" value="17"/>
      <parameter id="mw9161cc17_27b0_4e0f_bfb0_7730852596f5" name="mADP" value="0.1"/>
      <parameter id="mw03f3b370_2275_4188_bd6c_4962ad315c3b" name="mAMP" value="0.1"/>
      <parameter id="mw3a5e1565_2141_4f93_b769_8a31ec9dc02f" name="mATP" value="0.1"/>
      <parameter id="mw5c0da6df_8bb7_44bf_9f75_ee24a7689353" name="Kcit_acon" value="1.161"/>
      <parameter id="mw1b87a799_7ea4_46d9_ad07_584b3db815f4" name="Keq_acon" value="0.027"/>
      <parameter id="mw8b0e4159_e4a8_4dd0_9c1a_f3eb46d96d2c" name="Kicit_acon" value="0.434"/>
      <parameter id="mw4ce6a0d5_3394_4be3_8c84_78d626c37af1" name="Vf_acon" value="2370"/>
      <parameter id="mw826fe1a2_04f3_440e_810f_00cd146325df" name="Kaadp_idh" value="0.05"/>
      <parameter id="mw0c8787d5_8527_4f5f_b25b_6f408d19d793" name="Kiatp_idh" value="0.091"/>
      <parameter id="mw76a1e661_f77d_4e19_bc5f_4bb131f60089" name="alpha_idh" value="0" constant="false"/>
      <parameter id="mw1d559dc5_b0a0_43ef_b548_d6f9e57890a1" name="Keq_akgd" value="166000000"/>
      <parameter id="mw2ca98490_aa14_4706_9c93_576aaec4ba30" name="Kinadh_akgd" value="0.0006"/>
      <parameter id="mwebde8106_2c26_4f57_91af_794e33f112bc" name="Kiscoa_akgd" value="0.0069"/>
      <parameter id="mw61995a67_39fc_4152_82ca_997a6617569f" name="Kmakg_akgd" value="0.12"/>
      <parameter id="mw9dab8d00_a8f6_41eb_b801_0cf6f4e40349" name="Kmcoash_akgd" value="0.055"/>
      <parameter id="mw5342c9ef_15cc_4cc4_9ad6_ee95f4ed1f22" name="Kmnad_akgd" value="0.021"/>
      <parameter id="mw437bdc3d_00ee_47ed_a7b7_1118204a5d7a" name="Vf_akgd" value="1.37"/>
      <parameter id="mw9c78f6e4_991b_440f_a4e7_fc8b0b36e7be" name="alpha_akgd" value="0" constant="false"/>
      <parameter id="mw23538c56_a2c7_483f_87ed_fea3e52dbddf" name="Keq_idh" value="30.5"/>
      <parameter id="mw1ca0c10e_abfc_4426_b457_f380a688a5e1" name="Kiicit_idh" value="0.0238"/>
      <parameter id="mw7e40401d_3d6c_4b53_b321_25f5e799d215" name="Kinadh_idh" value="0.029"/>
      <parameter id="mwf6719a34_ddc3_4560_b7de_b8b260ba91f0" name="Kmicit_idh" value="0.183"/>
      <parameter id="mw35975070_0c7a_411e_94dd_405c41a2ab83" name="Kmnad_idh" value="0.074"/>
      <parameter id="mw13d0a1e1_db24_4780_b0a0_34a1b81369ec" name="Vf_idh" value="8400"/>
      <parameter id="mwd297f9e4_c5e0_4941_ae6b_094b52c4edba" name="Kaadp_akgd" value="0.1"/>
      <parameter id="mwcc160f34_d168_4dfa_8bbb_7742af7c7864" name="Kiatp_akgd" value="0.05"/>
      <parameter id="mwcb7af670_47f5_4f1a_8d81_575c284abf82" name="D_scoas" value="0" constant="false"/>
      <parameter id="mwbe738a44_81f3_4ea4_9194_d3f0eabd60aa" name="N_scoas" value="0" constant="false"/>
      <parameter id="mw3ad7b75e_00c9_41cf_9ab8_5212c4ceb5a4" name="Keq_s" value="7.43"/>
      <parameter id="mw4ace3ccb_5b3c_4670_97df_9c09a332b7d7" name="Vf_s" value="68.3"/>
      <parameter id="mw5954d5a4_bed9_4371_9f59_619c6d868eff" name="mGDP" value="0.1"/>
      <parameter id="mw478d97ec_27a4_412c_9ce1_fa36619e4806" name="mGTP" value="0.1"/>
      <parameter id="mw711b6bed_3410_4050_a935_6497ca488851" name="mPi" value="2.5"/>
      <parameter id="mweaceb4c5_4cd0_4f5d_92e9_0ee24f4cebd7" name="D1_scoas" value="0" constant="false"/>
      <parameter id="mw4384d1f5_315b_417d_b91c_5ef70f55faef" name="Kigdp_s" value="0.0055" units="MWBUILTINPREFIX_milli_MWBUILTINUNIT_molarity"/>
      <parameter id="mwe5df5c2f_b489_49ad_a377_9d5fba952d08" name="Kiscoa_s" value="0.1" units="MWBUILTINPREFIX_milli_MWBUILTINUNIT_molarity"/>
      <parameter id="mw2e34f0da_fa01_4747_bb4a_ebcd2e6c5f07" name="Kmpi_s" value="0.66"/>
      <parameter id="mw40c25557_7cd7_462d_ae60_99a4ce7da702" name="D2_scoas" value="0" constant="false"/>
      <parameter id="mw64347e45_a64e_4618_b3ae_bcfff2dbc939" name="D3_scoas" value="0" constant="false"/>
      <parameter id="mwf9a05e7b_ab73_47aa_a9c7_2c17947ad813" name="Kmscoa_s" value="0.055"/>
      <parameter id="mw07a638be_0e6e_499a_9360_9b918c6cf145" name="D4_scoas" value="0" constant="false"/>
      <parameter id="mw084dce5f_3dd0_4c5a_b2a6_51271c2fec42" name="D5_scoas" value="0" constant="false"/>
      <parameter id="mwa9eec058_f47f_4cde_b1cf_1542082ce44e" name="D6_scoas" value="0" constant="false"/>
      <parameter id="mwbc129328_d441_4037_970d_65b9cf1aaab1" name="Kmgdp_s" value="0.016"/>
      <parameter id="mw01ab9cab_9362_420f_82c2_59b534048a81" name="D7_scoas" value="0" constant="false"/>
      <parameter id="mwb720b769_eb01_47b0_bd1f_c85d3f51db9a" name="D8_scoas" value="0" constant="false"/>
      <parameter id="mw86e7448a_cd5c_4157_9bfc_b3a80c39b8ba" name="Kigtp_s" value="0.0111"/>
      <parameter id="mwc4cceba2_12b9_4183_8c38_2f3422c72797" name="Kisuc_s" value="0.3"/>
      <parameter id="mw1f5bc8b3_79c6_4ac9_92b5_6f0f574fa681" name="Kmcoash_s" value="0.02"/>
      <parameter id="mwba118dd1_6c91_42a4_96d8_845f04593724" name="D9_scoas" value="0" constant="false"/>
      <parameter id="mwf8beeac7_4b87_45e0_bb4c_d6d725211734" name="Kmsuc_s" value="0.88"/>
      <parameter id="mw8358e320_4abc_4c8d_bf6a_2ce04b24f775" name="D10_scoas" value="0" constant="false"/>
      <parameter id="mw55f3fc7f_18c0_4f97_8748_036315154b13" name="D11_scoas" value="0" constant="false"/>
      <parameter id="mwec4e4e6d_7531_48f5_be6c_116f7e0b4a05" name="Kmgtp_s" value="0.0111"/>
      <parameter id="mw3608ae11_22a9_484c_b4e7_5a4194d37db8" name="D12_scoas" value="0" constant="false"/>
      <parameter id="mwbae11925_faff_4797_b877_fbc2176c3be2" name="D13_scoas" value="0" constant="false"/>
      <parameter id="mw40af15b0_b59a_4dad_800f_e1b36aa408ab" name="D14_scoas" value="0" constant="false"/>
      <parameter id="mwe2cc5935_7ce6_4f16_9e86_a9d1ba4b03a9" name="D15_scoas" value="0" constant="false"/>
      <parameter id="mw86f58bc3_c6fc_4aab_b1c7_8fdec184b3e3" name="D16_scoas" value="0" constant="false"/>
      <parameter id="mw7c882d60_0f18_4988_bc59_08f0496ef075" name="D17_scoas" value="0" constant="false"/>
      <parameter id="mw60b0b3cc_164e_4d89_9af0_2d943b8c4b13" name="Kipi_s" value="0.2"/>
      <parameter id="mw5dfa63d5_6073_4da7_b1dd_1433c7ae3cfa" name="D18_scoas" value="0" constant="false"/>
      <parameter id="mw23a22cf8_7add_4412_87a9_2f37f97691a3" name="D19_scoas" value="0" constant="false"/>
      <parameter id="mw5731f3ce_5255_42a9_8259_4e334edf63b1" name="Kicoash_s" value="0.02"/>
      <parameter id="mw912ff960_1bb2_4459_b075_d1a7c3172c0e" name="D20_scoas" value="0" constant="false"/>
      <parameter id="mwef3b6ff1_bc04_45e8_a6b7_e1032c16bb05" name="D21_scoas" value="0" constant="false"/>
      <parameter id="mweb3538bb_5055_4a66_a488_c809f9c08b68" name="D22_scoas" value="0" constant="false"/>
      <parameter id="mw54f634b6_c0ec_4c87_bde1_29acf686ebe1" name="D23_scoas" value="0" constant="false"/>
      <parameter id="mw815fdcdd_6e92_4269_95c8_143949c592ad" name="D24_scoas" value="0" constant="false"/>
      <parameter id="mwd47977bc_a019_4272_80e1_c0093b5e9229" name="D25_scoas" value="0" constant="false"/>
      <parameter id="mw31495e2d_30c9_49df_b416_99ba4893ae9f" name="D26_scoas" value="0" constant="false"/>
      <parameter id="mwb6fbc3f2_e616_439f_a35a_5fd1c083a8e8" name="D27_scoas" value="0" constant="false"/>
      <parameter id="mw6fcab099_25ae_4ffc_b8c7_e84a4d882905" name="D28_scoas" value="0" constant="false"/>
      <parameter id="mw706daa82_13c7_4826_9888_892b5515cb43" name="GLUT_reaction" value="0" constant="false"/>
      <parameter id="mw2f0fec55_8b50_4338_b161_1468eb59a32c" name="HK_reaction" value="0" constant="false"/>
      <parameter id="mwd88cdf94_5409_4732_83dd_d52bdc432078" name="HPI_reaction" value="0" constant="false"/>
      <parameter id="mw09f6addd_0db0_439b_bcab_4902fec5d0c2" name="PFK1_reaction" value="0" constant="false"/>
      <parameter id="mw56d706e9_8b5a_421d_8924_48c7b82b50a7" name="ALDO_reaction" value="0" constant="false"/>
      <parameter id="mwaa545940_25c7_4a0e_abec_33149788dc31" name="TPI_reaction" value="0" constant="false"/>
      <parameter id="mw2e46f057_32e6_4e8c_b889_33a012210b23" name="GAPDH_reaction" value="0" constant="false"/>
      <parameter id="mwc148e7d6_daf0_46c2_95b6_ad07418beebb" name="PGK_reaction" value="0" constant="false"/>
      <parameter id="mwb42c1b15_8c66_42ef_9ce6_7aafd388f91e" name="PGAM_reaction" value="0" constant="false"/>
      <parameter id="mwe98e4244_05f9_451f_9c77_1be6ff1c7208" name="ENO_reaction" value="0" constant="false"/>
      <parameter id="mw59614010_8c8d_4196_957b_d4a33e924e26" name="PYK_reaction" value="0" constant="false"/>
      <parameter id="mw30587a9f_0831_4fc4_8760_e92bc1be9a3c" name="LDH_reaction" value="0" constant="false"/>
      <parameter id="mw7e70e000_8108_44ee_99ff_09c8a6b50c6b" name="AK_reaction" value="0" constant="false"/>
      <parameter id="mw1558f02b_7ee6_4c1d_a906_b09dae30e320" name="ATPase_reaction" value="0" constant="false"/>
      <parameter id="mwf2b4f0af_b470_4542_8a90_102295acae8a" name="OxPhos_reaction" value="0" constant="false"/>
      <parameter id="mwd9991679_253f_4f3d_bfd5_fdfd8b828df4" name="DHASases_reaction" value="0" constant="false"/>
      <parameter id="mwee21130f_02d5_446a_a8b3_a3218bc185f9" name="MCT1_reaction" value="0" constant="false"/>
      <parameter id="mw7761b563_7c1a_457d_b3a6_7511e0cb69a3" name="G6PD_reaction" value="0" constant="false"/>
      <parameter id="mw3cfbcd03_f866_4f6c_b636_158be5382e4d" name="sixPGDH_reaction" value="0" constant="false"/>
      <parameter id="mwb3cb7e28_96e9_4f37_b190_4ddfec5a7449" name="RPE_reaction" value="0" constant="false"/>
      <parameter id="mw17e42748_dbc0_4058_b9d8_b29191ac4a22" name="RPI_reaction" value="0" constant="false"/>
      <parameter id="mw62920a7a_20ea_4aa3_aebf_3508d49b019d" name="PRPPS_reaction" value="0" constant="false"/>
      <parameter id="mw8f505409_143d_4790_81a7_981603fb7977" name="TK1_reaction" value="0" constant="false"/>
      <parameter id="mwc529dd30_3981_480c_a9ae_93a821690457" name="TK2_reaction" value="0" constant="false"/>
      <parameter id="mw262c13a0_7a98_4bd6_bc9b_6adcc6b39393" name="TA_reaction" value="0" constant="false"/>
      <parameter id="mw6995503b_035b_4ad0_85f4_58cdb9c5162b" name="GPX_reaction" value="0" constant="false"/>
      <parameter id="mwd8f2b229_9058_4895_af35_ac38d4083008" name="GSSGR_reaction" value="0" constant="false"/>
      <parameter id="mw6867d0ee_f0af_4841_98d8_946270e46fe5" name="PDH_reaction" value="0" constant="false"/>
      <parameter id="mwd359f92f_f9a7_49a9_9d26_712b36c4b574" name="CS_reaction" value="0" constant="false"/>
      <parameter id="mw0d5425d5_1f5f_413c_a1c3_062922002c2a" name="ACON_reaction" value="0" constant="false"/>
      <parameter id="mw81914bfd_a1ad_46c4_8a63_687f609b6fc5" name="IDH_reaction" value="0" constant="false"/>
      <parameter id="mw204acf4b_3065_4d83_bd37_ba33668afed0" name="AKGD_reaction" value="0" constant="false"/>
      <parameter id="mwff7f0bf0_9539_487c_a20b_4462cce1b83a" name="SCOAS_reaction" value="0" constant="false"/>
      <parameter id="mw5e10b553_e01a_4c22_9280_9cfb781cd4a8" name="Kafum_sdh" value="0.375"/>
      <parameter id="mw9f9c2bd2_3426_4168_b1d0_48f22ff1c327" name="Kasuc_sdh" value="0.45"/>
      <parameter id="mw80da82f1_9f5e_4fc0_9c90_79c2141f531a" name="Kioaa_sdh" value="0.0015"/>
      <parameter id="mw98f22445_bc0a_447f_bd36_d993925ef9be" name="alpha_sdh" value="0" constant="false"/>
      <parameter id="mw8fd497e7_feb8_4d7e_9314_ade2b396edd2" name="Keq_sdh" value="1.21"/>
      <parameter id="mw451c57ab_5563_4f68_a3c2_346206a33f8c" name="Nr_sdh" value="0" constant="false"/>
      <parameter id="mw1c97ae4b_5c1b_4608_a508_a3e7b2b21c5b" name="Vf_sdh" value="17.3"/>
      <parameter id="mwc675e9a6_8312_4b20_9f74_f4d0eb915472" name="mCOQ" value="1.08"/>
      <parameter id="mw4ba88fa1_52c6_49b8_9a00_8935455b18bf" name="mQH2" value="0.27"/>
      <parameter id="mw91b794aa_09f2_4ec1_a892_70e121d73630" name="Dr_sdh" value="0" constant="false"/>
      <parameter id="mwcbdd5739_10db_46da_b376_6132c863b012" name="Kifum_sdh" value="1.275"/>
      <parameter id="mw47e30bc3_1308_4b55_821d_d42a2d39e367" name="Kisuc_sdh" value="0.12"/>
      <parameter id="mw8ea15dea_d830_4f57_a450_8465be87abff" name="Kmcoq_sdh" value="0.48"/>
      <parameter id="mw14e6b823_db73_4bd5_8cb4_5e43bb5a5532" name="Kmfum_sdh" value="1.2"/>
      <parameter id="mw6e1a9154_a2c7_4afa_b481_d2a36b846941" name="Kmqh2_sdh" value="0.00245"/>
      <parameter id="mwaf3dbffd_a07c_4e61_ac9d_aa54fc3b9d41" name="Kmsuc_sdh" value="0.467"/>
      <parameter id="mw82f5e7da_6058_4168_a578_a1a6d7763ffe" name="SDH_reaction" value="0" constant="false"/>
      <parameter id="mwceb65c7b_d8ea_4059_984a_e927a47e7012" name="FUM_reaction" value="0" constant="false"/>
      <parameter id="mw0e80e104_97c5_4de9_bae3_32795119e7f6" name="Kiadp_fum" value="0.4"/>
      <parameter id="mw4b68ec31_4ad1_4080_9a3c_11056999d6d3" name="Kiatp_fum" value="0.04"/>
      <parameter id="mw7db82ffc_f453_4cf5_ba16_55373ff95061" name="Kicit_fum" value="3.5"/>
      <parameter id="mw47578b33_ad66_4926_8e32_e877a04ac53c" name="Kigdp_fum" value="0.33"/>
      <parameter id="mw34c3f604_1c15_4ad5_bf72_02f5d7978f8e" name="Kigtp_fum" value="0.08"/>
      <parameter id="mw1f934edb_59bf_4236_bd0d_1ef56d4ccd7a" name="alpha_fum" value="0" constant="false"/>
      <parameter id="mw9f859a58_7090_445f_a0ca_0c110fa7fdcc" name="Keq_fum" value="4.56"/>
      <parameter id="mw86f147cd_7b43_450f_822a_166d22850109" name="Nr_fum" value="0" constant="false"/>
      <parameter id="mwfb67c1c9_541b_4c3f_8790_3477438e5132" name="Vf_fum" value="2600"/>
      <parameter id="mw6d959b21_b273_4ed8_b693_a50ac877866b" name="Dr_fum" value="0" constant="false"/>
      <parameter id="mwfaa429b5_b763_4791_88a4_afae4dcf6300" name="Kmfum_fum" value="0.0447"/>
      <parameter id="mw12f612ee_5d52_4aa6_92c8_b23e8f3be10e" name="Kmmal_fum" value="0.1977"/>
      <parameter id="mw42de4728_a43e_4ce6_a0c0_f51f957478e3" name="Kiadp_mdh2" value="0.3944"/>
      <parameter id="mwb1648852_d0f3_4526_8d68_a60ce51ad237" name="Kiamp_mdh2" value="0.42"/>
      <parameter id="mw54025962_ff73_49ff_a95e_dc6e727fac3b" name="Kiatp_mdh2" value="0.1832"/>
      <parameter id="mwcfe3dadb_b02a_42d5_82e6_5c7e57834340" name="alpha_mdh2" value="0" constant="false"/>
      <parameter id="mwb2d3f7c7_8fb5_481a_90fa_af069697682c" name="Keq_mdh2" value="0.000402"/>
      <parameter id="mwb6e85ff8_7667_4cdb_9efe_1234526cfdfb" name="Kimal_mdh2" value="0.36"/>
      <parameter id="mwf6f94346_faeb_45d0_854f_02ea558cbd6e" name="Kinad_mdh2" value="0.279"/>
      <parameter id="mw56ad7211_edba_4071_984d_886a86ae4251" name="Kinadh_mdh2" value="0.00318"/>
      <parameter id="mw3beaa945_10a5_4f22_a608_559a12ffd4cd" name="Kioaa_mdh2" value="0.0055"/>
      <parameter id="mwb35b0e00_77c2_45ea_9420_32f541dc6ab9" name="Kmmal_mdh2" value="0.25"/>
      <parameter id="mwebdc4322_3ad6_486e_9450_52d0b3a32993" name="Kmnad_mdh2" value="0.09055"/>
      <parameter id="mw8668c96b_b447_451c_ab90_8fbea6ca26b7" name="Kmnadh_mdh2" value="0.00258"/>
      <parameter id="mw4ea6f167_9977_4936_8670_cbad99550c4d" name="Kmoaa_mdh2" value="0.006128"/>
      <parameter id="mwe443721a_a1ba_4cec_9b37_fff590a97930" name="MDH2_reaction" value="0" constant="false"/>
      <parameter id="mw9269aa41_7118_448a_8d3d_6049e4c1778f" name="Vf_mdh2" value="614000"/>
      <parameter id="mwfa0b0c87_f983_40e8_826b_39606f7b1d54" name="GOT2_reaction" value="0" constant="false"/>
      <parameter id="mw88f6af8c_b4b4_47d1_a194_489b285a56f9" name="Keq_got2" value="1.56"/>
      <parameter id="mw1e68dd32_cfe0_4551_a012_7705e4a8141f" name="KiAKG_got2" value="26.5"/>
      <parameter id="mw56bbfe27_31f9_4c07_b3f4_8dcc53555ae5" name="Kiasp_got2" value="3.9"/>
      <parameter id="mw758b34eb_52e1_4089_899d_3843cbc7e380" name="Kiglu_got2" value="10.7"/>
      <parameter id="mwe5d5f6ea_f2ac_469a_9502_fc891bae4552" name="Kmakg_got2" value="3.22"/>
      <parameter id="mw07aaafa5_ddd3_40a4_a89d_66f11f34e235" name="Kmasp_got2" value="0.89"/>
      <parameter id="mwb1c9e67b_d6fd_41f8_9e77_e5355d75a13c" name="Kmglu_got2" value="32.5"/>
      <parameter id="mw07f5a61e_5684_4646_a776_25ac5bce7e5b" name="Kmoaa_got2" value="0.088"/>
      <parameter id="mwa103d373_4032_4196_bfa2_605417779108" name="Vf_got2" value="681"/>
      <parameter id="mwa3b2225d_200e_4380_8763_e4aa9c2954fa" name="MDH1_reaction" value="0" constant="false"/>
      <parameter id="mw341f79f1_5b2f_4d87_a4b5_64bd05b8b6ba" name="Keq_mdh1" value="26700"/>
      <parameter id="mw3d7555ef_4b1d_4006_9253_d397dc781112" name="Kimal_mdh1" value="7.1"/>
      <parameter id="mw69d3528a_2b54_45f0_8b13_df508fa65837" name="Kinad_mdh1" value="0.094"/>
      <parameter id="mw77f6f32d_3cd2_4114_9c64_fce467222c24" name="Kinadh_mdh1" value="0.0049"/>
      <parameter id="mwb0421e46_dad3_4561_b85a_be748599c858" name="Kioaa_mdh1" value="0.063"/>
      <parameter id="mw8aee8ad3_d14d_47fa_9ded_9153bc0e1aae" name="Kmmal_mdh1" value="1.1"/>
      <parameter id="mw9e09276d_4fec_4262_8789_dda8345045d3" name="Kmnad_mdh1" value="0.114"/>
      <parameter id="mw86d900f1_c620_439a_8f3c_8f128bf57bb1" name="Kmnadh_mdh1" value="0.026"/>
      <parameter id="mwba1f6e4c_c622_40c6_97e4_cdc48429c64d" name="Kmoaa_mdh1" value="0.088"/>
      <parameter id="mw438ed4be_607f_4e1d_afa2_a973a2f1c0f5" name="Vf_mdh1" value="8760"/>
      <parameter id="mwe6a9788d_e718_42da_9c31_d6e26d0f19de" name="GOT1_reaction" value="0" constant="false"/>
      <parameter id="mw2e1bebd0_2e6b_45cf_b27a_cbe0634d4458" name="Keq_got1" value="1.56"/>
      <parameter id="mw6af29ff6_f672_4746_816d_c5557130e5c9" name="KiAKG_got1" value="26.5"/>
      <parameter id="mw0a8c496a_4e3b_4647_87ea_17535f1a681f" name="Kiasp_got1" value="3.9"/>
      <parameter id="mw86b39f2b_1057_4d1f_b351_c9cdccf4f384" name="Kiglu_got1" value="8.4"/>
      <parameter id="mw47859ddf_3dc3_4e03_87c4_0b69e86dd51d" name="Kmakg_got1" value="0.38"/>
      <parameter id="mw9968895e_5f60_4fd5_bedc_ff1a8cd5b070" name="Kmasp_got1" value="4.4"/>
      <parameter id="mwf96cd2b2_ba1e_4298_8374_20366a206120" name="Kmglu_got1" value="9.6"/>
      <parameter id="mw4414a56b_242f_4482_b04a_b56980acab54" name="Kmoaa_got1" value="0.095"/>
      <parameter id="mw9e7af3ec_5cb3_45d9_be18_346c5fb4aaa4" name="Vf_got1" value="325"/>
      <parameter id="mw47640a66_701a_4626_a366_6b1c39d43786" name="AKGMAL_reaction" value="0" constant="false"/>
      <parameter id="mw30b837fd_e63b_46db_a4e5_897a8f96cb32" name="Kmakgi_akgmal" value="1.3"/>
      <parameter id="mw7c1f5eb7_144e_46f7_b760_ca13c2491d03" name="Kmakgx_akgmal" value="0.17"/>
      <parameter id="mw04ef4f81_6af2_457d_9e8b_730625513d6f" name="Kmmali_akgmal" value="0.4"/>
      <parameter id="mw49995620_f31d_478c_bbed_0b4b55f206bd" name="Kmmalx_akgmal" value="10"/>
      <parameter id="mw0e4e40f8_e356_4fb4_975b_954ff49e3968" name="Vf_akgmal" value="144000"/>
      <parameter id="mwafcea3c7_81aa_4852_9e44_6409fab29d10" name="ASPGLU_reaction" value="0" constant="false"/>
      <parameter id="mw036a330a_bfdc_42d5_8270_a1e99bd371cd" name="Keq_aspglu" value="0.6"/>
      <parameter id="mwbfbc53e6_041a_4343_9cb2_6426aa0789bd" name="Kh_aspglu" value="3.16e-07"/>
      <parameter id="mw898a78a0_367e_46db_a067_5368e5aab24a" name="Kiaspi_aspglu" value="0.028"/>
      <parameter id="mwa69c5dbc_1208_40df_9039_58e0e235fc4f" name="Kiaspx_aspglu" value="2.8"/>
      <parameter id="mwfe149151_11fc_41d4_80f6_8459af7b46a2" name="Kiglui_aspglu" value="0.18"/>
      <parameter id="mw08081ca5_faa2_4cc4_91d2_2195a5d3dce7" name="Kiglux_aspglu" value="1.6"/>
      <parameter id="mwef84db37_5bf0_43bc_b40a_43c8c902ef8b" name="M_aspglu" value="1.8"/>
      <parameter id="mw46d5a9ee_1835_4f17_a926_9367657965c3" name="Vf_aspglu" value="34600"/>
      <parameter id="mw3ec340e0_624f_4607_a70d_e3de55a7cd21" name="PYRH_reaction" value="0" constant="false"/>
      <parameter id="mw5568d392_af67_48ce_8cb4_cd77e8a3e79f" name="Vf_pyrh" value="463000000000"/>
      <parameter id="mwcee56c45_8978_4a05_9460_dc2f3947e135" name="CITMAL_reaction" value="0" constant="false"/>
      <parameter id="mw55c28e44_933f_4092_870e_fb9c2e0a2dfb" name="Vf_citmal" value="7.92"/>
      <parameter id="mw23ba66f7_fb9e_4bb2_b324_8357625ab789" name="GLUH_reaction" value="0" constant="false"/>
      <parameter id="mw973ba779_9762_4371_9317_28350c9f4469" name="Vf_gluh" value="645000000"/>
      <parameter id="mw7b2f23ac_644d_42f0_8bbd_fa115d6b45ad" name="CLY_reaction" value="0" constant="false"/>
      <parameter id="mwe4390f22_2774_4db6_832b_374f1bb5ec52" name="Kiaccoa_cly" value="0.0098"/>
      <parameter id="mwcd1a280b_0f0f_4f70_8ff3_3f653de7d350" name="Kicit_cly" value="0.0475"/>
      <parameter id="mw6371b785_2085_4c43_bd43_7add623f43ec" name="Kicoash_cly" value="0.0061"/>
      <parameter id="mw7d302857_9194_4416_92d8_3d9731cd7a1b" name="Kioaa_cly" value="0.177"/>
      <parameter id="mw34aa4217_e99b_4f10_9aae_1acf6a0c6474" name="Kmaccoa_cly" value="0.0098"/>
      <parameter id="mw8aa8006d_3c5e_47be_a5ff_6a78d9a065f6" name="Kmcit_cly" value="0.0493"/>
      <parameter id="mw3b8d7b65_9da3_4829_b576_77f42cf4815e" name="Kmcoash_cly" value="0.0044"/>
      <parameter id="mwe7221f0c_8535_4e0f_86d3_03f021dda525" name="Kmoaa_cly" value="0.177"/>
      <parameter id="mwa8a9765c_05d6_4d12_9802_da99f2f9e0f9" name="Vf_cly" value="0.0907"/>
      <parameter id="mw76616831_797d_4afc_9619_6e6c29423705" name="cAcCoA" value="0.001"/>
      <parameter id="mw47fb9942_c804_4695_b614_72b6d59aee87" name="cCoASH" value="0.02"/>
      <parameter id="mw1c4c565b_06d1_4806_b540_df3ff4c1398a" name="Keq_malic" value="34.4"/>
      <parameter id="mwfcc10d9d_51a3_42ae_91a7_c939454c38e1" name="Kiatp_malic" value="0.5"/>
      <parameter id="mw941fd53c_dcc1_4662_a6d5_227e81e01598" name="Kmal_malic" value="1.7"/>
      <parameter id="mw5ba3704d_9a39_42f7_9d85_4d5376544a38" name="Knad_malic" value="0.16"/>
      <parameter id="mw1bae06b0_eb83_4620_b252_5bd028468bf2" name="MMALIC_reaction" value="0" constant="false"/>
      <parameter id="mw84d04218_28bd_4dae_8720_b414b4977044" name="CMALIC_reaction" value="0" constant="false"/>
      <parameter id="mw841f7c71_309e_4c97_980f_5ec5ebf7fe4b" name="Keq_cmalic" value="34.4"/>
      <parameter id="mw4eb8ddab_26bf_48bc_b43f_a33e06f6d56d" name="Nr_cmalic" value="0" constant="false"/>
      <parameter id="mw73c2c7dd_4059_4ada_8fc4_ca85d6ceafb2" name="Vf_cmalic" value="7.18"/>
      <parameter id="mw43c093fa_26a1_4338_9916_d972195109cc" name="D1" value="0" constant="false"/>
      <parameter id="mwea329a36_8994_4acc_bc0f_94ac8914415f" name="Kinadp_cmalic" value="0.00096"/>
      <parameter id="mw6f5ce1ae_e0c2_4efd_b95a_f8bf6953cd90" name="Kmmal_cmalic" value="0.12"/>
      <parameter id="mw7e640f9b_87f9_4cfe_a9ec_10b45051e76d" name="D2" value="0" constant="false"/>
      <parameter id="mw432fc413_c576_4819_8dfa_84c75c94023b" name="D3" value="0" constant="false"/>
      <parameter id="mw86a5703d_4ca5_485f_a83a_1b551f4cc830" name="Kmnadp_cmalic" value="0.0014"/>
      <parameter id="mw94d4ab0c_f5d4_4cfd_a6b8_a664c0f06f46" name="D4" value="0" constant="false"/>
      <parameter id="mw1ef0c25d_ea2f_43b0_98bb_03a4927ced99" name="D5" value="0" constant="false"/>
      <parameter id="mw450a4e87_6b00_4a43_a612_c9af4914e3a2" name="Kipyr_cmalic" value="7.8"/>
      <parameter id="mwb7223a16_4def_431b_9418_87efee61b4e1" name="Kmco2_cmalic" value="0.013"/>
      <parameter id="mw3af235bf_5b36_47eb_a43a_03d348a18cb5" name="Kmpyr_cmalic" value="0.0064"/>
      <parameter id="mw2f757c75_ad23_4c72_b8f3_fb7cd68a72cf" name="D6" value="0" constant="false"/>
      <parameter id="mw42d511a9_0244_4cfe_9c1d_f27d204d088f" name="Kinadph_cmalic" value="0.002"/>
      <parameter id="mw26c640a5_9e3a_4a66_83e7_1ac2f1030422" name="D7" value="0" constant="false"/>
      <parameter id="mw2c09685b_068b_43a8_b47e_b23a8b06b404" name="Kmnadph_cmalic" value="0.0021"/>
      <parameter id="mw7bf15809_d7cd_4191_82c4_fa7533f575dd" name="D8" value="0" constant="false"/>
      <parameter id="mw14bd9eaa_488b_4e9c_81cb_203a64f005e9" name="Kico2_cmalic" value="0.0117"/>
      <parameter id="mw5813b8b4_e99a_41bc_b085_248b6dd4b1b9" name="Kimal_cmalic" value="0.22"/>
      <parameter id="mw0bd483ff_bb92_4544_ab07_244d2cec1fb5" name="D9" value="0" constant="false"/>
      <parameter id="mwc4add315_c5a5_443e_acc3_d1b57e52387a" name="D10" value="0" constant="false"/>
      <parameter id="mwcc3fcc66_7546_4ed8_9a42_0bb8f7134aca" name="D11" value="0" constant="false"/>
      <parameter id="mwab7fd976_7436_46c7_a5b8_53d656ee1007" name="D12" value="0" constant="false"/>
      <parameter id="mwc81d1791_18a7_4dc9_b3a3_a21366ba3e74" name="Keq_pc" value="1"/>
      <parameter id="mw1f13ebbe_0e70_41f7_9a85_c6191bf5aebe" name="Kmco2_pc" value="3.2"/>
      <parameter id="mwb8621cce_7578_4990_a078_f4aa3607fd2c" name="Kmpyr_pc" value="0.22"/>
      <parameter id="mw08409af0_a717_4bab_9da2_ca691caef305" name="PC_reaction" value="0" constant="false"/>
      <parameter id="mw76a53c91_e3da_4eb3_806e_b01c16de8e02" name="Vf_pc" value="6.49"/>
      <parameter id="mwbc833cd8_6550_47a2_8b7f_2d0bb7216d03" name="GLS_reaction" value="0" constant="false"/>
      <parameter id="mw01f8dcc9_db65_4f82_a150_dfc9d99bcfdb" name="Keq_gls" value="1"/>
      <parameter id="mwee9b6ef1_1227_4985_84ef_4eff627cc7e9" name="Kiglu_gls" value="55"/>
      <parameter id="mweca21b45_e4c1_4b3b_b1ff_1e6132bd162e" name="Kmgln_gls" value="12"/>
      <parameter id="mwe2c1df73_bfc3_47fd_aa77_662fe8aaf998" name="Vf_gls" value="33.6"/>
      <parameter id="mw6c2b53d2_5181_4f2e_a3f7_ace2452b6123" name="GPT_reaction" value="0" constant="false"/>
      <parameter id="mw7c875a21_3ce3_424b_9101_9a28a7c3212e" name="Kakg_gpt" value="0.12"/>
      <parameter id="mwd31ad3b0_3447_4c2f_857e_c33aba7262f6" name="Kala_gpt" value="3"/>
      <parameter id="mw459c3c2f_e1fe_4c33_a150_4c55a8047763" name="Keq_gpt" value="2.22"/>
      <parameter id="mweffc60ba_b9d8_4ed4_884f_e9bfe8888349" name="Kglu_gpt" value="8.1"/>
      <parameter id="mw23832538_6497_48cb_b244_87474e717254" name="Kia_gpt" value="470"/>
      <parameter id="mw103c8cd9_7627_4430_a1fb_6ed5bb3c2ea4" name="Kig_gpt" value="96"/>
      <parameter id="mwfac3d529_efce_486a_9269_5286f6375082" name="Kiglu_gpt" value="2.8"/>
      <parameter id="mwd0b6224f_5430_4759_889a_696468e3c75c" name="Kipyr_gpt" value="0.23"/>
      <parameter id="mw8ba96a5b_df7b_4a96_bbc8_0caa273bf999" name="Kpyr_gpt" value="0.23"/>
      <parameter id="mwbf590342_edf5_4b7f_9b5a_3139be6fd21f" name="Krg_gpt" value="79.16"/>
      <parameter id="mwe9ea87d3_7c4c_4fa6_b22b_3c41a4bb67c5" name="Vf_gpt" value="4.91"/>
      <parameter id="mwac53defd_ab42_4ea4_b6f3_7029d2de6905" name="Vq_gpt" value="1.67758e-06"/>
      <parameter id="mw4d04f0a6_33dc_49d7_97ac_9713a48722a3" name="mALA" value="1"/>
      <parameter id="mwd881956b_6224_4934_8579_4551dfb0cb50" name="ASCT2_reaction" value="0" constant="false"/>
      <parameter id="mw6ae70f88_87a6_459e_86c9_caef34309113" name="Kmax_asct2" value="0.097"/>
      <parameter id="mwc00d4fbb_3a29_4a17_9a8d_1e40a7554dce" name="Vf_asct2" value="1.12"/>
      <parameter id="mwd3e1b9b8_060a_40be_bdcc_17ce543c8a4a" name="Vf_malic" value="0.726"/>
      <parameter id="mw308c3fb8_b534_4dc8_845b_37f33aedbd26" name="Kmnad_gdh" value="1"/>
      <parameter id="mwf723b546_9a61_4731_a8fd_1732b3044b88" name="Keq_gdh" value="0.003"/>
      <parameter id="mw3e80c708_40d3_4654_ab44_b6d78b5877dc" name="N_gdh" value="0" constant="false"/>
      <parameter id="mw97f07b74_31ec_4ad2_8c0b_18db8a671c9d" name="Vf_gdh" value="5.12"/>
      <parameter id="mw3b5cc327_62d3_4b62_a6fc_d94fe10d876d" name="mNH3" value="0.5" units="MWBUILTINPREFIX_milli_MWBUILTINUNIT_molarity"/>
      <parameter id="mw4b6f59a2_c5f4_4343_a572_97b7931ab440" name="D1_gdh" value="0" constant="false"/>
      <parameter id="mw72bf93f5_5f92_48ef_ab20_f514888e9888" name="Kinad_gdh" value="1"/>
      <parameter id="mw27250176_7d09_4e63_b226_21091aff5596" name="Kmglu_gdh" value="3.5"/>
      <parameter id="mw61f5581d_dd12_412c_a3b1_073741d603b6" name="D2_gdh" value="0" constant="false"/>
      <parameter id="mw35c7b734_4b73_42fe_bbd2_4a3a8cefedf5" name="D3_gdh" value="0" constant="false"/>
      <parameter id="mwe0fa595b_e45d_482a_b5e8_ef82ae45fbb1" name="D4_gdh" value="0" constant="false"/>
      <parameter id="mw96e47d9d_f69f_4bc7_9f8f_a611a48ed484" name="D5_gdh" value="0" constant="false"/>
      <parameter id="mwfc479813_873a_4d5d_adf9_c27043167aac" name="Kiakg_gdh" value="0.25" units="MWBUILTINPREFIX_milli_MWBUILTINUNIT_molarity"/>
      <parameter id="mw4c818324_89e9_4efc_9de0_5f33535f573e" name="D6_gdh" value="0" constant="false"/>
      <parameter id="mwaf9f74f3_6b48_425c_b5f1_4dc8a119a472" name="Kinadh_gdh" value="0.004"/>
      <parameter id="mw155a3c8a_762c_4728_b749_f28ee7a0387b" name="D7_gdh" value="0" constant="false"/>
      <parameter id="mw37b94903_ee34_45b1_a1e6_22912b4e0a81" name="Kinh3_gdh" value="6" units="MWBUILTINPREFIX_milli_MWBUILTINUNIT_molarity"/>
      <parameter id="mw7b00f6b2_9233_4258_8be8_cdb5200bec60" name="D8_gdh" value="0" constant="false"/>
      <parameter id="mwb6d6ed3b_8e63_40a8_a2ad_d1323f2afe8b" name="Kmnadh_gdh" value="0.04"/>
      <parameter id="mw9eb8630b_d6c9_48bf_b0ed_ca83b264114f" name="Kmnh3_gdh" value="6"/>
      <parameter id="mw80f92e5a_f16b_4e5d_8005_105d0c258e80" name="D9_gdh" value="0" constant="false"/>
      <parameter id="mwbb1d83d6_eaf1_42c9_b785_2cdfb9d91660" name="D10_gdh" value="0" constant="false"/>
      <parameter id="mw83f3ca06_fa6c_4e26_a28e_0b14f988aa45" name="D11_gdh" value="0" constant="false"/>
      <parameter id="mw216fd557_9ebc_4142_9652_4633bc1ee34a" name="Kmakg_gdh" value="1.1"/>
      <parameter id="mw3f883179_8e47_4343_9efd_2bf9d49803a5" name="D12_gdh" value="0" constant="false"/>
      <parameter id="mw5a44c1fa_b02a_483b_9649_26766e636211" name="D13_gdh" value="0" constant="false"/>
      <parameter id="mwaae391be_3cd1_441f_a310_4fd5e496be2b" name="D14_gdh" value="0" constant="false"/>
      <parameter id="mw489a75f6_b95f_4253_8da9_819dc4eda9c2" name="D15_gdh" value="0" constant="false"/>
      <parameter id="mw23ae37e0_7e40_420a_b1d7_c29627f5392b" name="Kiglu_gdh" value="3.5"/>
      <parameter id="mw907d3dbd_dd7c_4a4f_af99_f7c36ef644fb" name="D16_gdh" value="0" constant="false"/>
      <parameter id="mw8c38a4f3_e6af_4cdf_96b1_7dcb8917d03d" name="D17_gdh" value="0" constant="false"/>
      <parameter id="mw5d05aaca_cde8_4171_bc10_4f4aa3d9a58a" name="D18_gdh" value="0" constant="false"/>
      <parameter id="mw6ab20f8c_4759_4978_856d_fe62085b381b" name="D_gdh" value="0" constant="false"/>
      <parameter id="mw46a40292_5705_41e0_b277_92393f34d9aa" name="GDH_reaction" value="0" constant="false"/>
      <parameter id="mw2a15d903_8481_4aa0_877f_426b03631cda" name="Vr_gpt" value="661666.6667"/>
      <parameter id="mw4151ddec_249e_4c68_9989_7a80588418a5" name="Katp" value="14.3"/>
      <parameter id="mw3a2dd514_25af_43d4_887b_9fcf56f7c559" name="Kglc" value="31.7"/>
      <parameter id="mw3935d9fe_cfc7_4cf8_a0f6_c7ff9ba83393" name="Kgln" value="1.1e-05"/>
      <parameter id="mw85736179_af63_41b9_8d06_7cbcaf54e0ea" name="Mu" value="0" constant="false"/>
      <parameter id="mw3739a17d_0a82_48b7_a590_107350065c71" name="kap" value="0.01"/>
      <parameter id="mwbb13bb69_644d_404b_8382_1dcedf86da47" name="kgc" value="0.01"/>
      <parameter id="mw14e8ed3c_beaf_4d54_b631_03a8b30a6c5c" name="kgn" value="1.09e-09"/>
      <parameter id="mwc3b1500f_04b0_4b06_91a3_e60f1bd00914" name="Kd" value="0.00331"/>
      <parameter id="mwec44358a_8c4a_40f9_9098_81486023090e" name="carryingcapacity" value="200000"/>
      <parameter id="mw859a8cb1_cb80_4384_abd2_2334a4dd4a6a" name="cellnumber_change" value="0" constant="false"/>
      <parameter id="mw5a134150_9048_46c7_b674_2ff12d867b89" name="MALPi_reaction" value="0" constant="false"/>
      <parameter id="mw7ca0b571_c863_4824_ba8d_9e705e18a3dd" name="Vf_malpi" value="0.105"/>
      <parameter id="mw24010e79_fd92_48a5_96bd_a00695c9fc12" name="Glutamine_out" value="6"/>
      <parameter id="mw63b854d2_df32_48b0_82a8_0b9c27ff0126" name="Glu_out" value="36"/>
      <parameter id="mwf31656f2_c459_4664_a2f5_9cd2a7b5d1a1" name="Lac_out" value="0"/>
      <parameter id="mw0033ed69_9188_4916_984d_44ff26bf362e" name="Nr_atpase" value="1" constant="false"/>
      <parameter id="mwa8124d52_2d33_4ff9_a260_322c03b71f16" name="Dr_atpase" value="1" constant="false"/>
      <parameter id="mwa617d3dc_5329_439c_b54d_d42b3b739316" name="Nr_ak" value="1" constant="false"/>
      <parameter id="mw81208005_3155_4209_a79e_5feac5bbf7c9" name="Dr_ak" value="1" constant="false"/>
      <parameter id="mwdbd2e400_1a54_49d6_9233_281b0f7f9dc1" name="N2_PFK" value="1" constant="false"/>
      <parameter id="mwad120589_ce12_45d2_8599_b20719db2f9f" name="D1_PFK" value="1" constant="false"/>
      <parameter id="mw5582eca3_7b27_4787_9c3b_a7e9282b461b" name="N1_PFK" value="1" constant="false"/>
      <parameter id="mw4e16f051_d829_41ee_bf13_0d1371558f46" name="D2_PFK" value="1" constant="false"/>
      <parameter id="mwa1984e0f_6d60_4189_8314_b3b6e784952d" name="Vc" value="3"/>
      <parameter id="mw5673cf33_e167_4d94_99a5_7da9c8179c69" name="Vm" value="1"/>
      <parameter id="mw650acf34_89ae_44de_beae_c51f96f101a0" name="ASPGLU" value="1"/>
    </listOfParameters>
    <listOfInitialAssignments>
      <initialAssignment symbol="mw308c3fb8_b534_4dc8_845b_37f33aedbd26">
        <math xmlns="http://www.w3.org/1998/Math/MathML">
          <cn type="integer"> 1 </cn>
        </math>
      </initialAssignment>
      <initialAssignment symbol="mwac53defd_ab42_4ea4_b6f3_7029d2de6905">
        <math xmlns="http://www.w3.org/1998/Math/MathML">
          <apply>
            <divide/>
            <ci> mwe9ea87d3_7c4c_4fa6_b22b_3c41a4bb67c5 </ci>
            <ci> mw2a15d903_8481_4aa0_877f_426b03631cda </ci>
          </apply>
        </math>
      </initialAssignment>
    </listOfInitialAssignments>
    <listOfRules>
      <assignmentRule variable="mwefa050d6_528a_41d2_9910_2eed1f569fd8">
        <math xmlns="http://www.w3.org/1998/Math/MathML">
          <apply>
            <plus/>
            <cn type="integer"> 1 </cn>
            <apply>
              <divide/>
              <ci> mw203bba71_bafd_49d4_9643_98f57e99f2cf </ci>
              <ci> mwa347f71f_fdfb_4991_833a_718d602871c3 </ci>
            </apply>
            <apply>
              <divide/>
              <ci> mwf8fbb251_f78a_4f74_b04c_b102a0815eca </ci>
              <ci> mw0009d21d_6d00_4ec8_9142_0797720afbe6 </ci>
            </apply>
            <apply>
              <divide/>
              <ci> mw3ae5db72_cd20_45e9_b0f5_02301331b6dc </ci>
              <ci> mwd63ca583_0301_4d09_96ac_c6da77d369e0 </ci>
            </apply>
          </apply>
        </math>
      </assignmentRule>
      <assignmentRule variable="mwb8144a5d_fe4d_4c42_ad86_968b67bd6200">
        <math xmlns="http://www.w3.org/1998/Math/MathML">
          <apply>
            <plus/>
            <cn type="integer"> 1 </cn>
            <apply>
              <divide/>
              <ci> mw203bba71_bafd_49d4_9643_98f57e99f2cf </ci>
              <ci> mw8a2ae6ec_141e_426f_8d9a_0360d14df969 </ci>
            </apply>
            <apply>
              <divide/>
              <ci> mwf8fbb251_f78a_4f74_b04c_b102a0815eca </ci>
              <ci> mw050276e5_e98c_45bd_8023_f2b62acdc332 </ci>
            </apply>
            <apply>
              <divide/>
              <ci> mw3ae5db72_cd20_45e9_b0f5_02301331b6dc </ci>
              <ci> mw862a4455_f88a_462f_b6a4_0f2750591daf </ci>
            </apply>
          </apply>
        </math>
      </assignmentRule>
      <assignmentRule variable="mw064eebee_1a0e_44bd_84c5_20a73563d02d">
        <math xmlns="http://www.w3.org/1998/Math/MathML">
          <apply>
            <plus/>
            <cn type="integer"> 1 </cn>
            <apply>
              <divide/>
              <ci> mw203bba71_bafd_49d4_9643_98f57e99f2cf </ci>
              <ci> mw7d07efad_b8ca_439a_a1d6_fcd63f154514 </ci>
            </apply>
            <apply>
              <divide/>
              <ci> mwf8fbb251_f78a_4f74_b04c_b102a0815eca </ci>
              <ci> mw3fa8f47e_fd33_4789_b4e2_234817f368a3 </ci>
            </apply>
            <apply>
              <divide/>
              <ci> mw3ae5db72_cd20_45e9_b0f5_02301331b6dc </ci>
              <ci> mw66c601ed_f2c3_495d_9456_a5caa3ff12fa </ci>
            </apply>
          </apply>
        </math>
      </assignmentRule>
      <assignmentRule variable="mw94254ca4_b7f8_4dd4_b55b_3849e4712109">
        <math xmlns="http://www.w3.org/1998/Math/MathML">
          <apply>
            <plus/>
            <cn type="integer"> 1 </cn>
            <apply>
              <divide/>
              <ci> mw203bba71_bafd_49d4_9643_98f57e99f2cf </ci>
              <ci> mw4fb6cece_fbb4_48e3_9d14_9c0769f0ed36 </ci>
            </apply>
            <apply>
              <divide/>
              <ci> mwf8fbb251_f78a_4f74_b04c_b102a0815eca </ci>
              <ci> mw54726cfb_2698_4d6e_8fef_e353a657b137 </ci>
            </apply>
            <apply>
              <divide/>
              <ci> mw3ae5db72_cd20_45e9_b0f5_02301331b6dc </ci>
              <ci> mw2434dded_686c_4b64_8f2d_d7dc885760fb </ci>
            </apply>
          </apply>
        </math>
      </assignmentRule>
      <assignmentRule variable="mw498445d8_c89f_4066_8cb6_d0114a1e89df">
        <math xmlns="http://www.w3.org/1998/Math/MathML">
          <apply>
            <plus/>
            <cn type="integer"> 1 </cn>
            <apply>
              <divide/>
              <ci> mw203bba71_bafd_49d4_9643_98f57e99f2cf </ci>
              <ci> mw8a2ae6ec_141e_426f_8d9a_0360d14df969 </ci>
            </apply>
            <apply>
              <divide/>
              <ci> mw3ae5db72_cd20_45e9_b0f5_02301331b6dc </ci>
              <ci> mw862a4455_f88a_462f_b6a4_0f2750591daf </ci>
            </apply>
          </apply>
        </math>
      </assignmentRule>
      <assignmentRule variable="mwb159046d_df4c_4530_920f_31331932b7c7">
        <math xmlns="http://www.w3.org/1998/Math/MathML">
          <apply>
            <plus/>
            <cn type="integer"> 1 </cn>
            <apply>
              <divide/>
              <ci> mw203bba71_bafd_49d4_9643_98f57e99f2cf </ci>
              <ci> mw7d07efad_b8ca_439a_a1d6_fcd63f154514 </ci>
            </apply>
            <apply>
              <divide/>
              <ci> mw3ae5db72_cd20_45e9_b0f5_02301331b6dc </ci>
              <ci> mw66c601ed_f2c3_495d_9456_a5caa3ff12fa </ci>
            </apply>
          </apply>
        </math>
      </assignmentRule>
      <assignmentRule variable="mw92238256_35d4_4ac6_9b41_cb757365aae4">
        <math xmlns="http://www.w3.org/1998/Math/MathML">
          <apply>
            <plus/>
            <cn type="integer"> 1 </cn>
            <apply>
              <divide/>
              <ci> mw203bba71_bafd_49d4_9643_98f57e99f2cf </ci>
              <ci> mw4fb6cece_fbb4_48e3_9d14_9c0769f0ed36 </ci>
            </apply>
            <apply>
              <divide/>
              <ci> mw3ae5db72_cd20_45e9_b0f5_02301331b6dc </ci>
              <ci> mw2434dded_686c_4b64_8f2d_d7dc885760fb </ci>
            </apply>
          </apply>
        </math>
      </assignmentRule>
      <assignmentRule variable="mw78061151_c1ad_41c7_b3a2_366f9ece0c69">
        <math xmlns="http://www.w3.org/1998/Math/MathML">
          <ci> mwb8144a5d_fe4d_4c42_ad86_968b67bd6200 </ci>
        </math>
      </assignmentRule>
      <assignmentRule variable="mw0108695d_df2a_44ac_9b5c_b2163f7508f9">
        <math xmlns="http://www.w3.org/1998/Math/MathML">
          <ci> mw498445d8_c89f_4066_8cb6_d0114a1e89df </ci>
        </math>
      </assignmentRule>
      <assignmentRule variable="mwa7abd9cb_2de9_44fa_bb98_8c5321991bac">
        <math xmlns="http://www.w3.org/1998/Math/MathML">
          <ci> mw064eebee_1a0e_44bd_84c5_20a73563d02d </ci>
        </math>
      </assignmentRule>
      <assignmentRule variable="mw2373adab_2140_4b69_b06c_df795f624288">
        <math xmlns="http://www.w3.org/1998/Math/MathML">
          <ci> mwb159046d_df4c_4530_920f_31331932b7c7 </ci>
        </math>
      </assignmentRule>
      <assignmentRule variable="mw00e5fd81_c5a2_4c56_a42a_a71825d32f60">
        <math xmlns="http://www.w3.org/1998/Math/MathML">
          <apply>
            <plus/>
            <cn type="integer"> 1 </cn>
            <apply>
              <divide/>
              <ci> mw203bba71_bafd_49d4_9643_98f57e99f2cf </ci>
              <ci> mw0e6f32b5_85e5_41ff_8871_dfd944578a23 </ci>
            </apply>
          </apply>
        </math>
      </assignmentRule>
      <assignmentRule variable="mwa82dfd55_9ba8_48ff_8808_f2b8c3a1470a">
        <math xmlns="http://www.w3.org/1998/Math/MathML">
          <apply>
            <plus/>
            <cn type="integer"> 1 </cn>
            <apply>
              <divide/>
              <ci> mw203bba71_bafd_49d4_9643_98f57e99f2cf </ci>
              <ci> mw3a72112f_83aa_4586_9d99_d64d1810bd61 </ci>
            </apply>
          </apply>
        </math>
      </assignmentRule>
      <assignmentRule variable="mw76a1e661_f77d_4e19_bc5f_4bb131f60089">
        <math xmlns="http://www.w3.org/1998/Math/MathML">
          <apply>
            <plus/>
            <cn type="integer"> 1 </cn>
            <apply>
              <times/>
              <apply>
                <divide/>
                <apply>
                  <times/>
                  <ci> mw826fe1a2_04f3_440e_810f_00cd146325df </ci>
                  <ci> mw064eebee_1a0e_44bd_84c5_20a73563d02d </ci>
                </apply>
                <apply>
                  <times/>
                  <ci> mw9161cc17_27b0_4e0f_bfb0_7730852596f5 </ci>
                  <ci> mwb159046d_df4c_4530_920f_31331932b7c7 </ci>
                </apply>
              </apply>
              <apply>
                <plus/>
                <cn type="integer"> 1 </cn>
                <apply>
                  <divide/>
                  <apply>
                    <times/>
                    <ci> mw3a5e1565_2141_4f93_b769_8a31ec9dc02f </ci>
                    <ci> mw498445d8_c89f_4066_8cb6_d0114a1e89df </ci>
                  </apply>
                  <apply>
                    <times/>
                    <ci> mw0c8787d5_8527_4f5f_b25b_6f408d19d793 </ci>
                    <ci> mwb8144a5d_fe4d_4c42_ad86_968b67bd6200 </ci>
                  </apply>
                </apply>
              </apply>
            </apply>
          </apply>
        </math>
      </assignmentRule>
      <assignmentRule variable="mw9c78f6e4_991b_440f_a4e7_fc8b0b36e7be">
        <math xmlns="http://www.w3.org/1998/Math/MathML">
          <apply>
            <plus/>
            <cn type="integer"> 1 </cn>
            <apply>
              <times/>
              <apply>
                <divide/>
                <apply>
                  <times/>
                  <ci> mwd297f9e4_c5e0_4941_ae6b_094b52c4edba </ci>
                  <ci> mw064eebee_1a0e_44bd_84c5_20a73563d02d </ci>
                </apply>
                <apply>
                  <times/>
                  <ci> mw9161cc17_27b0_4e0f_bfb0_7730852596f5 </ci>
                  <ci> mwb159046d_df4c_4530_920f_31331932b7c7 </ci>
                </apply>
              </apply>
              <apply>
                <plus/>
                <cn type="integer"> 1 </cn>
                <apply>
                  <divide/>
                  <apply>
                    <times/>
                    <ci> mw3a5e1565_2141_4f93_b769_8a31ec9dc02f </ci>
                    <ci> mw498445d8_c89f_4066_8cb6_d0114a1e89df </ci>
                  </apply>
                  <apply>
                    <times/>
                    <ci> mwcc160f34_d168_4dfa_8bbb_7742af7c7864 </ci>
                    <ci> mwb8144a5d_fe4d_4c42_ad86_968b67bd6200 </ci>
                  </apply>
                </apply>
              </apply>
            </apply>
          </apply>
        </math>
      </assignmentRule>
      <assignmentRule variable="mwbe738a44_81f3_4ea4_9194_d3f0eabd60aa">
        <math xmlns="http://www.w3.org/1998/Math/MathML">
          <apply>
            <times/>
            <ci> mw4ace3ccb_5b3c_4670_97df_9c09a332b7d7 </ci>
            <apply>
              <minus/>
              <apply>
                <times/>
                <ci> mw5954d5a4_bed9_4371_9f59_619c6d868eff </ci>
                <ci> mwb6f31c84_1dfd_469c_adcf_ca6cd23eabc8 </ci>
                <ci> mw711b6bed_3410_4050_a935_6497ca488851 </ci>
              </apply>
              <apply>
                <divide/>
                <apply>
                  <times/>
                  <ci> mw69626991_fbf9_4e1d_9873_937664afbaeb </ci>
                  <ci> mw111cb024_5923_4d13_828a_ac34aaf0cf74 </ci>
                  <ci> mw478d97ec_27a4_412c_9ce1_fa36619e4806 </ci>
                </apply>
                <ci> mw3ad7b75e_00c9_41cf_9ab8_5212c4ceb5a4 </ci>
              </apply>
            </apply>
          </apply>
        </math>
      </assignmentRule>
      <assignmentRule variable="mweaceb4c5_4cd0_4f5d_92e9_0ee24f4cebd7">
        <math xmlns="http://www.w3.org/1998/Math/MathML">
          <apply>
            <times/>
            <ci> mw4384d1f5_315b_417d_b91c_5ef70f55faef </ci>
            <ci> mwe5df5c2f_b489_49ad_a377_9d5fba952d08 </ci>
            <ci> mw2e34f0da_fa01_4747_bb4a_ebcd2e6c5f07 </ci>
          </apply>
        </math>
      </assignmentRule>
      <assignmentRule variable="mw40c25557_7cd7_462d_ae60_99a4ce7da702">
        <math xmlns="http://www.w3.org/1998/Math/MathML">
          <apply>
            <times/>
            <ci> mwe5df5c2f_b489_49ad_a377_9d5fba952d08 </ci>
            <ci> mw2e34f0da_fa01_4747_bb4a_ebcd2e6c5f07 </ci>
            <ci> mw5954d5a4_bed9_4371_9f59_619c6d868eff </ci>
          </apply>
        </math>
      </assignmentRule>
      <assignmentRule variable="mw64347e45_a64e_4618_b3ae_bcfff2dbc939">
        <math xmlns="http://www.w3.org/1998/Math/MathML">
          <apply>
            <times/>
            <ci> mw4384d1f5_315b_417d_b91c_5ef70f55faef </ci>
            <ci> mwf9a05e7b_ab73_47aa_a9c7_2c17947ad813 </ci>
            <ci> mw711b6bed_3410_4050_a935_6497ca488851 </ci>
          </apply>
        </math>
      </assignmentRule>
      <assignmentRule variable="mw07a638be_0e6e_499a_9360_9b918c6cf145">
        <math xmlns="http://www.w3.org/1998/Math/MathML">
          <apply>
            <times/>
            <ci> mw2e34f0da_fa01_4747_bb4a_ebcd2e6c5f07 </ci>
            <ci> mw5954d5a4_bed9_4371_9f59_619c6d868eff </ci>
            <ci> mwb6f31c84_1dfd_469c_adcf_ca6cd23eabc8 </ci>
          </apply>
        </math>
      </assignmentRule>
      <assignmentRule variable="mw084dce5f_3dd0_4c5a_b2a6_51271c2fec42">
        <math xmlns="http://www.w3.org/1998/Math/MathML">
          <apply>
            <times/>
            <ci> mwf9a05e7b_ab73_47aa_a9c7_2c17947ad813 </ci>
            <ci> mw5954d5a4_bed9_4371_9f59_619c6d868eff </ci>
            <ci> mw711b6bed_3410_4050_a935_6497ca488851 </ci>
          </apply>
        </math>
      </assignmentRule>
      <assignmentRule variable="mwa9eec058_f47f_4cde_b1cf_1542082ce44e">
        <math xmlns="http://www.w3.org/1998/Math/MathML">
          <apply>
            <times/>
            <ci> mwbc129328_d441_4037_970d_65b9cf1aaab1 </ci>
            <ci> mwb6f31c84_1dfd_469c_adcf_ca6cd23eabc8 </ci>
            <ci> mw711b6bed_3410_4050_a935_6497ca488851 </ci>
          </apply>
        </math>
      </assignmentRule>
      <assignmentRule variable="mw01ab9cab_9362_420f_82c2_59b534048a81">
        <math xmlns="http://www.w3.org/1998/Math/MathML">
          <apply>
            <times/>
            <ci> mwb6f31c84_1dfd_469c_adcf_ca6cd23eabc8 </ci>
            <ci> mw5954d5a4_bed9_4371_9f59_619c6d868eff </ci>
            <ci> mw711b6bed_3410_4050_a935_6497ca488851 </ci>
          </apply>
        </math>
      </assignmentRule>
      <assignmentRule variable="mwb720b769_eb01_47b0_bd1f_c85d3f51db9a">
        <math xmlns="http://www.w3.org/1998/Math/MathML">
          <apply>
            <divide/>
            <apply>
              <times/>
              <ci> mw4384d1f5_315b_417d_b91c_5ef70f55faef </ci>
              <ci> mwe5df5c2f_b489_49ad_a377_9d5fba952d08 </ci>
              <ci> mw2e34f0da_fa01_4747_bb4a_ebcd2e6c5f07 </ci>
            </apply>
            <apply>
              <times/>
              <ci> mwc4cceba2_12b9_4183_8c38_2f3422c72797 </ci>
              <ci> mw86e7448a_cd5c_4157_9bfc_b3a80c39b8ba </ci>
              <ci> mw1f5bc8b3_79c6_4ac9_92b5_6f0f574fa681 </ci>
            </apply>
          </apply>
        </math>
      </assignmentRule>
      <assignmentRule variable="mwba118dd1_6c91_42a4_96d8_845f04593724">
        <math xmlns="http://www.w3.org/1998/Math/MathML">
          <apply>
            <times/>
            <ci> mw86e7448a_cd5c_4157_9bfc_b3a80c39b8ba </ci>
            <ci> mwf8beeac7_4b87_45e0_bb4c_d6d725211734 </ci>
            <ci> mw69626991_fbf9_4e1d_9873_937664afbaeb </ci>
          </apply>
        </math>
      </assignmentRule>
      <assignmentRule variable="mw8358e320_4abc_4c8d_bf6a_2ce04b24f775">
        <math xmlns="http://www.w3.org/1998/Math/MathML">
          <apply>
            <times/>
            <ci> mwc4cceba2_12b9_4183_8c38_2f3422c72797 </ci>
            <ci> mw1f5bc8b3_79c6_4ac9_92b5_6f0f574fa681 </ci>
            <ci> mw478d97ec_27a4_412c_9ce1_fa36619e4806 </ci>
          </apply>
        </math>
      </assignmentRule>
      <assignmentRule variable="mw55f3fc7f_18c0_4f97_8748_036315154b13">
        <math xmlns="http://www.w3.org/1998/Math/MathML">
          <apply>
            <times/>
            <ci> mwec4e4e6d_7531_48f5_be6c_116f7e0b4a05 </ci>
            <ci> mw69626991_fbf9_4e1d_9873_937664afbaeb </ci>
            <ci> mw111cb024_5923_4d13_828a_ac34aaf0cf74 </ci>
          </apply>
        </math>
      </assignmentRule>
      <assignmentRule variable="mw3608ae11_22a9_484c_b4e7_5a4194d37db8">
        <math xmlns="http://www.w3.org/1998/Math/MathML">
          <apply>
            <times/>
            <ci> mwf8beeac7_4b87_45e0_bb4c_d6d725211734 </ci>
            <ci> mw69626991_fbf9_4e1d_9873_937664afbaeb </ci>
            <ci> mw478d97ec_27a4_412c_9ce1_fa36619e4806 </ci>
          </apply>
        </math>
      </assignmentRule>
      <assignmentRule variable="mwbae11925_faff_4797_b877_fbc2176c3be2">
        <math xmlns="http://www.w3.org/1998/Math/MathML">
          <apply>
            <times/>
            <ci> mw1f5bc8b3_79c6_4ac9_92b5_6f0f574fa681 </ci>
            <ci> mw111cb024_5923_4d13_828a_ac34aaf0cf74 </ci>
            <ci> mw478d97ec_27a4_412c_9ce1_fa36619e4806 </ci>
          </apply>
        </math>
      </assignmentRule>
      <assignmentRule variable="mw40af15b0_b59a_4dad_800f_e1b36aa408ab">
        <math xmlns="http://www.w3.org/1998/Math/MathML">
          <apply>
            <times/>
            <ci> mw69626991_fbf9_4e1d_9873_937664afbaeb </ci>
            <ci> mw111cb024_5923_4d13_828a_ac34aaf0cf74 </ci>
            <ci> mw478d97ec_27a4_412c_9ce1_fa36619e4806 </ci>
          </apply>
        </math>
      </assignmentRule>
      <assignmentRule variable="mwe2cc5935_7ce6_4f16_9e86_a9d1ba4b03a9">
        <math xmlns="http://www.w3.org/1998/Math/MathML">
          <apply>
            <divide/>
            <apply>
              <times/>
              <ci> mwf8beeac7_4b87_45e0_bb4c_d6d725211734 </ci>
              <ci> mw86e7448a_cd5c_4157_9bfc_b3a80c39b8ba </ci>
              <ci> mw5954d5a4_bed9_4371_9f59_619c6d868eff </ci>
              <ci> mwb6f31c84_1dfd_469c_adcf_ca6cd23eabc8 </ci>
              <ci> mw111cb024_5923_4d13_828a_ac34aaf0cf74 </ci>
            </apply>
            <apply>
              <times/>
              <ci> mw4384d1f5_315b_417d_b91c_5ef70f55faef </ci>
              <ci> mwe5df5c2f_b489_49ad_a377_9d5fba952d08 </ci>
            </apply>
          </apply>
        </math>
      </assignmentRule>
      <assignmentRule variable="mw86f58bc3_c6fc_4aab_b1c7_8fdec184b3e3">
        <math xmlns="http://www.w3.org/1998/Math/MathML">
          <apply>
            <divide/>
            <apply>
              <times/>
              <ci> mwec4e4e6d_7531_48f5_be6c_116f7e0b4a05 </ci>
              <ci> mw69626991_fbf9_4e1d_9873_937664afbaeb </ci>
              <ci> mw5954d5a4_bed9_4371_9f59_619c6d868eff </ci>
              <ci> mw111cb024_5923_4d13_828a_ac34aaf0cf74 </ci>
            </apply>
            <ci> mw4384d1f5_315b_417d_b91c_5ef70f55faef </ci>
          </apply>
        </math>
      </assignmentRule>
      <assignmentRule variable="mw7c882d60_0f18_4988_bc59_08f0496ef075">
        <math xmlns="http://www.w3.org/1998/Math/MathML">
          <apply>
            <divide/>
            <apply>
              <times/>
              <ci> mw86e7448a_cd5c_4157_9bfc_b3a80c39b8ba </ci>
              <ci> mwf8beeac7_4b87_45e0_bb4c_d6d725211734 </ci>
              <ci> mw5954d5a4_bed9_4371_9f59_619c6d868eff </ci>
              <ci> mwb6f31c84_1dfd_469c_adcf_ca6cd23eabc8 </ci>
              <ci> mw711b6bed_3410_4050_a935_6497ca488851 </ci>
              <ci> mw69626991_fbf9_4e1d_9873_937664afbaeb </ci>
            </apply>
            <apply>
              <times/>
              <ci> mw4384d1f5_315b_417d_b91c_5ef70f55faef </ci>
              <ci> mwe5df5c2f_b489_49ad_a377_9d5fba952d08 </ci>
              <ci> mw60b0b3cc_164e_4d89_9af0_2d943b8c4b13 </ci>
            </apply>
          </apply>
        </math>
      </assignmentRule>
      <assignmentRule variable="mw5dfa63d5_6073_4da7_b1dd_1433c7ae3cfa">
        <math xmlns="http://www.w3.org/1998/Math/MathML">
          <apply>
            <divide/>
            <apply>
              <times/>
              <ci> mwf8beeac7_4b87_45e0_bb4c_d6d725211734 </ci>
              <ci> mw86e7448a_cd5c_4157_9bfc_b3a80c39b8ba </ci>
              <ci> mw5954d5a4_bed9_4371_9f59_619c6d868eff </ci>
              <ci> mw69626991_fbf9_4e1d_9873_937664afbaeb </ci>
            </apply>
            <ci> mw4384d1f5_315b_417d_b91c_5ef70f55faef </ci>
          </apply>
        </math>
      </assignmentRule>
      <assignmentRule variable="mw23a22cf8_7add_4412_87a9_2f37f97691a3">
        <math xmlns="http://www.w3.org/1998/Math/MathML">
          <apply>
            <divide/>
            <apply>
              <times/>
              <ci> mw5731f3ce_5255_42a9_8259_4e334edf63b1 </ci>
              <ci> mwec4e4e6d_7531_48f5_be6c_116f7e0b4a05 </ci>
              <ci> mw5954d5a4_bed9_4371_9f59_619c6d868eff </ci>
              <ci> mwb6f31c84_1dfd_469c_adcf_ca6cd23eabc8 </ci>
              <ci> mw711b6bed_3410_4050_a935_6497ca488851 </ci>
              <ci> mw111cb024_5923_4d13_828a_ac34aaf0cf74 </ci>
            </apply>
            <apply>
              <times/>
              <ci> mw4384d1f5_315b_417d_b91c_5ef70f55faef </ci>
              <ci> mwe5df5c2f_b489_49ad_a377_9d5fba952d08 </ci>
              <ci> mw60b0b3cc_164e_4d89_9af0_2d943b8c4b13 </ci>
            </apply>
          </apply>
        </math>
      </assignmentRule>
      <assignmentRule variable="mw912ff960_1bb2_4459_b075_d1a7c3172c0e">
        <math xmlns="http://www.w3.org/1998/Math/MathML">
          <apply>
            <divide/>
            <apply>
              <times/>
              <ci> mwec4e4e6d_7531_48f5_be6c_116f7e0b4a05 </ci>
              <ci> mw5954d5a4_bed9_4371_9f59_619c6d868eff </ci>
              <ci> mwb6f31c84_1dfd_469c_adcf_ca6cd23eabc8 </ci>
              <ci> mw111cb024_5923_4d13_828a_ac34aaf0cf74 </ci>
              <ci> mw69626991_fbf9_4e1d_9873_937664afbaeb </ci>
            </apply>
            <apply>
              <times/>
              <ci> mw4384d1f5_315b_417d_b91c_5ef70f55faef </ci>
              <ci> mwe5df5c2f_b489_49ad_a377_9d5fba952d08 </ci>
            </apply>
          </apply>
        </math>
      </assignmentRule>
      <assignmentRule variable="mwef3b6ff1_bc04_45e8_a6b7_e1032c16bb05">
        <math xmlns="http://www.w3.org/1998/Math/MathML">
          <apply>
            <divide/>
            <apply>
              <times/>
              <ci> mwec4e4e6d_7531_48f5_be6c_116f7e0b4a05 </ci>
              <ci> mw5954d5a4_bed9_4371_9f59_619c6d868eff </ci>
              <ci> mwb6f31c84_1dfd_469c_adcf_ca6cd23eabc8 </ci>
              <ci> mw711b6bed_3410_4050_a935_6497ca488851 </ci>
              <ci> mw69626991_fbf9_4e1d_9873_937664afbaeb </ci>
              <ci> mw111cb024_5923_4d13_828a_ac34aaf0cf74 </ci>
            </apply>
            <apply>
              <times/>
              <ci> mw4384d1f5_315b_417d_b91c_5ef70f55faef </ci>
              <ci> mwe5df5c2f_b489_49ad_a377_9d5fba952d08 </ci>
              <ci> mw60b0b3cc_164e_4d89_9af0_2d943b8c4b13 </ci>
            </apply>
          </apply>
        </math>
      </assignmentRule>
      <assignmentRule variable="mweb3538bb_5055_4a66_a488_c809f9c08b68">
        <math xmlns="http://www.w3.org/1998/Math/MathML">
          <apply>
            <divide/>
            <apply>
              <times/>
              <ci> mw4384d1f5_315b_417d_b91c_5ef70f55faef </ci>
              <ci> mwf9a05e7b_ab73_47aa_a9c7_2c17947ad813 </ci>
              <ci> mw478d97ec_27a4_412c_9ce1_fa36619e4806 </ci>
              <ci> mw711b6bed_3410_4050_a935_6497ca488851 </ci>
              <ci> mw111cb024_5923_4d13_828a_ac34aaf0cf74 </ci>
            </apply>
            <apply>
              <times/>
              <ci> mwc4cceba2_12b9_4183_8c38_2f3422c72797 </ci>
              <ci> mw86e7448a_cd5c_4157_9bfc_b3a80c39b8ba </ci>
            </apply>
          </apply>
        </math>
      </assignmentRule>
      <assignmentRule variable="mw54f634b6_c0ec_4c87_bde1_29acf686ebe1">
        <math xmlns="http://www.w3.org/1998/Math/MathML">
          <apply>
            <divide/>
            <apply>
              <times/>
              <ci> mwbc129328_d441_4037_970d_65b9cf1aaab1 </ci>
              <ci> mw60b0b3cc_164e_4d89_9af0_2d943b8c4b13 </ci>
              <ci> mw478d97ec_27a4_412c_9ce1_fa36619e4806 </ci>
              <ci> mwb6f31c84_1dfd_469c_adcf_ca6cd23eabc8 </ci>
              <ci> mw111cb024_5923_4d13_828a_ac34aaf0cf74 </ci>
              <ci> mw69626991_fbf9_4e1d_9873_937664afbaeb </ci>
            </apply>
            <apply>
              <times/>
              <ci> mw5731f3ce_5255_42a9_8259_4e334edf63b1 </ci>
              <ci> mwc4cceba2_12b9_4183_8c38_2f3422c72797 </ci>
              <ci> mw86e7448a_cd5c_4157_9bfc_b3a80c39b8ba </ci>
            </apply>
          </apply>
        </math>
      </assignmentRule>
      <assignmentRule variable="mw815fdcdd_6e92_4269_95c8_143949c592ad">
        <math xmlns="http://www.w3.org/1998/Math/MathML">
          <apply>
            <divide/>
            <apply>
              <times/>
              <ci> mw4384d1f5_315b_417d_b91c_5ef70f55faef </ci>
              <ci> mwf9a05e7b_ab73_47aa_a9c7_2c17947ad813 </ci>
              <ci> mw478d97ec_27a4_412c_9ce1_fa36619e4806 </ci>
              <ci> mw111cb024_5923_4d13_828a_ac34aaf0cf74 </ci>
              <ci> mw711b6bed_3410_4050_a935_6497ca488851 </ci>
              <ci> mw69626991_fbf9_4e1d_9873_937664afbaeb </ci>
            </apply>
            <apply>
              <times/>
              <ci> mw5731f3ce_5255_42a9_8259_4e334edf63b1 </ci>
              <ci> mwc4cceba2_12b9_4183_8c38_2f3422c72797 </ci>
              <ci> mw86e7448a_cd5c_4157_9bfc_b3a80c39b8ba </ci>
            </apply>
          </apply>
        </math>
      </assignmentRule>
      <assignmentRule variable="mwd47977bc_a019_4272_80e1_c0093b5e9229">
        <math xmlns="http://www.w3.org/1998/Math/MathML">
          <apply>
            <divide/>
            <apply>
              <times/>
              <ci> mwbc129328_d441_4037_970d_65b9cf1aaab1 </ci>
              <ci> mwf9a05e7b_ab73_47aa_a9c7_2c17947ad813 </ci>
              <ci> mw478d97ec_27a4_412c_9ce1_fa36619e4806 </ci>
              <ci> mw711b6bed_3410_4050_a935_6497ca488851 </ci>
            </apply>
            <ci> mw86e7448a_cd5c_4157_9bfc_b3a80c39b8ba </ci>
          </apply>
        </math>
      </assignmentRule>
      <assignmentRule variable="mw31495e2d_30c9_49df_b416_99ba4893ae9f">
        <math xmlns="http://www.w3.org/1998/Math/MathML">
          <apply>
            <divide/>
            <apply>
              <times/>
              <ci> mw4384d1f5_315b_417d_b91c_5ef70f55faef </ci>
              <ci> mwf9a05e7b_ab73_47aa_a9c7_2c17947ad813 </ci>
              <ci> mw478d97ec_27a4_412c_9ce1_fa36619e4806 </ci>
              <ci> mw711b6bed_3410_4050_a935_6497ca488851 </ci>
            </apply>
            <ci> mw86e7448a_cd5c_4157_9bfc_b3a80c39b8ba </ci>
          </apply>
        </math>
      </assignmentRule>
      <assignmentRule variable="mwb6fbc3f2_e616_439f_a35a_5fd1c083a8e8">
        <math xmlns="http://www.w3.org/1998/Math/MathML">
          <apply>
            <divide/>
            <apply>
              <times/>
              <ci> mwbc129328_d441_4037_970d_65b9cf1aaab1 </ci>
              <ci> mwb6f31c84_1dfd_469c_adcf_ca6cd23eabc8 </ci>
              <ci> mw111cb024_5923_4d13_828a_ac34aaf0cf74 </ci>
              <ci> mw478d97ec_27a4_412c_9ce1_fa36619e4806 </ci>
              <ci> mw711b6bed_3410_4050_a935_6497ca488851 </ci>
            </apply>
            <apply>
              <times/>
              <ci> mwc4cceba2_12b9_4183_8c38_2f3422c72797 </ci>
              <ci> mw86e7448a_cd5c_4157_9bfc_b3a80c39b8ba </ci>
            </apply>
          </apply>
        </math>
      </assignmentRule>
      <assignmentRule variable="mw6fcab099_25ae_4ffc_b8c7_e84a4d882905">
        <math xmlns="http://www.w3.org/1998/Math/MathML">
          <apply>
            <divide/>
            <apply>
              <times/>
              <ci> mwbc129328_d441_4037_970d_65b9cf1aaab1 </ci>
              <ci> mwb6f31c84_1dfd_469c_adcf_ca6cd23eabc8 </ci>
              <ci> mw111cb024_5923_4d13_828a_ac34aaf0cf74 </ci>
              <ci> mw478d97ec_27a4_412c_9ce1_fa36619e4806 </ci>
              <ci> mw711b6bed_3410_4050_a935_6497ca488851 </ci>
              <ci> mw69626991_fbf9_4e1d_9873_937664afbaeb </ci>
            </apply>
            <apply>
              <times/>
              <ci> mwe5df5c2f_b489_49ad_a377_9d5fba952d08 </ci>
              <ci> mw4384d1f5_315b_417d_b91c_5ef70f55faef </ci>
              <ci> mw60b0b3cc_164e_4d89_9af0_2d943b8c4b13 </ci>
            </apply>
          </apply>
        </math>
      </assignmentRule>
      <assignmentRule variable="mwcb7af670_47f5_4f1a_8d81_575c284abf82">
        <math xmlns="http://www.w3.org/1998/Math/MathML">
          <apply>
            <plus/>
            <ci> mweaceb4c5_4cd0_4f5d_92e9_0ee24f4cebd7 </ci>
            <ci> mw40c25557_7cd7_462d_ae60_99a4ce7da702 </ci>
            <ci> mw64347e45_a64e_4618_b3ae_bcfff2dbc939 </ci>
            <ci> mw07a638be_0e6e_499a_9360_9b918c6cf145 </ci>
            <ci> mw084dce5f_3dd0_4c5a_b2a6_51271c2fec42 </ci>
            <ci> mwa9eec058_f47f_4cde_b1cf_1542082ce44e </ci>
            <ci> mw01ab9cab_9362_420f_82c2_59b534048a81 </ci>
            <apply>
              <times/>
              <ci> mwb720b769_eb01_47b0_bd1f_c85d3f51db9a </ci>
              <apply>
                <plus/>
                <ci> mwba118dd1_6c91_42a4_96d8_845f04593724 </ci>
                <ci> mw8358e320_4abc_4c8d_bf6a_2ce04b24f775 </ci>
                <ci> mw55f3fc7f_18c0_4f97_8748_036315154b13 </ci>
                <ci> mw3608ae11_22a9_484c_b4e7_5a4194d37db8 </ci>
                <ci> mwbae11925_faff_4797_b877_fbc2176c3be2 </ci>
                <ci> mw40af15b0_b59a_4dad_800f_e1b36aa408ab </ci>
                <ci> mwe2cc5935_7ce6_4f16_9e86_a9d1ba4b03a9 </ci>
                <ci> mw86f58bc3_c6fc_4aab_b1c7_8fdec184b3e3 </ci>
                <ci> mw7c882d60_0f18_4988_bc59_08f0496ef075 </ci>
                <ci> mw5dfa63d5_6073_4da7_b1dd_1433c7ae3cfa </ci>
                <ci> mw23a22cf8_7add_4412_87a9_2f37f97691a3 </ci>
                <ci> mw912ff960_1bb2_4459_b075_d1a7c3172c0e </ci>
                <ci> mwef3b6ff1_bc04_45e8_a6b7_e1032c16bb05 </ci>
              </apply>
            </apply>
            <ci> mweb3538bb_5055_4a66_a488_c809f9c08b68 </ci>
            <ci> mw54f634b6_c0ec_4c87_bde1_29acf686ebe1 </ci>
            <ci> mw815fdcdd_6e92_4269_95c8_143949c592ad </ci>
            <ci> mwd47977bc_a019_4272_80e1_c0093b5e9229 </ci>
            <ci> mw31495e2d_30c9_49df_b416_99ba4893ae9f </ci>
            <ci> mwb6fbc3f2_e616_439f_a35a_5fd1c083a8e8 </ci>
            <ci> mw6fcab099_25ae_4ffc_b8c7_e84a4d882905 </ci>
          </apply>
        </math>
      </assignmentRule>
      <assignmentRule variable="mw706daa82_13c7_4826_9888_892b5515cb43">
        <math xmlns="http://www.w3.org/1998/Math/MathML">
          <apply>
            <times/>
            <ci> mw84063b67_e21b_4be6_ad64_139798123223 </ci>
            <apply>
              <plus/>
              <cn> 0.2 </cn>
              <apply>
                <divide/>
                <cn> 0.8 </cn>
                <apply>
                  <minus/>
                  <cn type="integer"> 1 </cn>
                  <apply>
                    <divide/>
                    <cn> 23.68 </cn>
                    <cn type="integer"> 50 </cn>
                  </apply>
                </apply>
              </apply>
            </apply>
            <apply>
              <plus/>
              <apply>
                <divide/>
                <apply>
                  <times/>
                  <ci> mw4c592fe5_98b4_47bb_aa8b_6ddd0ee8f1ea </ci>
                  <apply>
                    <minus/>
                    <ci> mw63b854d2_df32_48b0_82a8_0b9c27ff0126 </ci>
                    <apply>
                      <divide/>
                      <ci> mw4ca851c6_c286_4bc6_8291_508822b63b18 </ci>
                      <ci> mw04a1908d_709d_430b_9574_979d2dc513ab </ci>
                    </apply>
                  </apply>
                </apply>
                <apply>
                  <plus/>
                  <apply>
                    <times/>
                    <ci> mwfc71396c_21c9_4405_890d_36c4c4f3e46e </ci>
                    <apply>
                      <plus/>
                      <cn type="integer"> 1 </cn>
                      <apply>
                        <divide/>
                        <ci> mw4ca851c6_c286_4bc6_8291_508822b63b18 </ci>
                        <ci> mwb8c2512c_8444_4b9d_ad00_ed377800f716 </ci>
                      </apply>
                    </apply>
                  </apply>
                  <ci> mw63b854d2_df32_48b0_82a8_0b9c27ff0126 </ci>
                </apply>
              </apply>
              <apply>
                <divide/>
                <apply>
                  <times/>
                  <ci> mwebe00a50_24c5_4ac4_bbf0_ca9ae2201adf </ci>
                  <apply>
                    <minus/>
                    <ci> mw63b854d2_df32_48b0_82a8_0b9c27ff0126 </ci>
                    <apply>
                      <divide/>
                      <ci> mw4ca851c6_c286_4bc6_8291_508822b63b18 </ci>
                      <ci> mw6161cbf5_a6d3_42a6_9470_a6f5699076e4 </ci>
                    </apply>
                  </apply>
                </apply>
                <apply>
                  <plus/>
                  <apply>
                    <times/>
                    <ci> mw47800e05_45da_4b5c_a92b_1ddcc151d76b </ci>
                    <apply>
                      <plus/>
                      <cn type="integer"> 1 </cn>
                      <apply>
                        <divide/>
                        <ci> mw4ca851c6_c286_4bc6_8291_508822b63b18 </ci>
                        <ci> mw88dc7444_a262_4b8e_9d9d_ed2b1df01122 </ci>
                      </apply>
                    </apply>
                  </apply>
                  <ci> mw63b854d2_df32_48b0_82a8_0b9c27ff0126 </ci>
                </apply>
              </apply>
            </apply>
          </apply>
        </math>
      </assignmentRule>
      <assignmentRule variable="mw2f0fec55_8b50_4338_b161_1468eb59a32c">
        <math xmlns="http://www.w3.org/1998/Math/MathML">
          <apply>
            <times/>
            <ci> mw2e5996f6_c087_481a_b783_0d5adf059412 </ci>
            <apply>
              <plus/>
              <cn> 0.2 </cn>
              <apply>
                <divide/>
                <cn> 0.8 </cn>
                <apply>
                  <minus/>
                  <cn type="integer"> 1 </cn>
                  <apply>
                    <divide/>
                    <cn> 23.68 </cn>
                    <cn type="integer"> 50 </cn>
                  </apply>
                </apply>
              </apply>
            </apply>
            <apply>
              <plus/>
              <apply>
                <divide/>
                <apply>
                  <times/>
                  <apply>
                    <divide/>
                    <ci> mw24c89fe6_c397_47cc_b82a_b4759504a6ee </ci>
                    <apply>
                      <times/>
                      <ci> mw1bad2dda_ae8c_427d_94c2_876378956a9c </ci>
                      <ci> mw1715085e_918b_4d2a_9507_7138439c71b2 </ci>
                    </apply>
                  </apply>
                  <apply>
                    <minus/>
                    <apply>
                      <times/>
                      <ci> mw4ca851c6_c286_4bc6_8291_508822b63b18 </ci>
                      <ci> mwfa4bad81_f6b5_494e_b614_1ae77d7188b1 </ci>
                    </apply>
                    <apply>
                      <divide/>
                      <apply>
                        <times/>
                        <ci> mw4ef6e502_5e84_4317_b8c6_e2e00991d3eb </ci>
                        <ci> mwafc29220_4dfe_4b15_9def_589752df0142 </ci>
                      </apply>
                      <ci> mw31681747_67d4_4a38_bcd7_db484ffeef51 </ci>
                    </apply>
                  </apply>
                </apply>
                <apply>
                  <plus/>
                  <cn type="integer"> 1 </cn>
                  <apply>
                    <divide/>
                    <ci> mw4ca851c6_c286_4bc6_8291_508822b63b18 </ci>
                    <ci> mw1bad2dda_ae8c_427d_94c2_876378956a9c </ci>
                  </apply>
                  <apply>
                    <divide/>
                    <ci> mwfa4bad81_f6b5_494e_b614_1ae77d7188b1 </ci>
                    <ci> mw1715085e_918b_4d2a_9507_7138439c71b2 </ci>
                  </apply>
                  <apply>
                    <divide/>
                    <apply>
                      <times/>
                      <ci> mw4ca851c6_c286_4bc6_8291_508822b63b18 </ci>
                      <ci> mwfa4bad81_f6b5_494e_b614_1ae77d7188b1 </ci>
                    </apply>
                    <apply>
                      <times/>
                      <ci> mw1bad2dda_ae8c_427d_94c2_876378956a9c </ci>
                      <ci> mw1715085e_918b_4d2a_9507_7138439c71b2 </ci>
                    </apply>
                  </apply>
                  <apply>
                    <divide/>
                    <ci> mw4ef6e502_5e84_4317_b8c6_e2e00991d3eb </ci>
                    <ci> mw50b1c64e_03f7_4c0e_aa0e_c985f1c92aa3 </ci>
                  </apply>
                  <apply>
                    <divide/>
                    <ci> mwafc29220_4dfe_4b15_9def_589752df0142 </ci>
                    <ci> mwed1a0415_3fc2_4601_8cff_ecb8a4cc5595 </ci>
                  </apply>
                  <apply>
                    <divide/>
                    <apply>
                      <times/>
                      <ci> mw4ef6e502_5e84_4317_b8c6_e2e00991d3eb </ci>
                      <ci> mwafc29220_4dfe_4b15_9def_589752df0142 </ci>
                    </apply>
                    <apply>
                      <times/>
                      <ci> mw50b1c64e_03f7_4c0e_aa0e_c985f1c92aa3 </ci>
                      <ci> mwed1a0415_3fc2_4601_8cff_ecb8a4cc5595 </ci>
                    </apply>
                  </apply>
                  <apply>
                    <divide/>
                    <apply>
                      <times/>
                      <ci> mw4ca851c6_c286_4bc6_8291_508822b63b18 </ci>
                      <ci> mwafc29220_4dfe_4b15_9def_589752df0142 </ci>
                    </apply>
                    <apply>
                      <times/>
                      <ci> mw1bad2dda_ae8c_427d_94c2_876378956a9c </ci>
                      <ci> mwed1a0415_3fc2_4601_8cff_ecb8a4cc5595 </ci>
                    </apply>
                  </apply>
                  <apply>
                    <divide/>
                    <apply>
                      <times/>
                      <ci> mw4ef6e502_5e84_4317_b8c6_e2e00991d3eb </ci>
                      <ci> mwfa4bad81_f6b5_494e_b614_1ae77d7188b1 </ci>
                    </apply>
                    <apply>
                      <times/>
                      <ci> mw50b1c64e_03f7_4c0e_aa0e_c985f1c92aa3 </ci>
                      <ci> mw1715085e_918b_4d2a_9507_7138439c71b2 </ci>
                    </apply>
                  </apply>
                </apply>
              </apply>
              <apply>
                <divide/>
                <apply>
                  <times/>
                  <apply>
                    <divide/>
                    <ci> mwbd45f45b_a338_49ca_a233_85fb6b98f83d </ci>
                    <apply>
                      <times/>
                      <ci> mwed040bb6_8d53_486b_88fe_209e7b2251a3 </ci>
                      <ci> mw1715085e_918b_4d2a_9507_7138439c71b2 </ci>
                    </apply>
                  </apply>
                  <apply>
                    <minus/>
                    <apply>
                      <times/>
                      <ci> mw4ca851c6_c286_4bc6_8291_508822b63b18 </ci>
                      <ci> mwfa4bad81_f6b5_494e_b614_1ae77d7188b1 </ci>
                    </apply>
                    <apply>
                      <divide/>
                      <apply>
                        <times/>
                        <ci> mw4ef6e502_5e84_4317_b8c6_e2e00991d3eb </ci>
                        <ci> mwafc29220_4dfe_4b15_9def_589752df0142 </ci>
                      </apply>
                      <ci> mw31681747_67d4_4a38_bcd7_db484ffeef51 </ci>
                    </apply>
                  </apply>
                </apply>
                <apply>
                  <plus/>
                  <cn type="integer"> 1 </cn>
                  <apply>
                    <divide/>
                    <ci> mw4ca851c6_c286_4bc6_8291_508822b63b18 </ci>
                    <ci> mwed040bb6_8d53_486b_88fe_209e7b2251a3 </ci>
                  </apply>
                  <apply>
                    <divide/>
                    <ci> mwfa4bad81_f6b5_494e_b614_1ae77d7188b1 </ci>
                    <ci> mw1715085e_918b_4d2a_9507_7138439c71b2 </ci>
                  </apply>
                  <apply>
                    <divide/>
                    <apply>
                      <times/>
                      <ci> mw4ca851c6_c286_4bc6_8291_508822b63b18 </ci>
                      <ci> mwfa4bad81_f6b5_494e_b614_1ae77d7188b1 </ci>
                    </apply>
                    <apply>
                      <times/>
                      <ci> mwed040bb6_8d53_486b_88fe_209e7b2251a3 </ci>
                      <ci> mw1715085e_918b_4d2a_9507_7138439c71b2 </ci>
                    </apply>
                  </apply>
                  <apply>
                    <divide/>
                    <ci> mw4ef6e502_5e84_4317_b8c6_e2e00991d3eb </ci>
                    <ci> mw50b1c64e_03f7_4c0e_aa0e_c985f1c92aa3 </ci>
                  </apply>
                  <apply>
                    <divide/>
                    <ci> mwafc29220_4dfe_4b15_9def_589752df0142 </ci>
                    <ci> mwed1a0415_3fc2_4601_8cff_ecb8a4cc5595 </ci>
                  </apply>
                  <apply>
                    <divide/>
                    <apply>
                      <times/>
                      <ci> mw4ef6e502_5e84_4317_b8c6_e2e00991d3eb </ci>
                      <ci> mwafc29220_4dfe_4b15_9def_589752df0142 </ci>
                    </apply>
                    <apply>
                      <times/>
                      <ci> mw50b1c64e_03f7_4c0e_aa0e_c985f1c92aa3 </ci>
                      <ci> mwed1a0415_3fc2_4601_8cff_ecb8a4cc5595 </ci>
                    </apply>
                  </apply>
                  <apply>
                    <divide/>
                    <apply>
                      <times/>
                      <ci> mw4ca851c6_c286_4bc6_8291_508822b63b18 </ci>
                      <ci> mwafc29220_4dfe_4b15_9def_589752df0142 </ci>
                    </apply>
                    <apply>
                      <times/>
                      <ci> mwed040bb6_8d53_486b_88fe_209e7b2251a3 </ci>
                      <ci> mwed1a0415_3fc2_4601_8cff_ecb8a4cc5595 </ci>
                    </apply>
                  </apply>
                  <apply>
                    <divide/>
                    <apply>
                      <times/>
                      <ci> mw4ef6e502_5e84_4317_b8c6_e2e00991d3eb </ci>
                      <ci> mwfa4bad81_f6b5_494e_b614_1ae77d7188b1 </ci>
                    </apply>
                    <apply>
                      <times/>
                      <ci> mw50b1c64e_03f7_4c0e_aa0e_c985f1c92aa3 </ci>
                      <ci> mw1715085e_918b_4d2a_9507_7138439c71b2 </ci>
                    </apply>
                  </apply>
                </apply>
              </apply>
            </apply>
          </apply>
        </math>
      </assignmentRule>
      <assignmentRule variable="mwd88cdf94_5409_4732_83dd_d52bdc432078">
        <math xmlns="http://www.w3.org/1998/Math/MathML">
          <apply>
            <divide/>
            <apply>
              <minus/>
              <apply>
                <divide/>
                <apply>
                  <times/>
                  <ci> mw63a42d13_a5f6_48c3_aca5_72ea9f0b5004 </ci>
                  <ci> mw4ef6e502_5e84_4317_b8c6_e2e00991d3eb </ci>
                </apply>
                <ci> mw7993469a_ddad_41b2_8acf_4dad52618dc3 </ci>
              </apply>
              <apply>
                <divide/>
                <apply>
                  <times/>
                  <ci> mw84702015_dc58_4349_a0bf_c4392ae3e4c4 </ci>
                  <ci> mweeb90dd4_9910_42fc_9a2e_1c48c18e9c6f </ci>
                </apply>
                <ci> mw155da41c_2a5b_457a_919c_13b8c36a9159 </ci>
              </apply>
            </apply>
            <apply>
              <plus/>
              <cn type="integer"> 1 </cn>
              <apply>
                <divide/>
                <ci> mw4ef6e502_5e84_4317_b8c6_e2e00991d3eb </ci>
                <ci> mw7993469a_ddad_41b2_8acf_4dad52618dc3 </ci>
              </apply>
              <apply>
                <divide/>
                <ci> mweeb90dd4_9910_42fc_9a2e_1c48c18e9c6f </ci>
                <ci> mw155da41c_2a5b_457a_919c_13b8c36a9159 </ci>
              </apply>
              <apply>
                <divide/>
                <ci> mw75c0671c_902f_445d_9d65_8172370e7814 </ci>
                <ci> mwf19232da_e8a5_4461_8b4a_fd7e031d2e51 </ci>
              </apply>
              <apply>
                <divide/>
                <ci> mw6fbaeced_07d9_4a91_94c9_faccdd236ed5 </ci>
                <ci> mw6518302a_ed5e_4fb6_bed6_058aa9599abd </ci>
              </apply>
              <apply>
                <divide/>
                <ci> mwba6972f0_93b3_4326_9ca6_1edb88afa467 </ci>
                <ci> mw8aa6ea68_1358_4335_9733_8b2b9c200c3c </ci>
              </apply>
            </apply>
          </apply>
        </math>
      </assignmentRule>
      <assignmentRule variable="mw5582eca3_7b27_4787_9c3b_a7e9282b461b">
        <math xmlns="http://www.w3.org/1998/Math/MathML">
          <apply>
            <divide/>
            <apply>
              <times/>
              <ci> mweeb90dd4_9910_42fc_9a2e_1c48c18e9c6f </ci>
              <apply>
                <plus/>
                <cn type="integer"> 1 </cn>
                <apply>
                  <divide/>
                  <ci> mwab8aa218_2b4b_4383_9c8c_a0651fc1d1f5 </ci>
                  <apply>
                    <times/>
                    <ci> mw03cd5c85_bbf3_4760_8b10_2edcbc84ab6a </ci>
                    <ci> mw5cd020fc_286f_4200_a43e_8592fc74a807 </ci>
                  </apply>
                </apply>
              </apply>
            </apply>
            <apply>
              <times/>
              <ci> mwff0c7f9b_311f_4531_8d2d_08f2893450c4 </ci>
              <apply>
                <plus/>
                <cn type="integer"> 1 </cn>
                <apply>
                  <divide/>
                  <ci> mwab8aa218_2b4b_4383_9c8c_a0651fc1d1f5 </ci>
                  <ci> mw5cd020fc_286f_4200_a43e_8592fc74a807 </ci>
                </apply>
              </apply>
            </apply>
          </apply>
        </math>
      </assignmentRule>
      <assignmentRule variable="mwdbd2e400_1a54_49d6_9233_281b0f7f9dc1">
        <math xmlns="http://www.w3.org/1998/Math/MathML">
          <apply>
            <power/>
            <apply>
              <plus/>
              <cn type="integer"> 1 </cn>
              <apply>
                <divide/>
                <apply>
                  <times/>
                  <ci> mweeb90dd4_9910_42fc_9a2e_1c48c18e9c6f </ci>
                  <apply>
                    <plus/>
                    <cn type="integer"> 1 </cn>
                    <apply>
                      <divide/>
                      <ci> mwab8aa218_2b4b_4383_9c8c_a0651fc1d1f5 </ci>
                      <apply>
                        <times/>
                        <ci> mw03cd5c85_bbf3_4760_8b10_2edcbc84ab6a </ci>
                        <ci> mw5cd020fc_286f_4200_a43e_8592fc74a807 </ci>
                      </apply>
                    </apply>
                  </apply>
                </apply>
                <apply>
                  <times/>
                  <ci> mwff0c7f9b_311f_4531_8d2d_08f2893450c4 </ci>
                  <apply>
                    <plus/>
                    <cn type="integer"> 1 </cn>
                    <apply>
                      <divide/>
                      <ci> mwab8aa218_2b4b_4383_9c8c_a0651fc1d1f5 </ci>
                      <ci> mw5cd020fc_286f_4200_a43e_8592fc74a807 </ci>
                    </apply>
                  </apply>
                </apply>
              </apply>
            </apply>
            <cn type="integer"> 3 </cn>
          </apply>
        </math>
      </assignmentRule>
      <assignmentRule variable="mwad120589_ce12_45d2_8599_b20719db2f9f">
        <math xmlns="http://www.w3.org/1998/Math/MathML">
          <apply>
            <divide/>
            <apply>
              <times/>
              <ci> mw82e988e5_ec5e_45b4_88c7_ac2efa131d57 </ci>
              <apply>
                <power/>
                <apply>
                  <plus/>
                  <cn type="integer"> 1 </cn>
                  <apply>
                    <divide/>
                    <ci> mw0dc07696_8304_401c_8e04_eb6808d41e8f </ci>
                    <ci> mw8ba1d11c_2cde_447b_9dfb_28d4ffd836bd </ci>
                  </apply>
                </apply>
                <cn type="integer"> 4 </cn>
              </apply>
              <apply>
                <power/>
                <apply>
                  <plus/>
                  <cn type="integer"> 1 </cn>
                  <apply>
                    <divide/>
                    <ci> mwfa4bad81_f6b5_494e_b614_1ae77d7188b1 </ci>
                    <ci> mw368a17b2_4a18_4508_b836_988a5ee71424 </ci>
                  </apply>
                </apply>
                <cn type="integer"> 4 </cn>
              </apply>
            </apply>
            <apply>
              <power/>
              <apply>
                <plus/>
                <cn type="integer"> 1 </cn>
                <apply>
                  <divide/>
                  <ci> mwab8aa218_2b4b_4383_9c8c_a0651fc1d1f5 </ci>
                  <ci> mw5cd020fc_286f_4200_a43e_8592fc74a807 </ci>
                </apply>
              </apply>
              <cn type="integer"> 4 </cn>
            </apply>
          </apply>
        </math>
      </assignmentRule>
      <assignmentRule variable="mw4e16f051_d829_41ee_bf13_0d1371558f46">
        <math xmlns="http://www.w3.org/1998/Math/MathML">
          <apply>
            <power/>
            <apply>
              <plus/>
              <cn type="integer"> 1 </cn>
              <apply>
                <divide/>
                <apply>
                  <times/>
                  <ci> mweeb90dd4_9910_42fc_9a2e_1c48c18e9c6f </ci>
                  <apply>
                    <plus/>
                    <cn type="integer"> 1 </cn>
                    <apply>
                      <divide/>
                      <ci> mwab8aa218_2b4b_4383_9c8c_a0651fc1d1f5 </ci>
                      <apply>
                        <times/>
                        <ci> mw03cd5c85_bbf3_4760_8b10_2edcbc84ab6a </ci>
                        <ci> mw5cd020fc_286f_4200_a43e_8592fc74a807 </ci>
                      </apply>
                    </apply>
                  </apply>
                </apply>
                <apply>
                  <times/>
                  <ci> mwff0c7f9b_311f_4531_8d2d_08f2893450c4 </ci>
                  <apply>
                    <plus/>
                    <cn type="integer"> 1 </cn>
                    <apply>
                      <divide/>
                      <ci> mwab8aa218_2b4b_4383_9c8c_a0651fc1d1f5 </ci>
                      <ci> mw5cd020fc_286f_4200_a43e_8592fc74a807 </ci>
                    </apply>
                  </apply>
                </apply>
              </apply>
            </apply>
            <cn type="integer"> 4 </cn>
          </apply>
        </math>
      </assignmentRule>
      <assignmentRule variable="mw09f6addd_0db0_439b_bcab_4902fec5d0c2">
        <math xmlns="http://www.w3.org/1998/Math/MathML">
          <apply>
            <times/>
            <ci> mwfc6390c0_611d_4e8d_b99f_a241b8fe95ee </ci>
            <apply>
              <plus/>
              <cn> 0.2 </cn>
              <apply>
                <divide/>
                <cn> 0.8 </cn>
                <apply>
                  <minus/>
                  <cn type="integer"> 1 </cn>
                  <apply>
                    <divide/>
                    <cn> 23.68 </cn>
                    <cn type="integer"> 50 </cn>
                  </apply>
                </apply>
              </apply>
            </apply>
            <apply>
              <divide/>
              <apply>
                <divide/>
                <ci> mwfa4bad81_f6b5_494e_b614_1ae77d7188b1 </ci>
                <ci> mwafecd88d_9a8b_452e_ba9d_0d1aeb605172 </ci>
              </apply>
              <apply>
                <plus/>
                <cn type="integer"> 1 </cn>
                <apply>
                  <divide/>
                  <ci> mwfa4bad81_f6b5_494e_b614_1ae77d7188b1 </ci>
                  <ci> mwafecd88d_9a8b_452e_ba9d_0d1aeb605172 </ci>
                </apply>
              </apply>
            </apply>
            <apply>
              <divide/>
              <apply>
                <plus/>
                <cn type="integer"> 1 </cn>
                <apply>
                  <divide/>
                  <apply>
                    <times/>
                    <ci> mw66353efd_6ee2_4549_a4a5_6ac6fc825f7d </ci>
                    <ci> mwab8aa218_2b4b_4383_9c8c_a0651fc1d1f5 </ci>
                  </apply>
                  <apply>
                    <times/>
                    <ci> mw03cd5c85_bbf3_4760_8b10_2edcbc84ab6a </ci>
                    <ci> mw5cd020fc_286f_4200_a43e_8592fc74a807 </ci>
                  </apply>
                </apply>
              </apply>
              <apply>
                <plus/>
                <cn type="integer"> 1 </cn>
                <apply>
                  <divide/>
                  <ci> mwab8aa218_2b4b_4383_9c8c_a0651fc1d1f5 </ci>
                  <apply>
                    <times/>
                    <ci> mw03cd5c85_bbf3_4760_8b10_2edcbc84ab6a </ci>
                    <ci> mw5cd020fc_286f_4200_a43e_8592fc74a807 </ci>
                  </apply>
                </apply>
              </apply>
            </apply>
            <apply>
              <minus/>
              <apply>
                <divide/>
                <apply>
                  <times/>
                  <apply>
                    <divide/>
                    <apply>
                      <times/>
                      <ci> mweeb90dd4_9910_42fc_9a2e_1c48c18e9c6f </ci>
                      <apply>
                        <plus/>
                        <cn type="integer"> 1 </cn>
                        <apply>
                          <divide/>
                          <ci> mwab8aa218_2b4b_4383_9c8c_a0651fc1d1f5 </ci>
                          <apply>
                            <times/>
                            <ci> mw03cd5c85_bbf3_4760_8b10_2edcbc84ab6a </ci>
                            <ci> mw5cd020fc_286f_4200_a43e_8592fc74a807 </ci>
                          </apply>
                        </apply>
                      </apply>
                    </apply>
                    <apply>
                      <times/>
                      <ci> mwff0c7f9b_311f_4531_8d2d_08f2893450c4 </ci>
                      <apply>
                        <plus/>
                        <cn type="integer"> 1 </cn>
                        <apply>
                          <divide/>
                          <ci> mwab8aa218_2b4b_4383_9c8c_a0651fc1d1f5 </ci>
                          <ci> mw5cd020fc_286f_4200_a43e_8592fc74a807 </ci>
                        </apply>
                      </apply>
                    </apply>
                  </apply>
                  <apply>
                    <power/>
                    <apply>
                      <plus/>
                      <cn type="integer"> 1 </cn>
                      <apply>
                        <divide/>
                        <apply>
                          <times/>
                          <ci> mweeb90dd4_9910_42fc_9a2e_1c48c18e9c6f </ci>
                          <apply>
                            <plus/>
                            <cn type="integer"> 1 </cn>
                            <apply>
                              <divide/>
                              <ci> mwab8aa218_2b4b_4383_9c8c_a0651fc1d1f5 </ci>
                              <apply>
                                <times/>
                                <ci> mw03cd5c85_bbf3_4760_8b10_2edcbc84ab6a </ci>
                                <ci> mw5cd020fc_286f_4200_a43e_8592fc74a807 </ci>
                              </apply>
                            </apply>
                          </apply>
                        </apply>
                        <apply>
                          <times/>
                          <ci> mwff0c7f9b_311f_4531_8d2d_08f2893450c4 </ci>
                          <apply>
                            <plus/>
                            <cn type="integer"> 1 </cn>
                            <apply>
                              <divide/>
                              <ci> mwab8aa218_2b4b_4383_9c8c_a0651fc1d1f5 </ci>
                              <ci> mw5cd020fc_286f_4200_a43e_8592fc74a807 </ci>
                            </apply>
                          </apply>
                        </apply>
                      </apply>
                    </apply>
                    <cn type="integer"> 3 </cn>
                  </apply>
                </apply>
                <apply>
                  <plus/>
                  <apply>
                    <divide/>
                    <apply>
                      <times/>
                      <ci> mw82e988e5_ec5e_45b4_88c7_ac2efa131d57 </ci>
                      <apply>
                        <power/>
                        <apply>
                          <plus/>
                          <cn type="integer"> 1 </cn>
                          <apply>
                            <divide/>
                            <ci> mw0dc07696_8304_401c_8e04_eb6808d41e8f </ci>
                            <ci> mw8ba1d11c_2cde_447b_9dfb_28d4ffd836bd </ci>
                          </apply>
                        </apply>
                        <cn type="integer"> 4 </cn>
                      </apply>
                      <apply>
                        <power/>
                        <apply>
                          <plus/>
                          <cn type="integer"> 1 </cn>
                          <apply>
                            <divide/>
                            <ci> mwfa4bad81_f6b5_494e_b614_1ae77d7188b1 </ci>
                            <ci> mw368a17b2_4a18_4508_b836_988a5ee71424 </ci>
                          </apply>
                        </apply>
                        <cn type="integer"> 4 </cn>
                      </apply>
                    </apply>
                    <apply>
                      <power/>
                      <apply>
                        <plus/>
                        <cn type="integer"> 1 </cn>
                        <apply>
                          <divide/>
                          <ci> mwab8aa218_2b4b_4383_9c8c_a0651fc1d1f5 </ci>
                          <ci> mw5cd020fc_286f_4200_a43e_8592fc74a807 </ci>
                        </apply>
                      </apply>
                      <cn type="integer"> 4 </cn>
                    </apply>
                  </apply>
                  <apply>
                    <power/>
                    <apply>
                      <plus/>
                      <cn type="integer"> 1 </cn>
                      <apply>
                        <divide/>
                        <apply>
                          <times/>
                          <ci> mweeb90dd4_9910_42fc_9a2e_1c48c18e9c6f </ci>
                          <apply>
                            <plus/>
                            <cn type="integer"> 1 </cn>
                            <apply>
                              <divide/>
                              <ci> mwab8aa218_2b4b_4383_9c8c_a0651fc1d1f5 </ci>
                              <apply>
                                <times/>
                                <ci> mw03cd5c85_bbf3_4760_8b10_2edcbc84ab6a </ci>
                                <ci> mw5cd020fc_286f_4200_a43e_8592fc74a807 </ci>
                              </apply>
                            </apply>
                          </apply>
                        </apply>
                        <apply>
                          <times/>
                          <ci> mwff0c7f9b_311f_4531_8d2d_08f2893450c4 </ci>
                          <apply>
                            <plus/>
                            <cn type="integer"> 1 </cn>
                            <apply>
                              <divide/>
                              <ci> mwab8aa218_2b4b_4383_9c8c_a0651fc1d1f5 </ci>
                              <ci> mw5cd020fc_286f_4200_a43e_8592fc74a807 </ci>
                            </apply>
                          </apply>
                        </apply>
                      </apply>
                    </apply>
                    <cn type="integer"> 4 </cn>
                  </apply>
                </apply>
              </apply>
              <apply>
                <divide/>
                <apply>
                  <divide/>
                  <apply>
                    <times/>
                    <ci> mwafc29220_4dfe_4b15_9def_589752df0142 </ci>
                    <ci> mw6fbaeced_07d9_4a91_94c9_faccdd236ed5 </ci>
                  </apply>
                  <apply>
                    <times/>
                    <ci> mwdf60686f_4876_40d4_9b98_3c4e6b95ab76 </ci>
                    <ci> mwe69f099d_47fb_4f9e_a023_7ca24e4ac703 </ci>
                    <ci> mw75a62978_81f2_4ae1_984d_5b1bd741ea51 </ci>
                  </apply>
                </apply>
                <apply>
                  <plus/>
                  <apply>
                    <divide/>
                    <ci> mwafc29220_4dfe_4b15_9def_589752df0142 </ci>
                    <ci> mwdf60686f_4876_40d4_9b98_3c4e6b95ab76 </ci>
                  </apply>
                  <apply>
                    <divide/>
                    <ci> mw6fbaeced_07d9_4a91_94c9_faccdd236ed5 </ci>
                    <ci> mwe69f099d_47fb_4f9e_a023_7ca24e4ac703 </ci>
                  </apply>
                  <apply>
                    <divide/>
                    <apply>
                      <times/>
                      <ci> mwafc29220_4dfe_4b15_9def_589752df0142 </ci>
                      <ci> mw6fbaeced_07d9_4a91_94c9_faccdd236ed5 </ci>
                    </apply>
                    <apply>
                      <times/>
                      <ci> mwdf60686f_4876_40d4_9b98_3c4e6b95ab76 </ci>
                      <ci> mwe69f099d_47fb_4f9e_a023_7ca24e4ac703 </ci>
                    </apply>
                  </apply>
                  <cn type="integer"> 1 </cn>
                </apply>
              </apply>
            </apply>
          </apply>
        </math>
      </assignmentRule>
      <assignmentRule variable="mw56d706e9_8b5a_421d_8924_48c7b82b50a7">
        <math xmlns="http://www.w3.org/1998/Math/MathML">
          <apply>
            <divide/>
            <apply>
              <minus/>
              <apply>
                <times/>
                <ci> mw989de75b_8cf7_4569_bc4c_1ddf1a1b0c58 </ci>
                <apply>
                  <divide/>
                  <ci> mw6fbaeced_07d9_4a91_94c9_faccdd236ed5 </ci>
                  <ci> mw43dd1af0_bb5f_47f6_a74d_a9b5a11b0b9e </ci>
                </apply>
              </apply>
              <apply>
                <times/>
                <ci> mw6ee6396b_9ad8_4ef4_8b40_5a0598da9546 </ci>
                <apply>
                  <divide/>
                  <apply>
                    <times/>
                    <ci> mw6043b5ed_fcfa_424a_9fd1_da3c039f0161 </ci>
                    <ci> mwbaee3195_5ab6_4c38_aa5c_402d764a1054 </ci>
                  </apply>
                  <apply>
                    <times/>
                    <ci> mw9993dd71_8259_4562_bbe6_542cb774bfe7 </ci>
                    <ci> mw1cd37b16_82e6_425f_bf1a_322b2654dae5 </ci>
                  </apply>
                </apply>
              </apply>
            </apply>
            <apply>
              <plus/>
              <cn type="integer"> 1 </cn>
              <apply>
                <divide/>
                <ci> mw6fbaeced_07d9_4a91_94c9_faccdd236ed5 </ci>
                <ci> mw43dd1af0_bb5f_47f6_a74d_a9b5a11b0b9e </ci>
              </apply>
              <apply>
                <divide/>
                <ci> mw6043b5ed_fcfa_424a_9fd1_da3c039f0161 </ci>
                <ci> mw9993dd71_8259_4562_bbe6_542cb774bfe7 </ci>
              </apply>
              <apply>
                <divide/>
                <ci> mwbaee3195_5ab6_4c38_aa5c_402d764a1054 </ci>
                <ci> mw1cd37b16_82e6_425f_bf1a_322b2654dae5 </ci>
              </apply>
              <apply>
                <divide/>
                <apply>
                  <times/>
                  <ci> mw6043b5ed_fcfa_424a_9fd1_da3c039f0161 </ci>
                  <ci> mwbaee3195_5ab6_4c38_aa5c_402d764a1054 </ci>
                </apply>
                <apply>
                  <times/>
                  <ci> mw9993dd71_8259_4562_bbe6_542cb774bfe7 </ci>
                  <ci> mw1cd37b16_82e6_425f_bf1a_322b2654dae5 </ci>
                </apply>
              </apply>
            </apply>
          </apply>
        </math>
      </assignmentRule>
      <assignmentRule variable="mwaa545940_25c7_4a0e_abec_33149788dc31">
        <math xmlns="http://www.w3.org/1998/Math/MathML">
          <apply>
            <divide/>
            <apply>
              <minus/>
              <apply>
                <times/>
                <ci> mwef05a803_383f_453d_a17a_16003b788051 </ci>
                <apply>
                  <divide/>
                  <ci> mw6043b5ed_fcfa_424a_9fd1_da3c039f0161 </ci>
                  <ci> mw61b7ba72_9b36_42b5_9983_a94f5051cd7c </ci>
                </apply>
              </apply>
              <apply>
                <times/>
                <ci> mw0811d7e7_3b64_48d3_8ae3_5628e14da9c1 </ci>
                <apply>
                  <divide/>
                  <ci> mwbaee3195_5ab6_4c38_aa5c_402d764a1054 </ci>
                  <ci> mwa66c78b8_4df7_4cea_a6e2_bac683cf5ee2 </ci>
                </apply>
              </apply>
            </apply>
            <apply>
              <plus/>
              <cn type="integer"> 1 </cn>
              <apply>
                <divide/>
                <ci> mw6043b5ed_fcfa_424a_9fd1_da3c039f0161 </ci>
                <ci> mw61b7ba72_9b36_42b5_9983_a94f5051cd7c </ci>
              </apply>
              <apply>
                <divide/>
                <ci> mwbaee3195_5ab6_4c38_aa5c_402d764a1054 </ci>
                <ci> mwa66c78b8_4df7_4cea_a6e2_bac683cf5ee2 </ci>
              </apply>
            </apply>
          </apply>
        </math>
      </assignmentRule>
      <assignmentRule variable="mw2e46f057_32e6_4e8c_b889_33a012210b23">
        <math xmlns="http://www.w3.org/1998/Math/MathML">
          <apply>
            <divide/>
            <apply>
              <minus/>
              <apply>
                <times/>
                <ci> mwc26a3031_5a5f_4794_8a0a_9c217aa346a4 </ci>
                <apply>
                  <divide/>
                  <apply>
                    <times/>
                    <ci> mw416f5de7_f9c8_4137_b5ef_e25645594884 </ci>
                    <ci> mwbaee3195_5ab6_4c38_aa5c_402d764a1054 </ci>
                    <ci> mw94117a06_6656_4cf6_bbd4_cf5b917d8f21 </ci>
                  </apply>
                  <apply>
                    <times/>
                    <ci> mw2c74fa48_d187_4cb6_8edd_4789cf75b7bb </ci>
                    <ci> mw81a895d9_8a44_44ff_9045_79f246d93057 </ci>
                    <ci> mw83d2775e_fa9f_4219_8ad0_69f64aad4048 </ci>
                  </apply>
                </apply>
              </apply>
              <apply>
                <times/>
                <ci> mw68ac8537_22c5_47cd_b864_a737815e4a87 </ci>
                <apply>
                  <divide/>
                  <apply>
                    <times/>
                    <ci> mw6f8cc939_dac6_4c6b_990a_13d9fd2dc51a </ci>
                    <ci> mw50a12821_26dc_4c8c_9d46_25e05ef62b3b </ci>
                  </apply>
                  <apply>
                    <times/>
                    <ci> mw9064da07_4afa_4d89_bcf6_4c4a33929178 </ci>
                    <ci> mw0f9000a1_5bcf_4abf_b197_1d2967b10b2f </ci>
                  </apply>
                </apply>
              </apply>
            </apply>
            <apply>
              <plus/>
              <cn type="integer"> 1 </cn>
              <apply>
                <divide/>
                <ci> mw416f5de7_f9c8_4137_b5ef_e25645594884 </ci>
                <ci> mw2c74fa48_d187_4cb6_8edd_4789cf75b7bb </ci>
              </apply>
              <apply>
                <divide/>
                <apply>
                  <times/>
                  <ci> mw416f5de7_f9c8_4137_b5ef_e25645594884 </ci>
                  <ci> mwbaee3195_5ab6_4c38_aa5c_402d764a1054 </ci>
                </apply>
                <apply>
                  <times/>
                  <ci> mw2c74fa48_d187_4cb6_8edd_4789cf75b7bb </ci>
                  <ci> mw81a895d9_8a44_44ff_9045_79f246d93057 </ci>
                </apply>
              </apply>
              <apply>
                <divide/>
                <apply>
                  <times/>
                  <ci> mw416f5de7_f9c8_4137_b5ef_e25645594884 </ci>
                  <ci> mwbaee3195_5ab6_4c38_aa5c_402d764a1054 </ci>
                  <ci> mw94117a06_6656_4cf6_bbd4_cf5b917d8f21 </ci>
                </apply>
                <apply>
                  <times/>
                  <ci> mw2c74fa48_d187_4cb6_8edd_4789cf75b7bb </ci>
                  <ci> mw81a895d9_8a44_44ff_9045_79f246d93057 </ci>
                  <ci> mw83d2775e_fa9f_4219_8ad0_69f64aad4048 </ci>
                </apply>
              </apply>
              <apply>
                <divide/>
                <apply>
                  <times/>
                  <ci> mw6f8cc939_dac6_4c6b_990a_13d9fd2dc51a </ci>
                  <ci> mw50a12821_26dc_4c8c_9d46_25e05ef62b3b </ci>
                </apply>
                <apply>
                  <times/>
                  <ci> mw9064da07_4afa_4d89_bcf6_4c4a33929178 </ci>
                  <ci> mw0f9000a1_5bcf_4abf_b197_1d2967b10b2f </ci>
                </apply>
              </apply>
              <apply>
                <divide/>
                <ci> mw50a12821_26dc_4c8c_9d46_25e05ef62b3b </ci>
                <ci> mw0f9000a1_5bcf_4abf_b197_1d2967b10b2f </ci>
              </apply>
            </apply>
          </apply>
        </math>
      </assignmentRule>
      <assignmentRule variable="mwc148e7d6_daf0_46c2_95b6_ad07418beebb">
        <math xmlns="http://www.w3.org/1998/Math/MathML">
          <apply>
            <divide/>
            <apply>
              <minus/>
              <apply>
                <times/>
                <ci> mwf134c9fc_4de1_4de4_8503_9cb2f96f8ce8 </ci>
                <apply>
                  <divide/>
                  <apply>
                    <times/>
                    <ci> mw6f8cc939_dac6_4c6b_990a_13d9fd2dc51a </ci>
                    <ci> mwafc29220_4dfe_4b15_9def_589752df0142 </ci>
                  </apply>
                  <apply>
                    <times/>
                    <ci> mw14e50b4a_9c80_4226_9ae6_3c6cb24ca41a </ci>
                    <ci> mwa2d7c2fb_46ff_4353_b938_1c03cf91b4b9 </ci>
                    <ci> mwc0604d6d_7a86_40f4_9624_1f33566d986a </ci>
                  </apply>
                </apply>
              </apply>
              <apply>
                <times/>
                <ci> mw373fe70d_ff6f_469a_97e0_b15e1133c826 </ci>
                <apply>
                  <divide/>
                  <apply>
                    <times/>
                    <ci> mw69a63251_d7bd_4223_9244_6112e4526917 </ci>
                    <ci> mwfa4bad81_f6b5_494e_b614_1ae77d7188b1 </ci>
                  </apply>
                  <apply>
                    <times/>
                    <ci> mw9adc2702_b0ad_4455_a116_fcfc9bdd142a </ci>
                    <ci> mwd847961a_dd43_4127_bf37_66a674024e87 </ci>
                    <ci> mw0a816e69_61c8_4cb0_86d1_2b9292c1957a </ci>
                  </apply>
                </apply>
              </apply>
            </apply>
            <apply>
              <plus/>
              <cn type="integer"> 1 </cn>
              <apply>
                <divide/>
                <ci> mw6f8cc939_dac6_4c6b_990a_13d9fd2dc51a </ci>
                <ci> mwa2d7c2fb_46ff_4353_b938_1c03cf91b4b9 </ci>
              </apply>
              <apply>
                <divide/>
                <ci> mwafc29220_4dfe_4b15_9def_589752df0142 </ci>
                <ci> mwc0604d6d_7a86_40f4_9624_1f33566d986a </ci>
              </apply>
              <apply>
                <divide/>
                <apply>
                  <times/>
                  <ci> mw6f8cc939_dac6_4c6b_990a_13d9fd2dc51a </ci>
                  <ci> mwafc29220_4dfe_4b15_9def_589752df0142 </ci>
                </apply>
                <apply>
                  <times/>
                  <ci> mw14e50b4a_9c80_4226_9ae6_3c6cb24ca41a </ci>
                  <ci> mwa2d7c2fb_46ff_4353_b938_1c03cf91b4b9 </ci>
                  <ci> mwc0604d6d_7a86_40f4_9624_1f33566d986a </ci>
                </apply>
              </apply>
              <apply>
                <divide/>
                <apply>
                  <times/>
                  <ci> mw69a63251_d7bd_4223_9244_6112e4526917 </ci>
                  <ci> mwfa4bad81_f6b5_494e_b614_1ae77d7188b1 </ci>
                </apply>
                <apply>
                  <times/>
                  <ci> mw9adc2702_b0ad_4455_a116_fcfc9bdd142a </ci>
                  <ci> mwd847961a_dd43_4127_bf37_66a674024e87 </ci>
                  <ci> mw0a816e69_61c8_4cb0_86d1_2b9292c1957a </ci>
                </apply>
              </apply>
              <apply>
                <divide/>
                <ci> mw69a63251_d7bd_4223_9244_6112e4526917 </ci>
                <ci> mwd847961a_dd43_4127_bf37_66a674024e87 </ci>
              </apply>
              <apply>
                <divide/>
                <ci> mwfa4bad81_f6b5_494e_b614_1ae77d7188b1 </ci>
                <ci> mw0a816e69_61c8_4cb0_86d1_2b9292c1957a </ci>
              </apply>
            </apply>
          </apply>
        </math>
      </assignmentRule>
      <assignmentRule variable="mwb42c1b15_8c66_42ef_9ce6_7aafd388f91e">
        <math xmlns="http://www.w3.org/1998/Math/MathML">
          <apply>
            <divide/>
            <apply>
              <minus/>
              <apply>
                <divide/>
                <apply>
                  <times/>
                  <ci> mw29ddcdf5_156c_4302_ba6c_3117e49cc330 </ci>
                  <ci> mw69a63251_d7bd_4223_9244_6112e4526917 </ci>
                </apply>
                <ci> mw5142ea41_c74b_4d78_9355_3b47416cbb7d </ci>
              </apply>
              <apply>
                <divide/>
                <apply>
                  <times/>
                  <ci> mwe7558834_7b9e_4f3b_be78_0f6c2d1f7d56 </ci>
                  <ci> mw04608e7c_1d57_48b3_ada5_3ed70978f29c </ci>
                </apply>
                <ci> mwbd462ba7_a8f9_44ca_9b1f_a49cb5ee34af </ci>
              </apply>
            </apply>
            <apply>
              <plus/>
              <cn type="integer"> 1 </cn>
              <apply>
                <divide/>
                <ci> mw69a63251_d7bd_4223_9244_6112e4526917 </ci>
                <ci> mw5142ea41_c74b_4d78_9355_3b47416cbb7d </ci>
              </apply>
              <apply>
                <divide/>
                <ci> mw04608e7c_1d57_48b3_ada5_3ed70978f29c </ci>
                <ci> mwbd462ba7_a8f9_44ca_9b1f_a49cb5ee34af </ci>
              </apply>
            </apply>
          </apply>
        </math>
      </assignmentRule>
      <assignmentRule variable="mwe98e4244_05f9_451f_9c77_1be6ff1c7208">
        <math xmlns="http://www.w3.org/1998/Math/MathML">
          <apply>
            <divide/>
            <apply>
              <minus/>
              <apply>
                <divide/>
                <apply>
                  <times/>
                  <ci> mw784f3b0b_1709_40da_8458_2466fb0eb7d4 </ci>
                  <ci> mw04608e7c_1d57_48b3_ada5_3ed70978f29c </ci>
                </apply>
                <ci> mw3c937f49_2466_4c25_bf8b_79f874d9ed15 </ci>
              </apply>
              <apply>
                <divide/>
                <apply>
                  <times/>
                  <ci> mw276021b8_f067_4850_96cb_28203dade841 </ci>
                  <ci> mwa4ded501_e73b_49fe_9399_3c1f7213f5df </ci>
                </apply>
                <ci> mw9a163db7_69d3_4dd7_81b3_f628c3c59e0a </ci>
              </apply>
            </apply>
            <apply>
              <plus/>
              <cn type="integer"> 1 </cn>
              <apply>
                <divide/>
                <ci> mw04608e7c_1d57_48b3_ada5_3ed70978f29c </ci>
                <ci> mw3c937f49_2466_4c25_bf8b_79f874d9ed15 </ci>
              </apply>
              <apply>
                <divide/>
                <ci> mwa4ded501_e73b_49fe_9399_3c1f7213f5df </ci>
                <ci> mw9a163db7_69d3_4dd7_81b3_f628c3c59e0a </ci>
              </apply>
            </apply>
          </apply>
        </math>
      </assignmentRule>
      <assignmentRule variable="mw59614010_8c8d_4196_957b_d4a33e924e26">
        <math xmlns="http://www.w3.org/1998/Math/MathML">
          <apply>
            <divide/>
            <apply>
              <times/>
              <ci> mw3ed50b07_b5b3_4507_b450_f7b7c3a90aaf </ci>
              <apply>
                <minus/>
                <apply>
                  <divide/>
                  <apply>
                    <times/>
                    <ci> mwa4ded501_e73b_49fe_9399_3c1f7213f5df </ci>
                    <ci> mwafc29220_4dfe_4b15_9def_589752df0142 </ci>
                  </apply>
                  <apply>
                    <times/>
                    <ci> mw4c4ad259_bb4f_40fb_bd8e_0767c3bc94ba </ci>
                    <ci> mw99ba8dc5_ad4d_4339_adf8_a6565c1674ce </ci>
                  </apply>
                </apply>
                <apply>
                  <divide/>
                  <apply>
                    <times/>
                    <ci> mwff7a7956_1232_4b6c_b372_dc991fb6ca32 </ci>
                    <ci> mwfa4bad81_f6b5_494e_b614_1ae77d7188b1 </ci>
                  </apply>
                  <apply>
                    <times/>
                    <ci> mw4c4ad259_bb4f_40fb_bd8e_0767c3bc94ba </ci>
                    <ci> mw99ba8dc5_ad4d_4339_adf8_a6565c1674ce </ci>
                    <ci> mw73fd3a8d_969b_4d37_aaab_bdd4c20ed8d3 </ci>
                  </apply>
                </apply>
              </apply>
            </apply>
            <apply>
              <times/>
              <apply>
                <plus/>
                <cn type="integer"> 1 </cn>
                <apply>
                  <divide/>
                  <ci> mwa4ded501_e73b_49fe_9399_3c1f7213f5df </ci>
                  <ci> mw4c4ad259_bb4f_40fb_bd8e_0767c3bc94ba </ci>
                </apply>
                <apply>
                  <divide/>
                  <ci> mwff7a7956_1232_4b6c_b372_dc991fb6ca32 </ci>
                  <ci> mw027e32b7_64f0_465b_a58b_d8bb0a7a6b53 </ci>
                </apply>
              </apply>
              <apply>
                <plus/>
                <cn type="integer"> 1 </cn>
                <apply>
                  <divide/>
                  <ci> mwafc29220_4dfe_4b15_9def_589752df0142 </ci>
                  <ci> mw99ba8dc5_ad4d_4339_adf8_a6565c1674ce </ci>
                </apply>
                <apply>
                  <divide/>
                  <ci> mwfa4bad81_f6b5_494e_b614_1ae77d7188b1 </ci>
                  <ci> mwc1be246a_9a34_4964_bac4_83348288a258 </ci>
                </apply>
              </apply>
            </apply>
          </apply>
        </math>
      </assignmentRule>
      <assignmentRule variable="mw30587a9f_0831_4fc4_8760_e92bc1be9a3c">
        <math xmlns="http://www.w3.org/1998/Math/MathML">
          <apply>
            <divide/>
            <apply>
              <minus/>
              <apply>
                <times/>
                <ci> mw075b6a68_6138_4b72_ae92_be4833c141ed </ci>
                <apply>
                  <divide/>
                  <apply>
                    <times/>
                    <ci> mw50a12821_26dc_4c8c_9d46_25e05ef62b3b </ci>
                    <ci> mwff7a7956_1232_4b6c_b372_dc991fb6ca32 </ci>
                  </apply>
                  <apply>
                    <times/>
                    <ci> mw9ea8552d_542a_49b0_905e_beeff9b897cb </ci>
                    <ci> mwe9f8faf1_89f8_4cae_86d6_88b809c4959d </ci>
                    <ci> mw3cd7c5e8_0dd5_4c07_bb9a_8244758bb608 </ci>
                  </apply>
                </apply>
              </apply>
              <apply>
                <times/>
                <ci> mwd3546b32_8e3c_4b22_847e_973b3f553f96 </ci>
                <apply>
                  <divide/>
                  <apply>
                    <times/>
                    <ci> mw5c47fd30_38e6_461c_be0e_b82e5e43273c </ci>
                    <ci> mw416f5de7_f9c8_4137_b5ef_e25645594884 </ci>
                  </apply>
                  <apply>
                    <times/>
                    <ci> mwc9988b75_528b_4718_a2b8_cfab48597df6 </ci>
                    <ci> mw010361ad_33c3_4582_b827_a28e2266444e </ci>
                    <ci> mw2641b924_800a_4a41_b142_b05ca57cf9bc </ci>
                  </apply>
                </apply>
              </apply>
            </apply>
            <apply>
              <plus/>
              <cn type="integer"> 1 </cn>
              <apply>
                <divide/>
                <ci> mwff7a7956_1232_4b6c_b372_dc991fb6ca32 </ci>
                <ci> mwe9f8faf1_89f8_4cae_86d6_88b809c4959d </ci>
              </apply>
              <apply>
                <divide/>
                <ci> mw50a12821_26dc_4c8c_9d46_25e05ef62b3b </ci>
                <ci> mw3cd7c5e8_0dd5_4c07_bb9a_8244758bb608 </ci>
              </apply>
              <apply>
                <divide/>
                <apply>
                  <times/>
                  <ci> mw50a12821_26dc_4c8c_9d46_25e05ef62b3b </ci>
                  <ci> mwff7a7956_1232_4b6c_b372_dc991fb6ca32 </ci>
                </apply>
                <apply>
                  <times/>
                  <ci> mw9ea8552d_542a_49b0_905e_beeff9b897cb </ci>
                  <ci> mwe9f8faf1_89f8_4cae_86d6_88b809c4959d </ci>
                  <ci> mw3cd7c5e8_0dd5_4c07_bb9a_8244758bb608 </ci>
                </apply>
              </apply>
              <apply>
                <divide/>
                <apply>
                  <times/>
                  <ci> mw5c47fd30_38e6_461c_be0e_b82e5e43273c </ci>
                  <ci> mw416f5de7_f9c8_4137_b5ef_e25645594884 </ci>
                </apply>
                <apply>
                  <times/>
                  <ci> mwc9988b75_528b_4718_a2b8_cfab48597df6 </ci>
                  <ci> mw010361ad_33c3_4582_b827_a28e2266444e </ci>
                  <ci> mw2641b924_800a_4a41_b142_b05ca57cf9bc </ci>
                </apply>
              </apply>
              <apply>
                <divide/>
                <ci> mw5c47fd30_38e6_461c_be0e_b82e5e43273c </ci>
                <ci> mw010361ad_33c3_4582_b827_a28e2266444e </ci>
              </apply>
              <apply>
                <divide/>
                <ci> mw416f5de7_f9c8_4137_b5ef_e25645594884 </ci>
                <ci> mw2641b924_800a_4a41_b142_b05ca57cf9bc </ci>
              </apply>
            </apply>
          </apply>
        </math>
      </assignmentRule>
      <assignmentRule variable="mwa617d3dc_5329_439c_b54d_d42b3b739316">
        <math xmlns="http://www.w3.org/1998/Math/MathML">
          <apply>
            <minus/>
            <apply>
              <times/>
              <ci> mw7e15eb99_2244_4f10_8450_27f26288d3c7 </ci>
              <apply>
                <divide/>
                <apply>
                  <times/>
                  <ci> mwfa4bad81_f6b5_494e_b614_1ae77d7188b1 </ci>
                  <ci> mwc4e71efb_b97b_453b_b152_9bcae22b92e8 </ci>
                </apply>
                <ci> mw933d8a71_fd16_47a4_9c21_7f80699d9f91 </ci>
              </apply>
            </apply>
            <apply>
              <times/>
              <ci> mw63f46314_05dd_481e_a371_fbf9dd87d0d1 </ci>
              <apply>
                <divide/>
                <apply>
                  <times/>
                  <ci> mwafc29220_4dfe_4b15_9def_589752df0142 </ci>
                  <ci> mwafc29220_4dfe_4b15_9def_589752df0142 </ci>
                </apply>
                <ci> mw3f8df397_e035_467a_85f0_f5d3a0b7121d </ci>
              </apply>
            </apply>
          </apply>
        </math>
      </assignmentRule>
      <assignmentRule variable="mw81208005_3155_4209_a79e_5feac5bbf7c9">
        <math xmlns="http://www.w3.org/1998/Math/MathML">
          <apply>
            <plus/>
            <cn type="integer"> 1 </cn>
            <apply>
              <divide/>
              <apply>
                <times/>
                <ci> mwfa4bad81_f6b5_494e_b614_1ae77d7188b1 </ci>
                <ci> mwc4e71efb_b97b_453b_b152_9bcae22b92e8 </ci>
              </apply>
              <ci> mw933d8a71_fd16_47a4_9c21_7f80699d9f91 </ci>
            </apply>
            <apply>
              <divide/>
              <apply>
                <times/>
                <ci> mwafc29220_4dfe_4b15_9def_589752df0142 </ci>
                <ci> mwafc29220_4dfe_4b15_9def_589752df0142 </ci>
              </apply>
              <ci> mw3f8df397_e035_467a_85f0_f5d3a0b7121d </ci>
            </apply>
          </apply>
        </math>
      </assignmentRule>
      <assignmentRule variable="mw7e70e000_8108_44ee_99ff_09c8a6b50c6b">
        <math xmlns="http://www.w3.org/1998/Math/MathML">
          <apply>
            <divide/>
            <ci> mwa617d3dc_5329_439c_b54d_d42b3b739316 </ci>
            <ci> mw81208005_3155_4209_a79e_5feac5bbf7c9 </ci>
          </apply>
        </math>
      </assignmentRule>
      <assignmentRule variable="mw0033ed69_9188_4916_984d_44ff26bf362e">
        <math xmlns="http://www.w3.org/1998/Math/MathML">
          <apply>
            <minus/>
            <apply>
              <times/>
              <ci> mwf34d59cb_4601_4939_a9b2_864c45322ec3 </ci>
              <apply>
                <divide/>
                <ci> mwfa4bad81_f6b5_494e_b614_1ae77d7188b1 </ci>
                <ci> mw3439bf3c_b4da_42c1_857a_103aec399805 </ci>
              </apply>
            </apply>
            <apply>
              <times/>
              <ci> mw70df48f0_1a0f_4cb4_9b14_6028e5ca10f1 </ci>
              <apply>
                <divide/>
                <apply>
                  <times/>
                  <ci> mwafc29220_4dfe_4b15_9def_589752df0142 </ci>
                  <ci> mw94117a06_6656_4cf6_bbd4_cf5b917d8f21 </ci>
                  <ci> mw7b987e5a_0637_40c1_b538_ca845dea83c7 </ci>
                </apply>
                <ci> mwd063294a_b4d0_43f1_8bf2_1f0c4907fafc </ci>
              </apply>
            </apply>
          </apply>
        </math>
      </assignmentRule>
      <assignmentRule variable="mwa8124d52_2d33_4ff9_a260_322c03b71f16">
        <math xmlns="http://www.w3.org/1998/Math/MathML">
          <apply>
            <plus/>
            <cn type="integer"> 1 </cn>
            <apply>
              <divide/>
              <ci> mwfa4bad81_f6b5_494e_b614_1ae77d7188b1 </ci>
              <ci> mw3439bf3c_b4da_42c1_857a_103aec399805 </ci>
            </apply>
            <apply>
              <divide/>
              <apply>
                <times/>
                <ci> mwafc29220_4dfe_4b15_9def_589752df0142 </ci>
                <ci> mw94117a06_6656_4cf6_bbd4_cf5b917d8f21 </ci>
                <ci> mw7b987e5a_0637_40c1_b538_ca845dea83c7 </ci>
              </apply>
              <ci> mwd063294a_b4d0_43f1_8bf2_1f0c4907fafc </ci>
            </apply>
          </apply>
        </math>
      </assignmentRule>
      <assignmentRule variable="mw1558f02b_7ee6_4c1d_a906_b09dae30e320">
        <math xmlns="http://www.w3.org/1998/Math/MathML">
          <apply>
            <divide/>
            <ci> mw0033ed69_9188_4916_984d_44ff26bf362e </ci>
            <ci> mwa8124d52_2d33_4ff9_a260_322c03b71f16 </ci>
          </apply>
        </math>
      </assignmentRule>
      <assignmentRule variable="mwf2b4f0af_b470_4542_8a90_102295acae8a">
        <math xmlns="http://www.w3.org/1998/Math/MathML">
          <apply>
            <times/>
            <ci> mw4766705a_2eec_4675_994c_bc987b67d9d2 </ci>
            <apply>
              <divide/>
              <apply>
                <divide/>
                <ci> mwff7a7956_1232_4b6c_b372_dc991fb6ca32 </ci>
                <ci> mw1d298375_b256_4b96_a8a3_03415dfb6638 </ci>
              </apply>
              <apply>
                <plus/>
                <cn type="integer"> 1 </cn>
                <apply>
                  <divide/>
                  <ci> mwff7a7956_1232_4b6c_b372_dc991fb6ca32 </ci>
                  <ci> mw1d298375_b256_4b96_a8a3_03415dfb6638 </ci>
                </apply>
              </apply>
            </apply>
            <apply>
              <divide/>
              <apply>
                <divide/>
                <ci> mwbfc591f1_6178_4f69_8087_fa9c67fc4071 </ci>
                <ci> mwb9de43e7_b758_4d98_8e88_6630db4f3060 </ci>
              </apply>
              <apply>
                <plus/>
                <cn type="integer"> 1 </cn>
                <apply>
                  <divide/>
                  <ci> mwbfc591f1_6178_4f69_8087_fa9c67fc4071 </ci>
                  <ci> mwb9de43e7_b758_4d98_8e88_6630db4f3060 </ci>
                </apply>
              </apply>
            </apply>
            <apply>
              <divide/>
              <apply>
                <divide/>
                <ci> mwafc29220_4dfe_4b15_9def_589752df0142 </ci>
                <ci> mwd36dad0d_29a8_46b5_bee0_fd9e1fc33284 </ci>
              </apply>
              <apply>
                <plus/>
                <cn type="integer"> 1 </cn>
                <apply>
                  <divide/>
                  <ci> mwafc29220_4dfe_4b15_9def_589752df0142 </ci>
                  <ci> mwd36dad0d_29a8_46b5_bee0_fd9e1fc33284 </ci>
                </apply>
              </apply>
            </apply>
          </apply>
        </math>
      </assignmentRule>
      <assignmentRule variable="mwd9991679_253f_4f3d_bfd5_fdfd8b828df4">
        <math xmlns="http://www.w3.org/1998/Math/MathML">
          <apply>
            <minus/>
            <apply>
              <times/>
              <ci> mw2de2aa2e_20bf_4144_8f50_6bedc591f4b3 </ci>
              <ci> mw50a12821_26dc_4c8c_9d46_25e05ef62b3b </ci>
            </apply>
            <apply>
              <times/>
              <ci> mwc1ee626a_d8ef_4e89_b8e6_ee50333bafb8 </ci>
              <ci> mw416f5de7_f9c8_4137_b5ef_e25645594884 </ci>
            </apply>
          </apply>
        </math>
      </assignmentRule>
      <assignmentRule variable="mwee21130f_02d5_446a_a8b3_a3218bc185f9">
        <math xmlns="http://www.w3.org/1998/Math/MathML">
          <apply>
            <divide/>
            <apply>
              <times/>
              <ci> mw9f7dc8c4_c7b6_45db_a90d_5248d904f207 </ci>
              <apply>
                <minus/>
                <ci> mw5c47fd30_38e6_461c_be0e_b82e5e43273c </ci>
                <apply>
                  <divide/>
                  <ci> mwf31656f2_c459_4664_a2f5_9cd2a7b5d1a1 </ci>
                  <ci> mwe2a80606_fe99_439a_bb4b_734364ee12ba </ci>
                </apply>
              </apply>
            </apply>
            <apply>
              <plus/>
              <apply>
                <times/>
                <ci> mwad29e16f_53f8_4c02_b007_7a6806ab71f4 </ci>
                <apply>
                  <plus/>
                  <cn type="integer"> 1 </cn>
                  <apply>
                    <divide/>
                    <ci> mwf31656f2_c459_4664_a2f5_9cd2a7b5d1a1 </ci>
                    <ci> mwfa40edc0_872d_44ec_bbf4_1cb425b8d8f3 </ci>
                  </apply>
                </apply>
              </apply>
              <ci> mw5c47fd30_38e6_461c_be0e_b82e5e43273c </ci>
            </apply>
          </apply>
        </math>
      </assignmentRule>
      <assignmentRule variable="mw7761b563_7c1a_457d_b3a6_7511e0cb69a3">
        <math xmlns="http://www.w3.org/1998/Math/MathML">
          <apply>
            <divide/>
            <apply>
              <minus/>
              <apply>
                <times/>
                <ci> mw1f89dda4_7ad1_4623_ada9_78be599787a2 </ci>
                <ci> mwba81f9c0_0947_44b3_9432_243be73baf52 </ci>
                <ci> mw4ef6e502_5e84_4317_b8c6_e2e00991d3eb </ci>
              </apply>
              <apply>
                <times/>
                <ci> mwe3f993da_932d_4827_97d2_3b97870e7616 </ci>
                <ci> mwba6972f0_93b3_4326_9ca6_1edb88afa467 </ci>
                <ci> mw7f494adc_e9f0_41a9_be1b_6813692bbd03 </ci>
              </apply>
            </apply>
            <apply>
              <plus/>
              <cn type="e-notation"> 1.45 <sep/> 15 </cn>
              <apply>
                <times/>
                <cn type="e-notation"> 2.04 <sep/> 20 </cn>
                <ci> mw7f494adc_e9f0_41a9_be1b_6813692bbd03 </ci>
              </apply>
              <apply>
                <times/>
                <cn type="e-notation"> 1.83 <sep/> 20 </cn>
                <ci> mwba81f9c0_0947_44b3_9432_243be73baf52 </ci>
              </apply>
              <apply>
                <times/>
                <ci> mw4ef6e502_5e84_4317_b8c6_e2e00991d3eb </ci>
                <apply>
                  <plus/>
                  <cn type="e-notation"> 4.29 <sep/> 19 </cn>
                  <apply>
                    <times/>
                    <cn type="e-notation"> 6.01 <sep/> 24 </cn>
                    <ci> mw7f494adc_e9f0_41a9_be1b_6813692bbd03 </ci>
                  </apply>
                  <apply>
                    <times/>
                    <cn type="e-notation"> 6.84 <sep/> 24 </cn>
                    <ci> mwba81f9c0_0947_44b3_9432_243be73baf52 </ci>
                  </apply>
                </apply>
              </apply>
              <apply>
                <times/>
                <ci> mwba6972f0_93b3_4326_9ca6_1edb88afa467 </ci>
                <apply>
                  <plus/>
                  <cn type="e-notation"> 5.74 <sep/> 17 </cn>
                  <apply>
                    <times/>
                    <cn type="e-notation"> 5.01 <sep/> 24 </cn>
                    <ci> mw7f494adc_e9f0_41a9_be1b_6813692bbd03 </ci>
                  </apply>
                  <apply>
                    <times/>
                    <cn type="e-notation"> 7.26 <sep/> 22 </cn>
                    <ci> mwba81f9c0_0947_44b3_9432_243be73baf52 </ci>
                  </apply>
                  <apply>
                    <times/>
                    <ci> mw4ef6e502_5e84_4317_b8c6_e2e00991d3eb </ci>
                    <apply>
                      <plus/>
                      <apply>
                        <times/>
                        <cn type="e-notation"> 1.1 <sep/> 29 </cn>
                        <ci> mw7f494adc_e9f0_41a9_be1b_6813692bbd03 </ci>
                      </apply>
                      <apply>
                        <times/>
                        <cn type="e-notation"> 8.65 <sep/> 27 </cn>
                        <ci> mwba81f9c0_0947_44b3_9432_243be73baf52 </ci>
                      </apply>
                    </apply>
                  </apply>
                </apply>
              </apply>
            </apply>
          </apply>
        </math>
      </assignmentRule>
      <assignmentRule variable="mw3cfbcd03_f866_4f6c_b636_158be5382e4d">
        <math xmlns="http://www.w3.org/1998/Math/MathML">
          <apply>
            <divide/>
            <apply>
              <minus/>
              <apply>
                <times/>
                <ci> mw7deeab1a_400e_41a7_bcb4_c95abed287f2 </ci>
                <ci> mwba81f9c0_0947_44b3_9432_243be73baf52 </ci>
                <ci> mwba6972f0_93b3_4326_9ca6_1edb88afa467 </ci>
              </apply>
              <apply>
                <times/>
                <ci> mwc5cc81ca_5dd4_4998_86fb_dd69832dc379 </ci>
                <ci> mw3c062021_8051_44dc_9314_0a9805eeb1c1 </ci>
                <ci> mw7f494adc_e9f0_41a9_be1b_6813692bbd03 </ci>
                <ci> mw3271236c_fc43_4673_8b23_b0c34dc2da27 </ci>
              </apply>
            </apply>
            <apply>
              <plus/>
              <cn type="e-notation"> 5.38 <sep/> 15 </cn>
              <apply>
                <times/>
                <cn type="e-notation"> 7.86 <sep/> 19 </cn>
                <ci> mw7f494adc_e9f0_41a9_be1b_6813692bbd03 </ci>
              </apply>
              <apply>
                <times/>
                <cn type="e-notation"> 6.97 <sep/> 18 </cn>
                <ci> mwba81f9c0_0947_44b3_9432_243be73baf52 </ci>
              </apply>
              <apply>
                <times/>
                <ci> mw3c062021_8051_44dc_9314_0a9805eeb1c1 </ci>
                <apply>
                  <plus/>
                  <cn type="e-notation"> 1.04 <sep/> 18 </cn>
                  <apply>
                    <times/>
                    <cn type="e-notation"> 3.99 <sep/> 23 </cn>
                    <ci> mw7f494adc_e9f0_41a9_be1b_6813692bbd03 </ci>
                  </apply>
                  <apply>
                    <times/>
                    <cn type="e-notation"> 3.03 <sep/> 21 </cn>
                    <ci> mwba81f9c0_0947_44b3_9432_243be73baf52 </ci>
                  </apply>
                </apply>
              </apply>
              <apply>
                <times/>
                <ci> mwba6972f0_93b3_4326_9ca6_1edb88afa467 </ci>
                <apply>
                  <plus/>
                  <cn type="e-notation"> 7.26 <sep/> 18 </cn>
                  <apply>
                    <times/>
                    <cn type="e-notation"> 2.4 <sep/> 23 </cn>
                    <ci> mw7f494adc_e9f0_41a9_be1b_6813692bbd03 </ci>
                  </apply>
                  <apply>
                    <times/>
                    <cn type="e-notation"> 4.46 <sep/> 23 </cn>
                    <ci> mwba81f9c0_0947_44b3_9432_243be73baf52 </ci>
                  </apply>
                  <apply>
                    <times/>
                    <ci> mw3c062021_8051_44dc_9314_0a9805eeb1c1 </ci>
                    <apply>
                      <plus/>
                      <apply>
                        <times/>
                        <cn type="e-notation"> 2.63 <sep/> 27 </cn>
                        <ci> mw7f494adc_e9f0_41a9_be1b_6813692bbd03 </ci>
                      </apply>
                      <apply>
                        <times/>
                        <cn type="e-notation"> 3.19 <sep/> 27 </cn>
                        <ci> mwba81f9c0_0947_44b3_9432_243be73baf52 </ci>
                      </apply>
                    </apply>
                  </apply>
                </apply>
              </apply>
            </apply>
          </apply>
        </math>
      </assignmentRule>
      <assignmentRule variable="mwb3cb7e28_96e9_4f37_b190_4ddfec5a7449">
        <math xmlns="http://www.w3.org/1998/Math/MathML">
          <apply>
            <divide/>
            <apply>
              <minus/>
              <apply>
                <times/>
                <ci> mw94050951_11eb_42e9_9064_fe9de0ea50cf </ci>
                <apply>
                  <divide/>
                  <ci> mw3c062021_8051_44dc_9314_0a9805eeb1c1 </ci>
                  <ci> mwcf8a1fe5_32fe_492c_8316_3aa091ea4057 </ci>
                </apply>
              </apply>
              <apply>
                <times/>
                <ci> mw89f8f22f_8e4a_47de_ad94_cfb76e028be7 </ci>
                <apply>
                  <divide/>
                  <ci> mwced45b99_5938_489b_85a9_19bc68d5c5b3 </ci>
                  <ci> mwf298f119_b066_4ddf_a6d8_34995944f13b </ci>
                </apply>
              </apply>
            </apply>
            <apply>
              <plus/>
              <cn type="integer"> 1 </cn>
              <apply>
                <divide/>
                <ci> mw3c062021_8051_44dc_9314_0a9805eeb1c1 </ci>
                <ci> mwcf8a1fe5_32fe_492c_8316_3aa091ea4057 </ci>
              </apply>
              <apply>
                <divide/>
                <ci> mwced45b99_5938_489b_85a9_19bc68d5c5b3 </ci>
                <ci> mwf298f119_b066_4ddf_a6d8_34995944f13b </ci>
              </apply>
            </apply>
          </apply>
        </math>
      </assignmentRule>
      <assignmentRule variable="mw17e42748_dbc0_4058_b9d8_b29191ac4a22">
        <math xmlns="http://www.w3.org/1998/Math/MathML">
          <apply>
            <divide/>
            <apply>
              <minus/>
              <apply>
                <times/>
                <ci> mw8842edb5_386e_408f_a6e6_37c443cd3709 </ci>
                <apply>
                  <divide/>
                  <ci> mw3c062021_8051_44dc_9314_0a9805eeb1c1 </ci>
                  <ci> mwdbe12310_b284_439a_bfeb_1211419ca7c6 </ci>
                </apply>
              </apply>
              <apply>
                <times/>
                <ci> mwd84293cd_5260_451c_b5cd_a6dbfee8eb19 </ci>
                <apply>
                  <divide/>
                  <ci> mw40a04ca8_79d6_415c_bc9c_daf33f32ce73 </ci>
                  <ci> mwfcf178c5_f482_4edf_a95c_b173f387fd38 </ci>
                </apply>
              </apply>
            </apply>
            <apply>
              <plus/>
              <cn type="integer"> 1 </cn>
              <apply>
                <divide/>
                <ci> mw3c062021_8051_44dc_9314_0a9805eeb1c1 </ci>
                <ci> mwdbe12310_b284_439a_bfeb_1211419ca7c6 </ci>
              </apply>
              <apply>
                <divide/>
                <ci> mw40a04ca8_79d6_415c_bc9c_daf33f32ce73 </ci>
                <ci> mwfcf178c5_f482_4edf_a95c_b173f387fd38 </ci>
              </apply>
            </apply>
          </apply>
        </math>
      </assignmentRule>
      <assignmentRule variable="mw62920a7a_20ea_4aa3_aebf_3508d49b019d">
        <math xmlns="http://www.w3.org/1998/Math/MathML">
          <apply>
            <times/>
            <ci> mw478c1173_baaf_49da_86d8_24a6aee0079c </ci>
            <apply>
              <divide/>
              <apply>
                <times/>
                <ci> mw189cf9da_1cf5_478c_80fc_399b66a3ea6d </ci>
                <ci> mw40a04ca8_79d6_415c_bc9c_daf33f32ce73 </ci>
              </apply>
              <apply>
                <times/>
                <apply>
                  <plus/>
                  <ci> mw9ad3cbac_d513_4324_b8b9_a1f66101cd57 </ci>
                  <ci> mw189cf9da_1cf5_478c_80fc_399b66a3ea6d </ci>
                </apply>
                <apply>
                  <plus/>
                  <ci> mw363293bb_de35_4184_a600_1b978bd4a3d7 </ci>
                  <ci> mw40a04ca8_79d6_415c_bc9c_daf33f32ce73 </ci>
                </apply>
              </apply>
            </apply>
          </apply>
        </math>
      </assignmentRule>
      <assignmentRule variable="mw8f505409_143d_4790_81a7_981603fb7977">
        <math xmlns="http://www.w3.org/1998/Math/MathML">
          <apply>
            <divide/>
            <apply>
              <minus/>
              <apply>
                <times/>
                <ci> mwd5e4d663_3722_41c0_845f_51eb22195800 </ci>
                <ci> mwced45b99_5938_489b_85a9_19bc68d5c5b3 </ci>
                <ci> mw40a04ca8_79d6_415c_bc9c_daf33f32ce73 </ci>
              </apply>
              <apply>
                <times/>
                <ci> mw8efde51e_2569_4399_99f3_4eb4ed28831d </ci>
                <ci> mw220a2967_c98c_4a63_9287_4b71f0317a33 </ci>
                <ci> mwbaee3195_5ab6_4c38_aa5c_402d764a1054 </ci>
              </apply>
            </apply>
            <apply>
              <plus/>
              <apply>
                <times/>
                <cn type="e-notation"> 2.63 <sep/> 16 </cn>
                <ci> mw220a2967_c98c_4a63_9287_4b71f0317a33 </ci>
              </apply>
              <apply>
                <times/>
                <ci> mw40a04ca8_79d6_415c_bc9c_daf33f32ce73 </ci>
                <apply>
                  <plus/>
                  <cn type="e-notation"> 4.4 <sep/> 16 </cn>
                  <apply>
                    <times/>
                    <cn type="e-notation"> 4.92 <sep/> 16 </cn>
                    <ci> mw220a2967_c98c_4a63_9287_4b71f0317a33 </ci>
                  </apply>
                </apply>
              </apply>
              <apply>
                <times/>
                <cn type="e-notation"> 5.96 <sep/> 16 </cn>
                <ci> mwbaee3195_5ab6_4c38_aa5c_402d764a1054 </ci>
              </apply>
              <apply>
                <times/>
                <cn type="e-notation"> 6.94 <sep/> 16 </cn>
                <ci> mw220a2967_c98c_4a63_9287_4b71f0317a33 </ci>
                <ci> mwbaee3195_5ab6_4c38_aa5c_402d764a1054 </ci>
              </apply>
              <apply>
                <times/>
                <ci> mwced45b99_5938_489b_85a9_19bc68d5c5b3 </ci>
                <apply>
                  <plus/>
                  <cn type="e-notation"> 7.35 <sep/> 16 </cn>
                  <apply>
                    <times/>
                    <cn type="e-notation"> 2.44 <sep/> 17 </cn>
                    <ci> mw40a04ca8_79d6_415c_bc9c_daf33f32ce73 </ci>
                  </apply>
                  <apply>
                    <times/>
                    <cn type="e-notation"> 3.38 <sep/> 17 </cn>
                    <ci> mwbaee3195_5ab6_4c38_aa5c_402d764a1054 </ci>
                  </apply>
                </apply>
              </apply>
            </apply>
          </apply>
        </math>
      </assignmentRule>
      <assignmentRule variable="mwc529dd30_3981_480c_a9ae_93a821690457">
        <math xmlns="http://www.w3.org/1998/Math/MathML">
          <apply>
            <divide/>
            <apply>
              <minus/>
              <apply>
                <times/>
                <ci> mw8378cbe9_ba87_4883_acd5_0164c7ebd44d </ci>
                <ci> mwced45b99_5938_489b_85a9_19bc68d5c5b3 </ci>
                <ci> mw75c0671c_902f_445d_9d65_8172370e7814 </ci>
              </apply>
              <apply>
                <times/>
                <ci> mw4d65560d_ada2_4926_af04_27ec4114f976 </ci>
                <ci> mweeb90dd4_9910_42fc_9a2e_1c48c18e9c6f </ci>
                <ci> mwbaee3195_5ab6_4c38_aa5c_402d764a1054 </ci>
              </apply>
            </apply>
            <apply>
              <plus/>
              <apply>
                <times/>
                <cn type="e-notation"> 3.1 <sep/> 17 </cn>
                <ci> mw75c0671c_902f_445d_9d65_8172370e7814 </ci>
              </apply>
              <apply>
                <times/>
                <cn type="e-notation"> 5.96 <sep/> 16 </cn>
                <ci> mwbaee3195_5ab6_4c38_aa5c_402d764a1054 </ci>
              </apply>
              <apply>
                <times/>
                <ci> mweeb90dd4_9910_42fc_9a2e_1c48c18e9c6f </ci>
                <apply>
                  <plus/>
                  <cn type="e-notation"> 1.25 <sep/> 16 </cn>
                  <apply>
                    <times/>
                    <cn type="e-notation"> 1.6 <sep/> 17 </cn>
                    <ci> mw75c0671c_902f_445d_9d65_8172370e7814 </ci>
                  </apply>
                  <apply>
                    <times/>
                    <cn type="e-notation"> 3.31 <sep/> 16 </cn>
                    <ci> mwbaee3195_5ab6_4c38_aa5c_402d764a1054 </ci>
                  </apply>
                </apply>
              </apply>
              <apply>
                <times/>
                <ci> mwced45b99_5938_489b_85a9_19bc68d5c5b3 </ci>
                <apply>
                  <plus/>
                  <cn type="e-notation"> 7.35 <sep/> 16 </cn>
                  <apply>
                    <times/>
                    <cn type="e-notation"> 1.67 <sep/> 18 </cn>
                    <ci> mw75c0671c_902f_445d_9d65_8172370e7814 </ci>
                  </apply>
                  <apply>
                    <times/>
                    <cn type="e-notation"> 3.38 <sep/> 17 </cn>
                    <ci> mwbaee3195_5ab6_4c38_aa5c_402d764a1054 </ci>
                  </apply>
                </apply>
              </apply>
            </apply>
          </apply>
        </math>
      </assignmentRule>
      <assignmentRule variable="mw262c13a0_7a98_4bd6_bc9b_6adcc6b39393">
        <math xmlns="http://www.w3.org/1998/Math/MathML">
          <apply>
            <divide/>
            <apply>
              <minus/>
              <apply>
                <times/>
                <ci> mwb45fe019_c622_4a92_98ff_5d572e9736be </ci>
                <ci> mw220a2967_c98c_4a63_9287_4b71f0317a33 </ci>
                <ci> mwbaee3195_5ab6_4c38_aa5c_402d764a1054 </ci>
              </apply>
              <apply>
                <times/>
                <ci> mw0dba3746_acc8_4ea3_b76f_905acc235a5b </ci>
                <ci> mweeb90dd4_9910_42fc_9a2e_1c48c18e9c6f </ci>
                <ci> mw75c0671c_902f_445d_9d65_8172370e7814 </ci>
              </apply>
            </apply>
            <apply>
              <plus/>
              <apply>
                <times/>
                <cn type="e-notation"> 3.4 <sep/> 16 </cn>
                <ci> mw220a2967_c98c_4a63_9287_4b71f0317a33 </ci>
              </apply>
              <apply>
                <times/>
                <cn type="e-notation"> 2.38 <sep/> 16 </cn>
                <ci> mwbaee3195_5ab6_4c38_aa5c_402d764a1054 </ci>
              </apply>
              <apply>
                <times/>
                <cn type="e-notation"> 1.64 <sep/> 17 </cn>
                <ci> mw75c0671c_902f_445d_9d65_8172370e7814 </ci>
              </apply>
              <apply>
                <times/>
                <cn type="e-notation"> 2.72 <sep/> 15 </cn>
                <ci> mweeb90dd4_9910_42fc_9a2e_1c48c18e9c6f </ci>
              </apply>
              <apply>
                <times/>
                <cn type="e-notation"> 4.41 <sep/> 17 </cn>
                <ci> mw220a2967_c98c_4a63_9287_4b71f0317a33 </ci>
                <ci> mwbaee3195_5ab6_4c38_aa5c_402d764a1054 </ci>
              </apply>
              <apply>
                <times/>
                <cn type="e-notation"> 7.83 <sep/> 16 </cn>
                <ci> mw75c0671c_902f_445d_9d65_8172370e7814 </ci>
                <ci> mweeb90dd4_9910_42fc_9a2e_1c48c18e9c6f </ci>
              </apply>
              <apply>
                <times/>
                <cn type="e-notation"> 2.21 <sep/> 16 </cn>
                <ci> mweeb90dd4_9910_42fc_9a2e_1c48c18e9c6f </ci>
                <ci> mwbaee3195_5ab6_4c38_aa5c_402d764a1054 </ci>
              </apply>
              <apply>
                <times/>
                <cn type="e-notation"> 2.1 <sep/> 18 </cn>
                <ci> mw220a2967_c98c_4a63_9287_4b71f0317a33 </ci>
                <ci> mw75c0671c_902f_445d_9d65_8172370e7814 </ci>
              </apply>
            </apply>
          </apply>
        </math>
      </assignmentRule>
      <assignmentRule variable="mw6995503b_035b_4ad0_85f4_58cdb9c5162b">
        <math xmlns="http://www.w3.org/1998/Math/MathML">
          <apply>
            <times/>
            <ci> mw6fbd0b24_6622_47e7_85bc_9da282e44257 </ci>
            <ci> mw572ecc80_cae0_467f_8770_ba2a6c57a347 </ci>
          </apply>
        </math>
      </assignmentRule>
      <assignmentRule variable="mwd8f2b229_9058_4895_af35_ac38d4083008">
        <math xmlns="http://www.w3.org/1998/Math/MathML">
          <apply>
            <divide/>
            <apply>
              <minus/>
              <apply>
                <times/>
                <ci> mw9083dc13_aa94_4909_9307_b7f4d1326eed </ci>
                <ci> mw7f494adc_e9f0_41a9_be1b_6813692bbd03 </ci>
                <ci> mwde6a104e_2a5b_4df8_9f51_b8d3c2109d58 </ci>
              </apply>
              <apply>
                <times/>
                <ci> mw1e369246_92cb_4305_a3d5_aad88329dd39 </ci>
                <ci> mwba81f9c0_0947_44b3_9432_243be73baf52 </ci>
                <ci> mw572ecc80_cae0_467f_8770_ba2a6c57a347 </ci>
              </apply>
            </apply>
            <apply>
              <plus/>
              <cn type="e-notation"> 1.73 <sep/> 40 </cn>
              <apply>
                <times/>
                <cn type="e-notation"> 2.88 <sep/> 42 </cn>
                <ci> mw7f494adc_e9f0_41a9_be1b_6813692bbd03 </ci>
              </apply>
              <apply>
                <times/>
                <cn type="e-notation"> 3.43 <sep/> 41 </cn>
                <ci> mwde6a104e_2a5b_4df8_9f51_b8d3c2109d58 </ci>
              </apply>
              <apply>
                <times/>
                <cn type="e-notation"> 7.77 <sep/> 35 </cn>
                <ci> mw572ecc80_cae0_467f_8770_ba2a6c57a347 </ci>
              </apply>
              <apply>
                <times/>
                <cn type="e-notation"> 2.47 <sep/> 41 </cn>
                <ci> mwba81f9c0_0947_44b3_9432_243be73baf52 </ci>
              </apply>
              <apply>
                <times/>
                <cn type="e-notation"> 4.02 <sep/> 43 </cn>
                <ci> mw7f494adc_e9f0_41a9_be1b_6813692bbd03 </ci>
                <ci> mwde6a104e_2a5b_4df8_9f51_b8d3c2109d58 </ci>
              </apply>
              <apply>
                <times/>
                <cn type="e-notation"> 1.3 <sep/> 38 </cn>
                <ci> mw7f494adc_e9f0_41a9_be1b_6813692bbd03 </ci>
                <ci> mw572ecc80_cae0_467f_8770_ba2a6c57a347 </ci>
              </apply>
              <apply>
                <times/>
                <cn type="e-notation"> 4.9 <sep/> 42 </cn>
                <ci> mwba81f9c0_0947_44b3_9432_243be73baf52 </ci>
                <ci> mwde6a104e_2a5b_4df8_9f51_b8d3c2109d58 </ci>
              </apply>
              <apply>
                <times/>
                <cn type="e-notation"> 5.55 <sep/> 36 </cn>
                <ci> mw572ecc80_cae0_467f_8770_ba2a6c57a347 </ci>
                <ci> mw572ecc80_cae0_467f_8770_ba2a6c57a347 </ci>
              </apply>
              <apply>
                <times/>
                <cn type="e-notation"> 1.11 <sep/> 37 </cn>
                <ci> mwba81f9c0_0947_44b3_9432_243be73baf52 </ci>
                <ci> mw572ecc80_cae0_467f_8770_ba2a6c57a347 </ci>
              </apply>
              <apply>
                <times/>
                <cn type="e-notation"> 1.24 <sep/> 40 </cn>
                <ci> mwba81f9c0_0947_44b3_9432_243be73baf52 </ci>
                <ci> mw572ecc80_cae0_467f_8770_ba2a6c57a347 </ci>
              </apply>
              <apply>
                <times/>
                <cn type="e-notation"> 3.26 <sep/> 39 </cn>
                <ci> mw7f494adc_e9f0_41a9_be1b_6813692bbd03 </ci>
                <ci> mwde6a104e_2a5b_4df8_9f51_b8d3c2109d58 </ci>
                <ci> mw572ecc80_cae0_467f_8770_ba2a6c57a347 </ci>
              </apply>
              <apply>
                <times/>
                <cn type="e-notation"> 2.08 <sep/> 41 </cn>
                <ci> mw7f494adc_e9f0_41a9_be1b_6813692bbd03 </ci>
                <ci> mwde6a104e_2a5b_4df8_9f51_b8d3c2109d58 </ci>
                <ci> mw572ecc80_cae0_467f_8770_ba2a6c57a347 </ci>
              </apply>
              <apply>
                <times/>
                <cn type="e-notation"> 9.25 <sep/> 38 </cn>
                <ci> mw7f494adc_e9f0_41a9_be1b_6813692bbd03 </ci>
                <ci> mw572ecc80_cae0_467f_8770_ba2a6c57a347 </ci>
                <ci> mw572ecc80_cae0_467f_8770_ba2a6c57a347 </ci>
              </apply>
              <apply>
                <times/>
                <cn type="e-notation"> 2.45 <sep/> 41 </cn>
                <ci> mwba81f9c0_0947_44b3_9432_243be73baf52 </ci>
                <ci> mwde6a104e_2a5b_4df8_9f51_b8d3c2109d58 </ci>
                <ci> mw572ecc80_cae0_467f_8770_ba2a6c57a347 </ci>
              </apply>
              <apply>
                <times/>
                <cn type="e-notation"> 1.78 <sep/> 39 </cn>
                <ci> mwba81f9c0_0947_44b3_9432_243be73baf52 </ci>
                <ci> mw572ecc80_cae0_467f_8770_ba2a6c57a347 </ci>
                <ci> mw572ecc80_cae0_467f_8770_ba2a6c57a347 </ci>
              </apply>
              <apply>
                <times/>
                <cn type="e-notation"> 2.32 <sep/> 40 </cn>
                <ci> mw7f494adc_e9f0_41a9_be1b_6813692bbd03 </ci>
                <ci> mwde6a104e_2a5b_4df8_9f51_b8d3c2109d58 </ci>
                <ci> mw572ecc80_cae0_467f_8770_ba2a6c57a347 </ci>
                <ci> mw572ecc80_cae0_467f_8770_ba2a6c57a347 </ci>
              </apply>
              <apply>
                <times/>
                <cn type="e-notation"> 2.74 <sep/> 40 </cn>
                <ci> mwba81f9c0_0947_44b3_9432_243be73baf52 </ci>
                <ci> mwde6a104e_2a5b_4df8_9f51_b8d3c2109d58 </ci>
                <ci> mw572ecc80_cae0_467f_8770_ba2a6c57a347 </ci>
                <ci> mw572ecc80_cae0_467f_8770_ba2a6c57a347 </ci>
              </apply>
            </apply>
          </apply>
        </math>
      </assignmentRule>
      <assignmentRule variable="mw6867d0ee_f0af_4841_98d8_946270e46fe5">
        <math xmlns="http://www.w3.org/1998/Math/MathML">
          <apply>
            <divide/>
            <apply>
              <times/>
              <ci> mw05b8bc1c_46e6_4739_b3f3_8a596626aa86 </ci>
              <apply>
                <minus/>
                <apply>
                  <times/>
                  <ci> mw9f013927_968f_4f73_a3f1_68f39b99c5b4 </ci>
                  <ci> mw69626991_fbf9_4e1d_9873_937664afbaeb </ci>
                  <ci> mw07e17367_feef_4e1f_bb91_23ae8654a26f </ci>
                </apply>
                <apply>
                  <divide/>
                  <apply>
                    <times/>
                    <ci> mw919c52d8_6020_4265_b4e1_ac12b36d4b50 </ci>
                    <ci> mw351832a1_77b0_484c_9696_4676b8dc295e </ci>
                    <ci> mw47deb570_ec51_43cd_b52f_273d4925f29b </ci>
                  </apply>
                  <ci> mwb0a01fe5_b551_4008_b821_08fbb0e58a47 </ci>
                </apply>
              </apply>
            </apply>
            <apply>
              <plus/>
              <apply>
                <times/>
                <ci> mwd64a84c9_013c_46d4_bfc1_e504f6d9c948 </ci>
                <apply>
                  <plus/>
                  <cn type="integer"> 1 </cn>
                  <apply>
                    <divide/>
                    <ci> mw351832a1_77b0_484c_9696_4676b8dc295e </ci>
                    <ci> mwd6cc7937_365f_448c_91b6_c77be92b6235 </ci>
                  </apply>
                </apply>
                <ci> mw9f013927_968f_4f73_a3f1_68f39b99c5b4 </ci>
                <ci> mw69626991_fbf9_4e1d_9873_937664afbaeb </ci>
              </apply>
              <apply>
                <times/>
                <ci> mw695efaf6_6cf4_4296_9d3c_6e1631a741ae </ci>
                <apply>
                  <plus/>
                  <cn type="integer"> 1 </cn>
                  <apply>
                    <divide/>
                    <ci> mw919c52d8_6020_4265_b4e1_ac12b36d4b50 </ci>
                    <ci> mw22e864ab_ef28_44cf_b856_697a31b731cd </ci>
                  </apply>
                </apply>
                <ci> mw9f013927_968f_4f73_a3f1_68f39b99c5b4 </ci>
                <ci> mw07e17367_feef_4e1f_bb91_23ae8654a26f </ci>
              </apply>
              <apply>
                <times/>
                <ci> mw38eb4f91_218e_4b1a_9a09_01d644a31496 </ci>
                <ci> mw69626991_fbf9_4e1d_9873_937664afbaeb </ci>
                <ci> mw07e17367_feef_4e1f_bb91_23ae8654a26f </ci>
              </apply>
              <apply>
                <times/>
                <ci> mw9f013927_968f_4f73_a3f1_68f39b99c5b4 </ci>
                <ci> mw69626991_fbf9_4e1d_9873_937664afbaeb </ci>
                <ci> mw07e17367_feef_4e1f_bb91_23ae8654a26f </ci>
              </apply>
            </apply>
          </apply>
        </math>
      </assignmentRule>
      <assignmentRule variable="mwd359f92f_f9a7_49a9_9d26_712b36c4b574">
        <math xmlns="http://www.w3.org/1998/Math/MathML">
          <apply>
            <divide/>
            <apply>
              <times/>
              <ci> mw10b48e9a_34c9_49ff_9d39_ec0e72dd975b </ci>
              <apply>
                <minus/>
                <apply>
                  <times/>
                  <ci> mwa669f5de_cb75_403c_9e0e_5b4deb0807bf </ci>
                  <ci> mw919c52d8_6020_4265_b4e1_ac12b36d4b50 </ci>
                </apply>
                <apply>
                  <divide/>
                  <apply>
                    <times/>
                    <ci> mw69626991_fbf9_4e1d_9873_937664afbaeb </ci>
                    <ci> mw362e1aa3_a198_4a6f_9dd3_316445c6aadc </ci>
                  </apply>
                  <ci> mw0ad92b1b_0372_4ba2_b299_33e3d5384519 </ci>
                </apply>
              </apply>
            </apply>
            <apply>
              <plus/>
              <apply>
                <times/>
                <ci> mw7b1cf8db_9476_423d_9bf9_81378f1e1eb1 </ci>
                <apply>
                  <plus/>
                  <cn type="integer"> 1 </cn>
                  <apply>
                    <divide/>
                    <apply>
                      <divide/>
                      <ci> mw362e1aa3_a198_4a6f_9dd3_316445c6aadc </ci>
                      <ci> mwefa050d6_528a_41d2_9910_2eed1f569fd8 </ci>
                    </apply>
                    <ci> mwf519e877_b55f_4cdf_9e7c_1220135b76cb </ci>
                  </apply>
                </apply>
                <ci> mwfa0f2dd0_3a58_452e_89a2_ba857e8def94 </ci>
              </apply>
              <apply>
                <times/>
                <ci> mw81fa94ab_890c_43b7_9b85_4e63ecfbb0bf </ci>
                <apply>
                  <plus/>
                  <cn type="integer"> 1 </cn>
                  <apply>
                    <divide/>
                    <apply>
                      <divide/>
                      <ci> mw362e1aa3_a198_4a6f_9dd3_316445c6aadc </ci>
                      <ci> mwefa050d6_528a_41d2_9910_2eed1f569fd8 </ci>
                    </apply>
                    <ci> mwf519e877_b55f_4cdf_9e7c_1220135b76cb </ci>
                  </apply>
                </apply>
                <ci> mw919c52d8_6020_4265_b4e1_ac12b36d4b50 </ci>
              </apply>
              <apply>
                <times/>
                <ci> mwfa0f2dd0_3a58_452e_89a2_ba857e8def94 </ci>
                <apply>
                  <plus/>
                  <cn type="integer"> 1 </cn>
                  <apply>
                    <divide/>
                    <apply>
                      <divide/>
                      <ci> mw3a5e1565_2141_4f93_b769_8a31ec9dc02f </ci>
                      <ci> mwb8144a5d_fe4d_4c42_ad86_968b67bd6200 </ci>
                    </apply>
                    <ci> mw82060391_f574_430c_bd1b_7bf0964460af </ci>
                  </apply>
                  <apply>
                    <divide/>
                    <apply>
                      <divide/>
                      <ci> mw9161cc17_27b0_4e0f_bfb0_7730852596f5 </ci>
                      <ci> mw064eebee_1a0e_44bd_84c5_20a73563d02d </ci>
                    </apply>
                    <ci> mw7427c6c3_b234_43dc_a2d0_b379ba1ffb45 </ci>
                  </apply>
                  <apply>
                    <divide/>
                    <apply>
                      <divide/>
                      <ci> mw03f3b370_2275_4188_bd6c_4962ad315c3b </ci>
                      <ci> mw94254ca4_b7f8_4dd4_b55b_3849e4712109 </ci>
                    </apply>
                    <ci> mw6ae5a896_c034_463b_9303_e52a5197c5bc </ci>
                  </apply>
                  <apply>
                    <divide/>
                    <ci> mw69626991_fbf9_4e1d_9873_937664afbaeb </ci>
                    <ci> mw453cfd4c_245e_4e55_bdc6_258d140df6db </ci>
                  </apply>
                  <apply>
                    <divide/>
                    <ci> mwb6f31c84_1dfd_469c_adcf_ca6cd23eabc8 </ci>
                    <ci> mw8f525099_6501_4c24_a248_0713d81c1ece </ci>
                  </apply>
                </apply>
                <ci> mwa669f5de_cb75_403c_9e0e_5b4deb0807bf </ci>
              </apply>
              <apply>
                <times/>
                <ci> mwa669f5de_cb75_403c_9e0e_5b4deb0807bf </ci>
                <ci> mw919c52d8_6020_4265_b4e1_ac12b36d4b50 </ci>
              </apply>
            </apply>
          </apply>
        </math>
      </assignmentRule>
      <assignmentRule variable="mw0d5425d5_1f5f_413c_a1c3_062922002c2a">
        <math xmlns="http://www.w3.org/1998/Math/MathML">
          <apply>
            <divide/>
            <apply>
              <times/>
              <ci> mw4ce6a0d5_3394_4be3_8c84_78d626c37af1 </ci>
              <apply>
                <minus/>
                <ci> mw362e1aa3_a198_4a6f_9dd3_316445c6aadc </ci>
                <apply>
                  <divide/>
                  <ci> mw9c508c77_db97_4901_a1f8_742aa47e26a5 </ci>
                  <ci> mw1b87a799_7ea4_46d9_ad07_584b3db815f4 </ci>
                </apply>
              </apply>
            </apply>
            <apply>
              <plus/>
              <ci> mw5c0da6df_8bb7_44bf_9f75_ee24a7689353 </ci>
              <ci> mw362e1aa3_a198_4a6f_9dd3_316445c6aadc </ci>
              <apply>
                <divide/>
                <apply>
                  <times/>
                  <ci> mw5c0da6df_8bb7_44bf_9f75_ee24a7689353 </ci>
                  <ci> mw9c508c77_db97_4901_a1f8_742aa47e26a5 </ci>
                </apply>
                <ci> mw8b0e4159_e4a8_4dd0_9c1a_f3eb46d96d2c </ci>
              </apply>
            </apply>
          </apply>
        </math>
      </assignmentRule>
      <assignmentRule variable="mw81914bfd_a1ad_46c4_8a63_687f609b6fc5">
        <math xmlns="http://www.w3.org/1998/Math/MathML">
          <apply>
            <divide/>
            <apply>
              <times/>
              <ci> mw13d0a1e1_db24_4780_b0a0_34a1b81369ec </ci>
              <apply>
                <minus/>
                <cn type="integer"> 1 </cn>
                <apply>
                  <divide/>
                  <apply>
                    <times/>
                    <ci> mw6c7368ec_8d23_4366_964e_6094995029cd </ci>
                    <ci> mw351832a1_77b0_484c_9696_4676b8dc295e </ci>
                    <ci> mw47deb570_ec51_43cd_b52f_273d4925f29b </ci>
                  </apply>
                  <apply>
                    <times/>
                    <ci> mw23538c56_a2c7_483f_87ed_fea3e52dbddf </ci>
                    <ci> mw07e17367_feef_4e1f_bb91_23ae8654a26f </ci>
                    <ci> mw9c508c77_db97_4901_a1f8_742aa47e26a5 </ci>
                  </apply>
                </apply>
              </apply>
            </apply>
            <apply>
              <plus/>
              <cn type="integer"> 1 </cn>
              <apply>
                <times/>
                <apply>
                  <power/>
                  <apply>
                    <divide/>
                    <ci> mwf6719a34_ddc3_4560_b7de_b8b260ba91f0 </ci>
                    <ci> mw9c508c77_db97_4901_a1f8_742aa47e26a5 </ci>
                  </apply>
                  <cn type="integer"> 3 </cn>
                </apply>
                <ci> mw76a1e661_f77d_4e19_bc5f_4bb131f60089 </ci>
              </apply>
              <apply>
                <times/>
                <apply>
                  <divide/>
                  <ci> mw35975070_0c7a_411e_94dd_405c41a2ab83 </ci>
                  <ci> mw07e17367_feef_4e1f_bb91_23ae8654a26f </ci>
                </apply>
                <apply>
                  <plus/>
                  <cn type="integer"> 1 </cn>
                  <apply>
                    <times/>
                    <apply>
                      <power/>
                      <apply>
                        <divide/>
                        <ci> mw1ca0c10e_abfc_4426_b457_f380a688a5e1 </ci>
                        <ci> mw9c508c77_db97_4901_a1f8_742aa47e26a5 </ci>
                      </apply>
                      <cn type="integer"> 3 </cn>
                    </apply>
                    <ci> mw76a1e661_f77d_4e19_bc5f_4bb131f60089 </ci>
                  </apply>
                  <apply>
                    <times/>
                    <apply>
                      <divide/>
                      <ci> mw351832a1_77b0_484c_9696_4676b8dc295e </ci>
                      <ci> mw7e40401d_3d6c_4b53_b321_25f5e799d215 </ci>
                    </apply>
                    <ci> mw76a1e661_f77d_4e19_bc5f_4bb131f60089 </ci>
                  </apply>
                </apply>
              </apply>
            </apply>
          </apply>
        </math>
      </assignmentRule>
      <assignmentRule variable="mw204acf4b_3065_4d83_bd37_ba33668afed0">
        <math xmlns="http://www.w3.org/1998/Math/MathML">
          <apply>
            <divide/>
            <apply>
              <times/>
              <ci> mw437bdc3d_00ee_47ed_a7b7_1118204a5d7a </ci>
              <apply>
                <minus/>
                <cn type="integer"> 1 </cn>
                <apply>
                  <divide/>
                  <apply>
                    <times/>
                    <ci> mwb6f31c84_1dfd_469c_adcf_ca6cd23eabc8 </ci>
                    <ci> mw351832a1_77b0_484c_9696_4676b8dc295e </ci>
                    <ci> mw47deb570_ec51_43cd_b52f_273d4925f29b </ci>
                  </apply>
                  <apply>
                    <times/>
                    <ci> mw1d559dc5_b0a0_43ef_b548_d6f9e57890a1 </ci>
                    <ci> mw6c7368ec_8d23_4366_964e_6094995029cd </ci>
                    <ci> mw07e17367_feef_4e1f_bb91_23ae8654a26f </ci>
                    <ci> mw69626991_fbf9_4e1d_9873_937664afbaeb </ci>
                  </apply>
                </apply>
              </apply>
            </apply>
            <apply>
              <plus/>
              <cn type="integer"> 1 </cn>
              <apply>
                <times/>
                <apply>
                  <divide/>
                  <ci> mw61995a67_39fc_4152_82ca_997a6617569f </ci>
                  <ci> mw6c7368ec_8d23_4366_964e_6094995029cd </ci>
                </apply>
                <ci> mw9c78f6e4_991b_440f_a4e7_fc8b0b36e7be </ci>
              </apply>
              <apply>
                <times/>
                <apply>
                  <divide/>
                  <ci> mw9dab8d00_a8f6_41eb_b801_0cf6f4e40349 </ci>
                  <ci> mw69626991_fbf9_4e1d_9873_937664afbaeb </ci>
                </apply>
                <apply>
                  <plus/>
                  <cn type="integer"> 1 </cn>
                  <apply>
                    <divide/>
                    <ci> mwb6f31c84_1dfd_469c_adcf_ca6cd23eabc8 </ci>
                    <ci> mwebde8106_2c26_4f57_91af_794e33f112bc </ci>
                  </apply>
                </apply>
              </apply>
              <apply>
                <times/>
                <apply>
                  <divide/>
                  <ci> mw5342c9ef_15cc_4cc4_9ad6_ee95f4ed1f22 </ci>
                  <ci> mw07e17367_feef_4e1f_bb91_23ae8654a26f </ci>
                </apply>
                <apply>
                  <plus/>
                  <cn type="integer"> 1 </cn>
                  <apply>
                    <divide/>
                    <ci> mw351832a1_77b0_484c_9696_4676b8dc295e </ci>
                    <ci> mw2ca98490_aa14_4706_9c93_576aaec4ba30 </ci>
                  </apply>
                </apply>
              </apply>
            </apply>
          </apply>
        </math>
      </assignmentRule>
      <assignmentRule variable="mwff7f0bf0_9539_487c_a20b_4462cce1b83a">
        <math xmlns="http://www.w3.org/1998/Math/MathML">
          <apply>
            <divide/>
            <ci> mwbe738a44_81f3_4ea4_9194_d3f0eabd60aa </ci>
            <ci> mwcb7af670_47f5_4f1a_8d81_575c284abf82 </ci>
          </apply>
        </math>
      </assignmentRule>
      <assignmentRule variable="mw98f22445_bc0a_447f_bd36_d993925ef9be">
        <math xmlns="http://www.w3.org/1998/Math/MathML">
          <apply>
            <divide/>
            <apply>
              <plus/>
              <cn type="integer"> 1 </cn>
              <apply>
                <divide/>
                <ci> mwa669f5de_cb75_403c_9e0e_5b4deb0807bf </ci>
                <ci> mw80da82f1_9f5e_4fc0_9c90_79c2141f531a </ci>
              </apply>
              <apply>
                <divide/>
                <ci> mw111cb024_5923_4d13_828a_ac34aaf0cf74 </ci>
                <ci> mw9f9c2bd2_3426_4168_b1d0_48f22ff1c327 </ci>
              </apply>
              <apply>
                <divide/>
                <ci> mwf69d9aae_e8ea_452e_bfbe_9ff45b655ace </ci>
                <ci> mw5e10b553_e01a_4c22_9280_9cfb781cd4a8 </ci>
              </apply>
            </apply>
            <apply>
              <plus/>
              <cn type="integer"> 1 </cn>
              <apply>
                <divide/>
                <ci> mw111cb024_5923_4d13_828a_ac34aaf0cf74 </ci>
                <ci> mw9f9c2bd2_3426_4168_b1d0_48f22ff1c327 </ci>
              </apply>
              <apply>
                <divide/>
                <ci> mwf69d9aae_e8ea_452e_bfbe_9ff45b655ace </ci>
                <ci> mw5e10b553_e01a_4c22_9280_9cfb781cd4a8 </ci>
              </apply>
            </apply>
          </apply>
        </math>
      </assignmentRule>
      <assignmentRule variable="mw451c57ab_5563_4f68_a3c2_346206a33f8c">
        <math xmlns="http://www.w3.org/1998/Math/MathML">
          <apply>
            <times/>
            <ci> mw1c97ae4b_5c1b_4608_a508_a3e7b2b21c5b </ci>
            <apply>
              <minus/>
              <apply>
                <times/>
                <ci> mw111cb024_5923_4d13_828a_ac34aaf0cf74 </ci>
                <ci> mwc675e9a6_8312_4b20_9f74_f4d0eb915472 </ci>
              </apply>
              <apply>
                <divide/>
                <apply>
                  <times/>
                  <ci> mw4ba88fa1_52c6_49b8_9a00_8935455b18bf </ci>
                  <ci> mwf69d9aae_e8ea_452e_bfbe_9ff45b655ace </ci>
                </apply>
                <ci> mw8fd497e7_feb8_4d7e_9314_ade2b396edd2 </ci>
              </apply>
            </apply>
          </apply>
        </math>
      </assignmentRule>
      <assignmentRule variable="mw91b794aa_09f2_4ec1_a892_70e121d73630">
        <math xmlns="http://www.w3.org/1998/Math/MathML">
          <apply>
            <plus/>
            <apply>
              <times/>
              <ci> mw47e30bc3_1308_4b55_821d_d42a2d39e367 </ci>
              <ci> mw8ea15dea_d830_4f57_a450_8465be87abff </ci>
              <ci> mw98f22445_bc0a_447f_bd36_d993925ef9be </ci>
            </apply>
            <apply>
              <times/>
              <ci> mw8ea15dea_d830_4f57_a450_8465be87abff </ci>
              <ci> mw111cb024_5923_4d13_828a_ac34aaf0cf74 </ci>
            </apply>
            <apply>
              <times/>
              <ci> mwaf3dbffd_a07c_4e61_ac9d_aa54fc3b9d41 </ci>
              <ci> mw98f22445_bc0a_447f_bd36_d993925ef9be </ci>
              <ci> mwc675e9a6_8312_4b20_9f74_f4d0eb915472 </ci>
            </apply>
            <apply>
              <times/>
              <ci> mw111cb024_5923_4d13_828a_ac34aaf0cf74 </ci>
              <ci> mwc675e9a6_8312_4b20_9f74_f4d0eb915472 </ci>
            </apply>
            <apply>
              <times/>
              <apply>
                <divide/>
                <ci> mwaf3dbffd_a07c_4e61_ac9d_aa54fc3b9d41 </ci>
                <ci> mwcbdd5739_10db_46da_b376_6132c863b012 </ci>
              </apply>
              <ci> mwc675e9a6_8312_4b20_9f74_f4d0eb915472 </ci>
              <ci> mwf69d9aae_e8ea_452e_bfbe_9ff45b655ace </ci>
            </apply>
            <apply>
              <times/>
              <apply>
                <divide/>
                <apply>
                  <times/>
                  <ci> mw47e30bc3_1308_4b55_821d_d42a2d39e367 </ci>
                  <ci> mw8ea15dea_d830_4f57_a450_8465be87abff </ci>
                </apply>
                <apply>
                  <times/>
                  <ci> mwcbdd5739_10db_46da_b376_6132c863b012 </ci>
                  <ci> mw6e1a9154_a2c7_4afa_b481_d2a36b846941 </ci>
                </apply>
              </apply>
              <apply>
                <plus/>
                <apply>
                  <times/>
                  <ci> mw14e6b823_db73_4bd5_8cb4_5e43bb5a5532 </ci>
                  <ci> mw98f22445_bc0a_447f_bd36_d993925ef9be </ci>
                  <ci> mw4ba88fa1_52c6_49b8_9a00_8935455b18bf </ci>
                </apply>
                <apply>
                  <times/>
                  <ci> mw6e1a9154_a2c7_4afa_b481_d2a36b846941 </ci>
                  <ci> mwf69d9aae_e8ea_452e_bfbe_9ff45b655ace </ci>
                </apply>
                <apply>
                  <times/>
                  <apply>
                    <divide/>
                    <ci> mw14e6b823_db73_4bd5_8cb4_5e43bb5a5532 </ci>
                    <ci> mw47e30bc3_1308_4b55_821d_d42a2d39e367 </ci>
                  </apply>
                  <ci> mw111cb024_5923_4d13_828a_ac34aaf0cf74 </ci>
                  <ci> mw4ba88fa1_52c6_49b8_9a00_8935455b18bf </ci>
                </apply>
                <apply>
                  <times/>
                  <ci> mw4ba88fa1_52c6_49b8_9a00_8935455b18bf </ci>
                  <ci> mwf69d9aae_e8ea_452e_bfbe_9ff45b655ace </ci>
                </apply>
              </apply>
            </apply>
          </apply>
        </math>
      </assignmentRule>
      <assignmentRule variable="mw82f5e7da_6058_4168_a578_a1a6d7763ffe">
        <math xmlns="http://www.w3.org/1998/Math/MathML">
          <apply>
            <divide/>
            <ci> mw451c57ab_5563_4f68_a3c2_346206a33f8c </ci>
            <ci> mw91b794aa_09f2_4ec1_a892_70e121d73630 </ci>
          </apply>
        </math>
      </assignmentRule>
      <assignmentRule variable="mw1f934edb_59bf_4236_bd0d_1ef56d4ccd7a">
        <math xmlns="http://www.w3.org/1998/Math/MathML">
          <apply>
            <plus/>
            <cn type="integer"> 1 </cn>
            <apply>
              <divide/>
              <ci> mw362e1aa3_a198_4a6f_9dd3_316445c6aadc </ci>
              <ci> mw7db82ffc_f453_4cf5_ba16_55373ff95061 </ci>
            </apply>
            <apply>
              <divide/>
              <apply>
                <times/>
                <ci> mw3a5e1565_2141_4f93_b769_8a31ec9dc02f </ci>
                <ci> mw498445d8_c89f_4066_8cb6_d0114a1e89df </ci>
              </apply>
              <apply>
                <times/>
                <ci> mw4b68ec31_4ad1_4080_9a3c_11056999d6d3 </ci>
                <ci> mwb8144a5d_fe4d_4c42_ad86_968b67bd6200 </ci>
              </apply>
            </apply>
            <apply>
              <divide/>
              <apply>
                <times/>
                <ci> mw9161cc17_27b0_4e0f_bfb0_7730852596f5 </ci>
                <ci> mwb159046d_df4c_4530_920f_31331932b7c7 </ci>
              </apply>
              <apply>
                <times/>
                <ci> mw0e80e104_97c5_4de9_bae3_32795119e7f6 </ci>
                <ci> mw064eebee_1a0e_44bd_84c5_20a73563d02d </ci>
              </apply>
            </apply>
            <apply>
              <divide/>
              <apply>
                <times/>
                <ci> mw478d97ec_27a4_412c_9ce1_fa36619e4806 </ci>
                <ci> mw0108695d_df2a_44ac_9b5c_b2163f7508f9 </ci>
              </apply>
              <apply>
                <times/>
                <ci> mw34c3f604_1c15_4ad5_bf72_02f5d7978f8e </ci>
                <ci> mw78061151_c1ad_41c7_b3a2_366f9ece0c69 </ci>
              </apply>
            </apply>
            <apply>
              <divide/>
              <apply>
                <times/>
                <ci> mw5954d5a4_bed9_4371_9f59_619c6d868eff </ci>
                <ci> mw2373adab_2140_4b69_b06c_df795f624288 </ci>
              </apply>
              <apply>
                <times/>
                <ci> mw47578b33_ad66_4926_8e32_e877a04ac53c </ci>
                <ci> mwa7abd9cb_2de9_44fa_bb98_8c5321991bac </ci>
              </apply>
            </apply>
          </apply>
        </math>
      </assignmentRule>
      <assignmentRule variable="mw86f147cd_7b43_450f_822a_166d22850109">
        <math xmlns="http://www.w3.org/1998/Math/MathML">
          <apply>
            <times/>
            <ci> mwfb67c1c9_541b_4c3f_8790_3477438e5132 </ci>
            <apply>
              <minus/>
              <ci> mwf69d9aae_e8ea_452e_bfbe_9ff45b655ace </ci>
              <apply>
                <divide/>
                <ci> mw5e20654e_8681_4494_ae32_c62164d05207 </ci>
                <ci> mw9f859a58_7090_445f_a0ca_0c110fa7fdcc </ci>
              </apply>
            </apply>
          </apply>
        </math>
      </assignmentRule>
      <assignmentRule variable="mw6d959b21_b273_4ed8_b693_a50ac877866b">
        <math xmlns="http://www.w3.org/1998/Math/MathML">
          <apply>
            <plus/>
            <apply>
              <times/>
              <ci> mwfaa429b5_b763_4791_88a4_afae4dcf6300 </ci>
              <ci> mw1f934edb_59bf_4236_bd0d_1ef56d4ccd7a </ci>
            </apply>
            <ci> mwf69d9aae_e8ea_452e_bfbe_9ff45b655ace </ci>
            <apply>
              <divide/>
              <apply>
                <times/>
                <ci> mwfaa429b5_b763_4791_88a4_afae4dcf6300 </ci>
                <ci> mw5e20654e_8681_4494_ae32_c62164d05207 </ci>
              </apply>
              <ci> mw12f612ee_5d52_4aa6_92c8_b23e8f3be10e </ci>
            </apply>
          </apply>
        </math>
      </assignmentRule>
      <assignmentRule variable="mwceb65c7b_d8ea_4059_984a_e927a47e7012">
        <math xmlns="http://www.w3.org/1998/Math/MathML">
          <apply>
            <divide/>
            <ci> mw86f147cd_7b43_450f_822a_166d22850109 </ci>
            <ci> mw6d959b21_b273_4ed8_b693_a50ac877866b </ci>
          </apply>
        </math>
      </assignmentRule>
      <assignmentRule variable="mwcfe3dadb_b02a_42d5_82e6_5c7e57834340">
        <math xmlns="http://www.w3.org/1998/Math/MathML">
          <apply>
            <plus/>
            <cn type="integer"> 1 </cn>
            <apply>
              <divide/>
              <apply>
                <times/>
                <ci> mw3a5e1565_2141_4f93_b769_8a31ec9dc02f </ci>
                <ci> mw498445d8_c89f_4066_8cb6_d0114a1e89df </ci>
              </apply>
              <apply>
                <times/>
                <ci> mw54025962_ff73_49ff_a95e_dc6e727fac3b </ci>
                <ci> mwb8144a5d_fe4d_4c42_ad86_968b67bd6200 </ci>
              </apply>
            </apply>
            <apply>
              <divide/>
              <apply>
                <times/>
                <ci> mw9161cc17_27b0_4e0f_bfb0_7730852596f5 </ci>
                <ci> mwb159046d_df4c_4530_920f_31331932b7c7 </ci>
              </apply>
              <apply>
                <times/>
                <ci> mw42de4728_a43e_4ce6_a0c0_f51f957478e3 </ci>
                <ci> mw064eebee_1a0e_44bd_84c5_20a73563d02d </ci>
              </apply>
            </apply>
            <apply>
              <divide/>
              <apply>
                <times/>
                <ci> mw03f3b370_2275_4188_bd6c_4962ad315c3b </ci>
                <ci> mw92238256_35d4_4ac6_9b41_cb757365aae4 </ci>
              </apply>
              <apply>
                <times/>
                <ci> mwb1648852_d0f3_4526_8d68_a60ce51ad237 </ci>
                <ci> mw94254ca4_b7f8_4dd4_b55b_3849e4712109 </ci>
              </apply>
            </apply>
          </apply>
        </math>
      </assignmentRule>
      <assignmentRule variable="mwe443721a_a1ba_4cec_9b37_fff590a97930">
        <math xmlns="http://www.w3.org/1998/Math/MathML">
          <apply>
            <divide/>
            <apply>
              <times/>
              <ci> mw9269aa41_7118_448a_8d3d_6049e4c1778f </ci>
              <apply>
                <minus/>
                <apply>
                  <times/>
                  <ci> mw07e17367_feef_4e1f_bb91_23ae8654a26f </ci>
                  <ci> mw5e20654e_8681_4494_ae32_c62164d05207 </ci>
                </apply>
                <apply>
                  <divide/>
                  <apply>
                    <times/>
                    <ci> mwa669f5de_cb75_403c_9e0e_5b4deb0807bf </ci>
                    <ci> mw351832a1_77b0_484c_9696_4676b8dc295e </ci>
                  </apply>
                  <ci> mwb2d3f7c7_8fb5_481a_90fa_af069697682c </ci>
                </apply>
              </apply>
            </apply>
            <apply>
              <plus/>
              <apply>
                <times/>
                <ci> mwf6f94346_faeb_45d0_854f_02ea558cbd6e </ci>
                <ci> mwb35b0e00_77c2_45ea_9420_32f541dc6ab9 </ci>
                <ci> mwcfe3dadb_b02a_42d5_82e6_5c7e57834340 </ci>
              </apply>
              <apply>
                <times/>
                <ci> mwb35b0e00_77c2_45ea_9420_32f541dc6ab9 </ci>
                <ci> mw07e17367_feef_4e1f_bb91_23ae8654a26f </ci>
              </apply>
              <apply>
                <times/>
                <ci> mwebdc4322_3ad6_486e_9450_52d0b3a32993 </ci>
                <ci> mw5e20654e_8681_4494_ae32_c62164d05207 </ci>
                <ci> mwcfe3dadb_b02a_42d5_82e6_5c7e57834340 </ci>
              </apply>
              <apply>
                <times/>
                <ci> mw5e20654e_8681_4494_ae32_c62164d05207 </ci>
                <ci> mw07e17367_feef_4e1f_bb91_23ae8654a26f </ci>
              </apply>
              <apply>
                <divide/>
                <apply>
                  <times/>
                  <ci> mwebdc4322_3ad6_486e_9450_52d0b3a32993 </ci>
                  <ci> mw5e20654e_8681_4494_ae32_c62164d05207 </ci>
                  <ci> mw351832a1_77b0_484c_9696_4676b8dc295e </ci>
                </apply>
                <ci> mw56ad7211_edba_4071_984d_886a86ae4251 </ci>
              </apply>
              <apply>
                <divide/>
                <apply>
                  <times/>
                  <ci> mwa669f5de_cb75_403c_9e0e_5b4deb0807bf </ci>
                  <ci> mw07e17367_feef_4e1f_bb91_23ae8654a26f </ci>
                  <ci> mw5e20654e_8681_4494_ae32_c62164d05207 </ci>
                </apply>
                <ci> mw3beaa945_10a5_4f22_a608_559a12ffd4cd </ci>
              </apply>
              <apply>
                <times/>
                <apply>
                  <divide/>
                  <apply>
                    <times/>
                    <ci> mwf6f94346_faeb_45d0_854f_02ea558cbd6e </ci>
                    <ci> mwb35b0e00_77c2_45ea_9420_32f541dc6ab9 </ci>
                  </apply>
                  <apply>
                    <times/>
                    <ci> mw56ad7211_edba_4071_984d_886a86ae4251 </ci>
                    <ci> mw4ea6f167_9977_4936_8670_cbad99550c4d </ci>
                  </apply>
                </apply>
                <apply>
                  <plus/>
                  <apply>
                    <times/>
                    <ci> mw8668c96b_b447_451c_ab90_8fbea6ca26b7 </ci>
                    <ci> mwa669f5de_cb75_403c_9e0e_5b4deb0807bf </ci>
                    <ci> mwcfe3dadb_b02a_42d5_82e6_5c7e57834340 </ci>
                  </apply>
                  <apply>
                    <times/>
                    <ci> mw4ea6f167_9977_4936_8670_cbad99550c4d </ci>
                    <ci> mw351832a1_77b0_484c_9696_4676b8dc295e </ci>
                  </apply>
                  <apply>
                    <divide/>
                    <apply>
                      <times/>
                      <ci> mw8668c96b_b447_451c_ab90_8fbea6ca26b7 </ci>
                      <ci> mwa669f5de_cb75_403c_9e0e_5b4deb0807bf </ci>
                      <ci> mw07e17367_feef_4e1f_bb91_23ae8654a26f </ci>
                    </apply>
                    <ci> mwf6f94346_faeb_45d0_854f_02ea558cbd6e </ci>
                  </apply>
                  <apply>
                    <times/>
                    <ci> mw351832a1_77b0_484c_9696_4676b8dc295e </ci>
                    <ci> mwa669f5de_cb75_403c_9e0e_5b4deb0807bf </ci>
                  </apply>
                  <apply>
                    <divide/>
                    <apply>
                      <times/>
                      <ci> mw5e20654e_8681_4494_ae32_c62164d05207 </ci>
                      <ci> mwa669f5de_cb75_403c_9e0e_5b4deb0807bf </ci>
                      <ci> mw351832a1_77b0_484c_9696_4676b8dc295e </ci>
                    </apply>
                    <ci> mwb6e85ff8_7667_4cdb_9efe_1234526cfdfb </ci>
                  </apply>
                </apply>
              </apply>
            </apply>
          </apply>
        </math>
      </assignmentRule>
      <assignmentRule variable="mwfa0b0c87_f983_40e8_826b_39606f7b1d54">
        <math xmlns="http://www.w3.org/1998/Math/MathML">
          <apply>
            <divide/>
            <apply>
              <times/>
              <ci> mwa103d373_4032_4196_bfa2_605417779108 </ci>
              <apply>
                <minus/>
                <apply>
                  <times/>
                  <ci> mw76346a21_2837_48ef_b2e0_2cf923ae9c49 </ci>
                  <ci> mw6c7368ec_8d23_4366_964e_6094995029cd </ci>
                </apply>
                <apply>
                  <divide/>
                  <apply>
                    <times/>
                    <ci> mwa669f5de_cb75_403c_9e0e_5b4deb0807bf </ci>
                    <ci> mweb0e18db_25ee_456d_aff3_1614bc980f9b </ci>
                  </apply>
                  <ci> mw88f6af8c_b4b4_47d1_a194_489b285a56f9 </ci>
                </apply>
              </apply>
            </apply>
            <apply>
              <plus/>
              <apply>
                <times/>
                <ci> mwe5d5f6ea_f2ac_469a_9502_fc891bae4552 </ci>
                <ci> mw76346a21_2837_48ef_b2e0_2cf923ae9c49 </ci>
              </apply>
              <apply>
                <times/>
                <ci> mw07aaafa5_ddd3_40a4_a89d_66f11f34e235 </ci>
                <apply>
                  <plus/>
                  <cn type="integer"> 1 </cn>
                  <apply>
                    <divide/>
                    <ci> mw6c7368ec_8d23_4366_964e_6094995029cd </ci>
                    <ci> mw1e68dd32_cfe0_4551_a012_7705e4a8141f </ci>
                  </apply>
                </apply>
                <ci> mw6c7368ec_8d23_4366_964e_6094995029cd </ci>
              </apply>
              <apply>
                <times/>
                <ci> mw76346a21_2837_48ef_b2e0_2cf923ae9c49 </ci>
                <ci> mw6c7368ec_8d23_4366_964e_6094995029cd </ci>
              </apply>
              <apply>
                <divide/>
                <apply>
                  <times/>
                  <ci> mw07aaafa5_ddd3_40a4_a89d_66f11f34e235 </ci>
                  <ci> mw6c7368ec_8d23_4366_964e_6094995029cd </ci>
                  <ci> mweb0e18db_25ee_456d_aff3_1614bc980f9b </ci>
                </apply>
                <ci> mw758b34eb_52e1_4089_899d_3843cbc7e380 </ci>
              </apply>
              <apply>
                <times/>
                <apply>
                  <divide/>
                  <apply>
                    <times/>
                    <ci> mw56bbfe27_31f9_4c07_b3f4_8dcc53555ae5 </ci>
                    <ci> mwe5d5f6ea_f2ac_469a_9502_fc891bae4552 </ci>
                  </apply>
                  <apply>
                    <times/>
                    <ci> mw07f5a61e_5684_4646_a776_25ac5bce7e5b </ci>
                    <ci> mw758b34eb_52e1_4089_899d_3843cbc7e380 </ci>
                  </apply>
                </apply>
                <apply>
                  <plus/>
                  <apply>
                    <divide/>
                    <apply>
                      <times/>
                      <ci> mwb1c9e67b_d6fd_41f8_9e77_e5355d75a13c </ci>
                      <ci> mw76346a21_2837_48ef_b2e0_2cf923ae9c49 </ci>
                      <ci> mwa669f5de_cb75_403c_9e0e_5b4deb0807bf </ci>
                    </apply>
                    <ci> mw56bbfe27_31f9_4c07_b3f4_8dcc53555ae5 </ci>
                  </apply>
                  <apply>
                    <times/>
                    <ci> mwa669f5de_cb75_403c_9e0e_5b4deb0807bf </ci>
                    <ci> mweb0e18db_25ee_456d_aff3_1614bc980f9b </ci>
                  </apply>
                  <apply>
                    <times/>
                    <ci> mwb1c9e67b_d6fd_41f8_9e77_e5355d75a13c </ci>
                    <apply>
                      <plus/>
                      <cn type="integer"> 1 </cn>
                      <apply>
                        <divide/>
                        <ci> mw6c7368ec_8d23_4366_964e_6094995029cd </ci>
                        <ci> mw1e68dd32_cfe0_4551_a012_7705e4a8141f </ci>
                      </apply>
                    </apply>
                    <ci> mwa669f5de_cb75_403c_9e0e_5b4deb0807bf </ci>
                  </apply>
                  <apply>
                    <times/>
                    <ci> mw07f5a61e_5684_4646_a776_25ac5bce7e5b </ci>
                    <ci> mweb0e18db_25ee_456d_aff3_1614bc980f9b </ci>
                  </apply>
                </apply>
              </apply>
            </apply>
          </apply>
        </math>
      </assignmentRule>
      <assignmentRule variable="mwa3b2225d_200e_4380_8763_e4aa9c2954fa">
        <math xmlns="http://www.w3.org/1998/Math/MathML">
          <apply>
            <divide/>
            <apply>
              <times/>
              <ci> mw438ed4be_607f_4e1d_afa2_a973a2f1c0f5 </ci>
              <apply>
                <minus/>
                <apply>
                  <times/>
                  <ci> mw50a12821_26dc_4c8c_9d46_25e05ef62b3b </ci>
                  <ci> mw8e8c055d_66b3_4098_a716_d6f834067055 </ci>
                </apply>
                <apply>
                  <divide/>
                  <apply>
                    <times/>
                    <ci> mw416f5de7_f9c8_4137_b5ef_e25645594884 </ci>
                    <ci> mwcb656e2a_2627_4d29_9cec_da9f866baf60 </ci>
                  </apply>
                  <ci> mw341f79f1_5b2f_4d87_a4b5_64bd05b8b6ba </ci>
                </apply>
              </apply>
            </apply>
            <apply>
              <plus/>
              <apply>
                <times/>
                <ci> mw77f6f32d_3cd2_4114_9c64_fce467222c24 </ci>
                <ci> mwba1f6e4c_c622_40c6_97e4_cdc48429c64d </ci>
              </apply>
              <apply>
                <times/>
                <ci> mwba1f6e4c_c622_40c6_97e4_cdc48429c64d </ci>
                <ci> mw50a12821_26dc_4c8c_9d46_25e05ef62b3b </ci>
              </apply>
              <apply>
                <times/>
                <ci> mw86d900f1_c620_439a_8f3c_8f128bf57bb1 </ci>
                <ci> mw8e8c055d_66b3_4098_a716_d6f834067055 </ci>
              </apply>
              <apply>
                <times/>
                <ci> mw8e8c055d_66b3_4098_a716_d6f834067055 </ci>
                <ci> mw50a12821_26dc_4c8c_9d46_25e05ef62b3b </ci>
              </apply>
              <apply>
                <divide/>
                <apply>
                  <times/>
                  <ci> mw86d900f1_c620_439a_8f3c_8f128bf57bb1 </ci>
                  <ci> mw8e8c055d_66b3_4098_a716_d6f834067055 </ci>
                  <ci> mw416f5de7_f9c8_4137_b5ef_e25645594884 </ci>
                </apply>
                <ci> mw69d3528a_2b54_45f0_8b13_df508fa65837 </ci>
              </apply>
              <apply>
                <divide/>
                <apply>
                  <times/>
                  <ci> mw8e8c055d_66b3_4098_a716_d6f834067055 </ci>
                  <ci> mw50a12821_26dc_4c8c_9d46_25e05ef62b3b </ci>
                  <ci> mwcb656e2a_2627_4d29_9cec_da9f866baf60 </ci>
                </apply>
                <ci> mw3d7555ef_4b1d_4006_9253_d397dc781112 </ci>
              </apply>
              <apply>
                <times/>
                <apply>
                  <divide/>
                  <apply>
                    <times/>
                    <ci> mw77f6f32d_3cd2_4114_9c64_fce467222c24 </ci>
                    <ci> mwba1f6e4c_c622_40c6_97e4_cdc48429c64d </ci>
                  </apply>
                  <apply>
                    <times/>
                    <ci> mw69d3528a_2b54_45f0_8b13_df508fa65837 </ci>
                    <ci> mw8aee8ad3_d14d_47fa_9ded_9153bc0e1aae </ci>
                  </apply>
                </apply>
                <apply>
                  <plus/>
                  <apply>
                    <times/>
                    <ci> mw9e09276d_4fec_4262_8789_dda8345045d3 </ci>
                    <ci> mwcb656e2a_2627_4d29_9cec_da9f866baf60 </ci>
                  </apply>
                  <apply>
                    <times/>
                    <ci> mw8aee8ad3_d14d_47fa_9ded_9153bc0e1aae </ci>
                    <ci> mw416f5de7_f9c8_4137_b5ef_e25645594884 </ci>
                  </apply>
                  <apply>
                    <divide/>
                    <apply>
                      <times/>
                      <ci> mw9e09276d_4fec_4262_8789_dda8345045d3 </ci>
                      <ci> mwcb656e2a_2627_4d29_9cec_da9f866baf60 </ci>
                      <ci> mw50a12821_26dc_4c8c_9d46_25e05ef62b3b </ci>
                    </apply>
                    <ci> mw77f6f32d_3cd2_4114_9c64_fce467222c24 </ci>
                  </apply>
                  <apply>
                    <times/>
                    <ci> mw416f5de7_f9c8_4137_b5ef_e25645594884 </ci>
                    <ci> mwcb656e2a_2627_4d29_9cec_da9f866baf60 </ci>
                  </apply>
                  <apply>
                    <divide/>
                    <apply>
                      <times/>
                      <ci> mwcb656e2a_2627_4d29_9cec_da9f866baf60 </ci>
                      <ci> mw8e8c055d_66b3_4098_a716_d6f834067055 </ci>
                      <ci> mw416f5de7_f9c8_4137_b5ef_e25645594884 </ci>
                    </apply>
                    <ci> mwb0421e46_dad3_4561_b85a_be748599c858 </ci>
                  </apply>
                </apply>
              </apply>
            </apply>
          </apply>
        </math>
      </assignmentRule>
      <assignmentRule variable="mwe6a9788d_e718_42da_9c31_d6e26d0f19de">
        <math xmlns="http://www.w3.org/1998/Math/MathML">
          <apply>
            <divide/>
            <apply>
              <times/>
              <ci> mw9e7af3ec_5cb3_45d9_be18_346c5fb4aaa4 </ci>
              <apply>
                <minus/>
                <apply>
                  <times/>
                  <ci> mwd2c8a295_8f86_419f_b3ef_9321412630fb </ci>
                  <ci> mwdb61077f_680e_41cc_8671_f254c305f03b </ci>
                </apply>
                <apply>
                  <divide/>
                  <apply>
                    <times/>
                    <ci> mw8e8c055d_66b3_4098_a716_d6f834067055 </ci>
                    <ci> mw72007382_a53d_44a7_9139_a655a0176258 </ci>
                  </apply>
                  <ci> mw2e1bebd0_2e6b_45cf_b27a_cbe0634d4458 </ci>
                </apply>
              </apply>
            </apply>
            <apply>
              <plus/>
              <apply>
                <times/>
                <ci> mw47859ddf_3dc3_4e03_87c4_0b69e86dd51d </ci>
                <ci> mwd2c8a295_8f86_419f_b3ef_9321412630fb </ci>
              </apply>
              <apply>
                <times/>
                <ci> mw9968895e_5f60_4fd5_bedc_ff1a8cd5b070 </ci>
                <apply>
                  <plus/>
                  <cn type="integer"> 1 </cn>
                  <apply>
                    <divide/>
                    <ci> mwdb61077f_680e_41cc_8671_f254c305f03b </ci>
                    <ci> mw6af29ff6_f672_4746_816d_c5557130e5c9 </ci>
                  </apply>
                </apply>
                <ci> mwdb61077f_680e_41cc_8671_f254c305f03b </ci>
              </apply>
              <apply>
                <times/>
                <ci> mwd2c8a295_8f86_419f_b3ef_9321412630fb </ci>
                <ci> mwdb61077f_680e_41cc_8671_f254c305f03b </ci>
              </apply>
              <apply>
                <divide/>
                <apply>
                  <times/>
                  <ci> mw9968895e_5f60_4fd5_bedc_ff1a8cd5b070 </ci>
                  <ci> mwdb61077f_680e_41cc_8671_f254c305f03b </ci>
                  <ci> mw72007382_a53d_44a7_9139_a655a0176258 </ci>
                </apply>
                <ci> mw86b39f2b_1057_4d1f_b351_c9cdccf4f384 </ci>
              </apply>
              <apply>
                <times/>
                <apply>
                  <divide/>
                  <apply>
                    <times/>
                    <ci> mw0a8c496a_4e3b_4647_87ea_17535f1a681f </ci>
                    <ci> mw47859ddf_3dc3_4e03_87c4_0b69e86dd51d </ci>
                  </apply>
                  <apply>
                    <times/>
                    <ci> mw4414a56b_242f_4482_b04a_b56980acab54 </ci>
                    <ci> mw86b39f2b_1057_4d1f_b351_c9cdccf4f384 </ci>
                  </apply>
                </apply>
                <apply>
                  <plus/>
                  <apply>
                    <divide/>
                    <apply>
                      <times/>
                      <ci> mwf96cd2b2_ba1e_4298_8374_20366a206120 </ci>
                      <ci> mwd2c8a295_8f86_419f_b3ef_9321412630fb </ci>
                      <ci> mw8e8c055d_66b3_4098_a716_d6f834067055 </ci>
                    </apply>
                    <ci> mw0a8c496a_4e3b_4647_87ea_17535f1a681f </ci>
                  </apply>
                  <apply>
                    <times/>
                    <ci> mw8e8c055d_66b3_4098_a716_d6f834067055 </ci>
                    <ci> mw72007382_a53d_44a7_9139_a655a0176258 </ci>
                  </apply>
                  <apply>
                    <times/>
                    <ci> mwf96cd2b2_ba1e_4298_8374_20366a206120 </ci>
                    <apply>
                      <plus/>
                      <cn type="integer"> 1 </cn>
                      <apply>
                        <divide/>
                        <ci> mwdb61077f_680e_41cc_8671_f254c305f03b </ci>
                        <ci> mw6af29ff6_f672_4746_816d_c5557130e5c9 </ci>
                      </apply>
                    </apply>
                    <ci> mw8e8c055d_66b3_4098_a716_d6f834067055 </ci>
                  </apply>
                  <apply>
                    <times/>
                    <ci> mw4414a56b_242f_4482_b04a_b56980acab54 </ci>
                    <ci> mw72007382_a53d_44a7_9139_a655a0176258 </ci>
                  </apply>
                </apply>
              </apply>
            </apply>
          </apply>
        </math>
      </assignmentRule>
      <assignmentRule variable="mw47640a66_701a_4626_a366_6b1c39d43786">
        <math xmlns="http://www.w3.org/1998/Math/MathML">
          <apply>
            <divide/>
            <apply>
              <times/>
              <ci> mw0e4e40f8_e356_4fb4_975b_954ff49e3968 </ci>
              <apply>
                <minus/>
                <apply>
                  <times/>
                  <ci> mwdb61077f_680e_41cc_8671_f254c305f03b </ci>
                  <ci> mw5e20654e_8681_4494_ae32_c62164d05207 </ci>
                </apply>
                <apply>
                  <times/>
                  <ci> mw6c7368ec_8d23_4366_964e_6094995029cd </ci>
                  <ci> mwcb656e2a_2627_4d29_9cec_da9f866baf60 </ci>
                </apply>
              </apply>
            </apply>
            <apply>
              <times/>
              <ci> mw30b837fd_e63b_46db_a4e5_897a8f96cb32 </ci>
              <ci> mw49995620_f31d_478c_bbed_0b4b55f206bd </ci>
              <apply>
                <plus/>
                <cn type="integer"> 2 </cn>
                <apply>
                  <divide/>
                  <ci> mwcb656e2a_2627_4d29_9cec_da9f866baf60 </ci>
                  <ci> mw04ef4f81_6af2_457d_9e8b_730625513d6f </ci>
                </apply>
                <apply>
                  <divide/>
                  <ci> mw5e20654e_8681_4494_ae32_c62164d05207 </ci>
                  <ci> mw49995620_f31d_478c_bbed_0b4b55f206bd </ci>
                </apply>
                <apply>
                  <divide/>
                  <ci> mwdb61077f_680e_41cc_8671_f254c305f03b </ci>
                  <ci> mw30b837fd_e63b_46db_a4e5_897a8f96cb32 </ci>
                </apply>
                <apply>
                  <divide/>
                  <ci> mw6c7368ec_8d23_4366_964e_6094995029cd </ci>
                  <ci> mw7c1f5eb7_144e_46f7_b760_ca13c2491d03 </ci>
                </apply>
                <apply>
                  <divide/>
                  <apply>
                    <times/>
                    <ci> mwcb656e2a_2627_4d29_9cec_da9f866baf60 </ci>
                    <ci> mw6c7368ec_8d23_4366_964e_6094995029cd </ci>
                  </apply>
                  <apply>
                    <times/>
                    <ci> mw04ef4f81_6af2_457d_9e8b_730625513d6f </ci>
                    <ci> mw7c1f5eb7_144e_46f7_b760_ca13c2491d03 </ci>
                  </apply>
                </apply>
                <apply>
                  <divide/>
                  <apply>
                    <times/>
                    <ci> mw5e20654e_8681_4494_ae32_c62164d05207 </ci>
                    <ci> mwdb61077f_680e_41cc_8671_f254c305f03b </ci>
                  </apply>
                  <apply>
                    <times/>
                    <ci> mw49995620_f31d_478c_bbed_0b4b55f206bd </ci>
                    <ci> mw30b837fd_e63b_46db_a4e5_897a8f96cb32 </ci>
                  </apply>
                </apply>
              </apply>
            </apply>
          </apply>
        </math>
      </assignmentRule>
      <assignmentRule variable="mwafcea3c7_81aa_4852_9e44_6409fab29d10">
        <math xmlns="http://www.w3.org/1998/Math/MathML">
          <apply>
            <divide/>
            <apply>
              <times/>
              <ci> mw46d5a9ee_1835_4f17_a926_9367657965c3 </ci>
              <apply>
                <minus/>
                <apply>
                  <times/>
                  <ci> mw036a330a_bfdc_42d5_8270_a1e99bd371cd </ci>
                  <ci> mwd2c8a295_8f86_419f_b3ef_9321412630fb </ci>
                  <ci> mweb0e18db_25ee_456d_aff3_1614bc980f9b </ci>
                  <ci> mw203bba71_bafd_49d4_9643_98f57e99f2cf </ci>
                </apply>
                <apply>
                  <times/>
                  <ci> mw76346a21_2837_48ef_b2e0_2cf923ae9c49 </ci>
                  <ci> mw72007382_a53d_44a7_9139_a655a0176258 </ci>
                  <ci> mw7b987e5a_0637_40c1_b538_ca845dea83c7 </ci>
                </apply>
              </apply>
            </apply>
            <apply>
              <times/>
              <ci> mw036a330a_bfdc_42d5_8270_a1e99bd371cd </ci>
              <ci> mw898a78a0_367e_46db_a067_5368e5aab24a </ci>
              <ci> mw08081ca5_faa2_4cc4_91d2_2195a5d3dce7 </ci>
              <ci> mwbfbc53e6_041a_4343_9cb2_6426aa0789bd </ci>
              <apply>
                <plus/>
                <apply>
                  <times/>
                  <cn type="integer"> 2 </cn>
                  <ci> mwef84db37_5bf0_43bc_b40a_43c8c902ef8b </ci>
                </apply>
                <apply>
                  <divide/>
                  <apply>
                    <times/>
                    <ci> mwef84db37_5bf0_43bc_b40a_43c8c902ef8b </ci>
                    <ci> mwd2c8a295_8f86_419f_b3ef_9321412630fb </ci>
                  </apply>
                  <ci> mw898a78a0_367e_46db_a067_5368e5aab24a </ci>
                </apply>
                <apply>
                  <divide/>
                  <apply>
                    <times/>
                    <ci> mwd2c8a295_8f86_419f_b3ef_9321412630fb </ci>
                    <ci> mweb0e18db_25ee_456d_aff3_1614bc980f9b </ci>
                    <ci> mw203bba71_bafd_49d4_9643_98f57e99f2cf </ci>
                  </apply>
                  <apply>
                    <times/>
                    <ci> mw898a78a0_367e_46db_a067_5368e5aab24a </ci>
                    <ci> mw08081ca5_faa2_4cc4_91d2_2195a5d3dce7 </ci>
                    <ci> mwbfbc53e6_041a_4343_9cb2_6426aa0789bd </ci>
                  </apply>
                </apply>
                <apply>
                  <times/>
                  <ci> mwef84db37_5bf0_43bc_b40a_43c8c902ef8b </ci>
                  <apply>
                    <divide/>
                    <apply>
                      <times/>
                      <ci> mw76346a21_2837_48ef_b2e0_2cf923ae9c49 </ci>
                      <ci> mw7b987e5a_0637_40c1_b538_ca845dea83c7 </ci>
                    </apply>
                    <apply>
                      <times/>
                      <ci> mwa69c5dbc_1208_40df_9039_58e0e235fc4f </ci>
                      <ci> mwbfbc53e6_041a_4343_9cb2_6426aa0789bd </ci>
                    </apply>
                  </apply>
                </apply>
                <apply>
                  <divide/>
                  <apply>
                    <times/>
                    <ci> mwef84db37_5bf0_43bc_b40a_43c8c902ef8b </ci>
                    <ci> mw76346a21_2837_48ef_b2e0_2cf923ae9c49 </ci>
                  </apply>
                  <ci> mwa69c5dbc_1208_40df_9039_58e0e235fc4f </ci>
                </apply>
                <apply>
                  <divide/>
                  <apply>
                    <times/>
                    <ci> mw76346a21_2837_48ef_b2e0_2cf923ae9c49 </ci>
                    <ci> mw72007382_a53d_44a7_9139_a655a0176258 </ci>
                    <ci> mw7b987e5a_0637_40c1_b538_ca845dea83c7 </ci>
                  </apply>
                  <apply>
                    <times/>
                    <ci> mwa69c5dbc_1208_40df_9039_58e0e235fc4f </ci>
                    <ci> mwfe149151_11fc_41d4_80f6_8459af7b46a2 </ci>
                    <ci> mwbfbc53e6_041a_4343_9cb2_6426aa0789bd </ci>
                  </apply>
                </apply>
                <apply>
                  <divide/>
                  <apply>
                    <times/>
                    <ci> mwef84db37_5bf0_43bc_b40a_43c8c902ef8b </ci>
                    <ci> mwd2c8a295_8f86_419f_b3ef_9321412630fb </ci>
                    <ci> mw203bba71_bafd_49d4_9643_98f57e99f2cf </ci>
                  </apply>
                  <apply>
                    <times/>
                    <ci> mw898a78a0_367e_46db_a067_5368e5aab24a </ci>
                    <ci> mwbfbc53e6_041a_4343_9cb2_6426aa0789bd </ci>
                  </apply>
                </apply>
                <apply>
                  <divide/>
                  <apply>
                    <times/>
                    <ci> mwef84db37_5bf0_43bc_b40a_43c8c902ef8b </ci>
                    <ci> mw203bba71_bafd_49d4_9643_98f57e99f2cf </ci>
                  </apply>
                  <ci> mwbfbc53e6_041a_4343_9cb2_6426aa0789bd </ci>
                </apply>
                <apply>
                  <divide/>
                  <apply>
                    <times/>
                    <ci> mwef84db37_5bf0_43bc_b40a_43c8c902ef8b </ci>
                    <ci> mw72007382_a53d_44a7_9139_a655a0176258 </ci>
                    <ci> mw7b987e5a_0637_40c1_b538_ca845dea83c7 </ci>
                  </apply>
                  <apply>
                    <times/>
                    <ci> mwfe149151_11fc_41d4_80f6_8459af7b46a2 </ci>
                    <ci> mwbfbc53e6_041a_4343_9cb2_6426aa0789bd </ci>
                  </apply>
                </apply>
                <apply>
                  <divide/>
                  <apply>
                    <times/>
                    <ci> mwef84db37_5bf0_43bc_b40a_43c8c902ef8b </ci>
                    <ci> mw7b987e5a_0637_40c1_b538_ca845dea83c7 </ci>
                  </apply>
                  <ci> mwbfbc53e6_041a_4343_9cb2_6426aa0789bd </ci>
                </apply>
                <apply>
                  <divide/>
                  <apply>
                    <times/>
                    <ci> mwef84db37_5bf0_43bc_b40a_43c8c902ef8b </ci>
                    <ci> mweb0e18db_25ee_456d_aff3_1614bc980f9b </ci>
                    <ci> mw203bba71_bafd_49d4_9643_98f57e99f2cf </ci>
                  </apply>
                  <apply>
                    <times/>
                    <ci> mw08081ca5_faa2_4cc4_91d2_2195a5d3dce7 </ci>
                    <ci> mwbfbc53e6_041a_4343_9cb2_6426aa0789bd </ci>
                  </apply>
                </apply>
              </apply>
            </apply>
          </apply>
        </math>
      </assignmentRule>
      <assignmentRule variable="mw3ec340e0_624f_4607_a70d_e3de55a7cd21">
        <math xmlns="http://www.w3.org/1998/Math/MathML">
          <apply>
            <times/>
            <ci> mw5568d392_af67_48ce_8cb4_cd77e8a3e79f </ci>
            <apply>
              <minus/>
              <apply>
                <times/>
                <ci> mwff7a7956_1232_4b6c_b372_dc991fb6ca32 </ci>
                <ci> mw7b987e5a_0637_40c1_b538_ca845dea83c7 </ci>
              </apply>
              <apply>
                <times/>
                <ci> mw9f013927_968f_4f73_a3f1_68f39b99c5b4 </ci>
                <ci> mw203bba71_bafd_49d4_9643_98f57e99f2cf </ci>
              </apply>
            </apply>
          </apply>
        </math>
      </assignmentRule>
      <assignmentRule variable="mwcee56c45_8978_4a05_9460_dc2f3947e135">
        <math xmlns="http://www.w3.org/1998/Math/MathML">
          <apply>
            <times/>
            <ci> mw55c28e44_933f_4092_870e_fb9c2e0a2dfb </ci>
            <apply>
              <minus/>
              <apply>
                <times/>
                <ci> mw0dc07696_8304_401c_8e04_eb6808d41e8f </ci>
                <ci> mw5e20654e_8681_4494_ae32_c62164d05207 </ci>
              </apply>
              <apply>
                <times/>
                <ci> mw362e1aa3_a198_4a6f_9dd3_316445c6aadc </ci>
                <ci> mwcb656e2a_2627_4d29_9cec_da9f866baf60 </ci>
              </apply>
            </apply>
          </apply>
        </math>
      </assignmentRule>
      <assignmentRule variable="mw23ba66f7_fb9e_4bb2_b324_8357625ab789">
        <math xmlns="http://www.w3.org/1998/Math/MathML">
          <apply>
            <times/>
            <ci> mw973ba779_9762_4371_9317_28350c9f4469 </ci>
            <apply>
              <minus/>
              <apply>
                <times/>
                <ci> mw72007382_a53d_44a7_9139_a655a0176258 </ci>
                <ci> mw7b987e5a_0637_40c1_b538_ca845dea83c7 </ci>
              </apply>
              <apply>
                <times/>
                <ci> mweb0e18db_25ee_456d_aff3_1614bc980f9b </ci>
                <ci> mw203bba71_bafd_49d4_9643_98f57e99f2cf </ci>
              </apply>
            </apply>
          </apply>
        </math>
      </assignmentRule>
      <assignmentRule variable="mw7b2f23ac_644d_42f0_8bbd_fa115d6b45ad">
        <math xmlns="http://www.w3.org/1998/Math/MathML">
          <apply>
            <divide/>
            <apply>
              <times/>
              <ci> mwa8a9765c_05d6_4d12_9802_da99f2f9e0f9 </ci>
              <ci> mw0dc07696_8304_401c_8e04_eb6808d41e8f </ci>
              <ci> mw47fb9942_c804_4695_b614_72b6d59aee87 </ci>
            </apply>
            <apply>
              <plus/>
              <apply>
                <times/>
                <ci> mwcd1a280b_0f0f_4f70_8ff3_3f653de7d350 </ci>
                <ci> mw3b8d7b65_9da3_4829_b576_77f42cf4815e </ci>
              </apply>
              <apply>
                <times/>
                <ci> mw8aa8006d_3c5e_47be_a5ff_6a78d9a065f6 </ci>
                <ci> mw47fb9942_c804_4695_b614_72b6d59aee87 </ci>
              </apply>
              <apply>
                <times/>
                <ci> mw34aa4217_e99b_4f10_9aae_1acf6a0c6474 </ci>
                <ci> mw0dc07696_8304_401c_8e04_eb6808d41e8f </ci>
              </apply>
              <apply>
                <times/>
                <ci> mw0dc07696_8304_401c_8e04_eb6808d41e8f </ci>
                <ci> mw47fb9942_c804_4695_b614_72b6d59aee87 </ci>
              </apply>
              <apply>
                <divide/>
                <apply>
                  <times/>
                  <ci> mw8aa8006d_3c5e_47be_a5ff_6a78d9a065f6 </ci>
                  <ci> mw47fb9942_c804_4695_b614_72b6d59aee87 </ci>
                  <ci> mw76616831_797d_4afc_9619_6e6c29423705 </ci>
                </apply>
                <ci> mwe4390f22_2774_4db6_832b_374f1bb5ec52 </ci>
              </apply>
              <apply>
                <divide/>
                <apply>
                  <times/>
                  <ci> mw0dc07696_8304_401c_8e04_eb6808d41e8f </ci>
                  <ci> mw47fb9942_c804_4695_b614_72b6d59aee87 </ci>
                  <ci> mw8e8c055d_66b3_4098_a716_d6f834067055 </ci>
                </apply>
                <ci> mw7d302857_9194_4416_92d8_3d9731cd7a1b </ci>
              </apply>
              <apply>
                <times/>
                <apply>
                  <divide/>
                  <apply>
                    <times/>
                    <ci> mwcd1a280b_0f0f_4f70_8ff3_3f653de7d350 </ci>
                    <ci> mw3b8d7b65_9da3_4829_b576_77f42cf4815e </ci>
                  </apply>
                  <apply>
                    <times/>
                    <ci> mwe7221f0c_8535_4e0f_86d3_03f021dda525 </ci>
                    <ci> mwe4390f22_2774_4db6_832b_374f1bb5ec52 </ci>
                  </apply>
                </apply>
                <apply>
                  <plus/>
                  <apply>
                    <times/>
                    <ci> mw34aa4217_e99b_4f10_9aae_1acf6a0c6474 </ci>
                    <ci> mw8e8c055d_66b3_4098_a716_d6f834067055 </ci>
                  </apply>
                  <apply>
                    <times/>
                    <ci> mwe7221f0c_8535_4e0f_86d3_03f021dda525 </ci>
                    <ci> mw76616831_797d_4afc_9619_6e6c29423705 </ci>
                  </apply>
                  <apply>
                    <divide/>
                    <apply>
                      <times/>
                      <ci> mw34aa4217_e99b_4f10_9aae_1acf6a0c6474 </ci>
                      <ci> mw0dc07696_8304_401c_8e04_eb6808d41e8f </ci>
                      <ci> mw8e8c055d_66b3_4098_a716_d6f834067055 </ci>
                    </apply>
                    <ci> mwcd1a280b_0f0f_4f70_8ff3_3f653de7d350 </ci>
                  </apply>
                  <apply>
                    <times/>
                    <ci> mw8e8c055d_66b3_4098_a716_d6f834067055 </ci>
                    <ci> mw76616831_797d_4afc_9619_6e6c29423705 </ci>
                  </apply>
                  <apply>
                    <divide/>
                    <apply>
                      <times/>
                      <ci> mw47fb9942_c804_4695_b614_72b6d59aee87 </ci>
                      <ci> mw8e8c055d_66b3_4098_a716_d6f834067055 </ci>
                      <ci> mw76616831_797d_4afc_9619_6e6c29423705 </ci>
                    </apply>
                    <ci> mw6371b785_2085_4c43_bd43_7add623f43ec </ci>
                  </apply>
                </apply>
              </apply>
            </apply>
          </apply>
        </math>
      </assignmentRule>
      <assignmentRule variable="mw1bae06b0_eb83_4620_b252_5bd028468bf2">
        <math xmlns="http://www.w3.org/1998/Math/MathML">
          <apply>
            <divide/>
            <apply>
              <times/>
              <ci> mwd3e1b9b8_060a_40be_bdcc_17ce543c8a4a </ci>
              <apply>
                <minus/>
                <apply>
                  <times/>
                  <ci> mw5e20654e_8681_4494_ae32_c62164d05207 </ci>
                  <ci> mw07e17367_feef_4e1f_bb91_23ae8654a26f </ci>
                </apply>
                <apply>
                  <divide/>
                  <apply>
                    <times/>
                    <ci> mw9f013927_968f_4f73_a3f1_68f39b99c5b4 </ci>
                    <ci> mw351832a1_77b0_484c_9696_4676b8dc295e </ci>
                    <ci> mw47deb570_ec51_43cd_b52f_273d4925f29b </ci>
                  </apply>
                  <ci> mw1c4c565b_06d1_4806_b540_df3ff4c1398a </ci>
                </apply>
              </apply>
            </apply>
            <apply>
              <plus/>
              <apply>
                <times/>
                <ci> mw941fd53c_dcc1_4662_a6d5_227e81e01598 </ci>
                <ci> mw07e17367_feef_4e1f_bb91_23ae8654a26f </ci>
                <apply>
                  <plus/>
                  <cn type="integer"> 1 </cn>
                  <apply>
                    <divide/>
                    <ci> mw3a5e1565_2141_4f93_b769_8a31ec9dc02f </ci>
                    <ci> mwfcc10d9d_51a3_42ae_91a7_c939454c38e1 </ci>
                  </apply>
                </apply>
              </apply>
              <apply>
                <times/>
                <ci> mw5ba3704d_9a39_42f7_9d85_4d5376544a38 </ci>
                <ci> mw5e20654e_8681_4494_ae32_c62164d05207 </ci>
              </apply>
              <apply>
                <times/>
                <ci> mw941fd53c_dcc1_4662_a6d5_227e81e01598 </ci>
                <ci> mw5ba3704d_9a39_42f7_9d85_4d5376544a38 </ci>
              </apply>
            </apply>
          </apply>
        </math>
      </assignmentRule>
      <assignmentRule variable="mw4eb8ddab_26bf_48bc_b43f_a33e06f6d56d">
        <math xmlns="http://www.w3.org/1998/Math/MathML">
          <apply>
            <times/>
            <ci> mw73c2c7dd_4059_4ada_8fc4_ca85d6ceafb2 </ci>
            <apply>
              <minus/>
              <apply>
                <times/>
                <ci> mwcb656e2a_2627_4d29_9cec_da9f866baf60 </ci>
                <ci> mwba81f9c0_0947_44b3_9432_243be73baf52 </ci>
              </apply>
              <apply>
                <divide/>
                <apply>
                  <times/>
                  <ci> mw3271236c_fc43_4673_8b23_b0c34dc2da27 </ci>
                  <ci> mwff7a7956_1232_4b6c_b372_dc991fb6ca32 </ci>
                  <ci> mw7f494adc_e9f0_41a9_be1b_6813692bbd03 </ci>
                </apply>
                <ci> mw841f7c71_309e_4c97_980f_5ec5ebf7fe4b </ci>
              </apply>
            </apply>
          </apply>
        </math>
      </assignmentRule>
      <assignmentRule variable="mw43c093fa_26a1_4338_9916_d972195109cc">
        <math xmlns="http://www.w3.org/1998/Math/MathML">
          <apply>
            <times/>
            <ci> mwea329a36_8994_4acc_bc0f_94ac8914415f </ci>
            <ci> mw6f5ce1ae_e0c2_4efd_b95a_f8bf6953cd90 </ci>
          </apply>
        </math>
      </assignmentRule>
      <assignmentRule variable="mw7e640f9b_87f9_4cfe_a9ec_10b45051e76d">
        <math xmlns="http://www.w3.org/1998/Math/MathML">
          <apply>
            <times/>
            <ci> mw6f5ce1ae_e0c2_4efd_b95a_f8bf6953cd90 </ci>
            <ci> mwba81f9c0_0947_44b3_9432_243be73baf52 </ci>
          </apply>
        </math>
      </assignmentRule>
      <assignmentRule variable="mw432fc413_c576_4819_8dfa_84c75c94023b">
        <math xmlns="http://www.w3.org/1998/Math/MathML">
          <apply>
            <times/>
            <ci> mw86a5703d_4ca5_485f_a83a_1b551f4cc830 </ci>
            <ci> mwcb656e2a_2627_4d29_9cec_da9f866baf60 </ci>
          </apply>
        </math>
      </assignmentRule>
      <assignmentRule variable="mw94d4ab0c_f5d4_4cfd_a6b8_a664c0f06f46">
        <math xmlns="http://www.w3.org/1998/Math/MathML">
          <apply>
            <times/>
            <ci> mwcb656e2a_2627_4d29_9cec_da9f866baf60 </ci>
            <ci> mwba81f9c0_0947_44b3_9432_243be73baf52 </ci>
          </apply>
        </math>
      </assignmentRule>
      <assignmentRule variable="mw1ef0c25d_ea2f_43b0_98bb_03a4927ced99">
        <math xmlns="http://www.w3.org/1998/Math/MathML">
          <apply>
            <divide/>
            <apply>
              <times/>
              <ci> mwea329a36_8994_4acc_bc0f_94ac8914415f </ci>
              <ci> mw6f5ce1ae_e0c2_4efd_b95a_f8bf6953cd90 </ci>
              <ci> mw3af235bf_5b36_47eb_a43a_03d348a18cb5 </ci>
              <ci> mw3271236c_fc43_4673_8b23_b0c34dc2da27 </ci>
            </apply>
            <apply>
              <times/>
              <ci> mwb7223a16_4def_431b_9418_87efee61b4e1 </ci>
              <ci> mw450a4e87_6b00_4a43_a612_c9af4914e3a2 </ci>
            </apply>
          </apply>
        </math>
      </assignmentRule>
      <assignmentRule variable="mw2f757c75_ad23_4c72_b8f3_fb7cd68a72cf">
        <math xmlns="http://www.w3.org/1998/Math/MathML">
          <apply>
            <divide/>
            <apply>
              <times/>
              <ci> mwea329a36_8994_4acc_bc0f_94ac8914415f </ci>
              <ci> mw6f5ce1ae_e0c2_4efd_b95a_f8bf6953cd90 </ci>
              <ci> mw7f494adc_e9f0_41a9_be1b_6813692bbd03 </ci>
            </apply>
            <ci> mw42d511a9_0244_4cfe_9c1d_f27d204d088f </ci>
          </apply>
        </math>
      </assignmentRule>
      <assignmentRule variable="mw26c640a5_9e3a_4a66_83e7_1ac2f1030422">
        <math xmlns="http://www.w3.org/1998/Math/MathML">
          <apply>
            <divide/>
            <apply>
              <times/>
              <ci> mw6f5ce1ae_e0c2_4efd_b95a_f8bf6953cd90 </ci>
              <ci> mw2c09685b_068b_43a8_b47e_b23a8b06b404 </ci>
              <ci> mwba81f9c0_0947_44b3_9432_243be73baf52 </ci>
              <ci> mwff7a7956_1232_4b6c_b372_dc991fb6ca32 </ci>
            </apply>
            <apply>
              <times/>
              <ci> mw450a4e87_6b00_4a43_a612_c9af4914e3a2 </ci>
              <ci> mw42d511a9_0244_4cfe_9c1d_f27d204d088f </ci>
            </apply>
          </apply>
        </math>
      </assignmentRule>
      <assignmentRule variable="mw7bf15809_d7cd_4191_82c4_fa7533f575dd">
        <math xmlns="http://www.w3.org/1998/Math/MathML">
          <apply>
            <plus/>
            <apply>
              <divide/>
              <ci> mw3271236c_fc43_4673_8b23_b0c34dc2da27 </ci>
              <ci> mwb7223a16_4def_431b_9418_87efee61b4e1 </ci>
            </apply>
            <apply>
              <times/>
              <apply>
                <divide/>
                <apply>
                  <times/>
                  <ci> mw14bd9eaa_488b_4e9c_81cb_203a64f005e9 </ci>
                  <ci> mwcb656e2a_2627_4d29_9cec_da9f866baf60 </ci>
                </apply>
                <ci> mw5813b8b4_e99a_41bc_b085_248b6dd4b1b9 </ci>
              </apply>
              <ci> mwb7223a16_4def_431b_9418_87efee61b4e1 </ci>
            </apply>
            <apply>
              <times/>
              <apply>
                <divide/>
                <apply>
                  <times/>
                  <ci> mwcb656e2a_2627_4d29_9cec_da9f866baf60 </ci>
                  <ci> mw3271236c_fc43_4673_8b23_b0c34dc2da27 </ci>
                </apply>
                <ci> mw5813b8b4_e99a_41bc_b085_248b6dd4b1b9 </ci>
              </apply>
              <ci> mwb7223a16_4def_431b_9418_87efee61b4e1 </ci>
            </apply>
          </apply>
        </math>
      </assignmentRule>
      <assignmentRule variable="mw0bd483ff_bb92_4544_ab07_244d2cec1fb5">
        <math xmlns="http://www.w3.org/1998/Math/MathML">
          <apply>
            <times/>
            <apply>
              <divide/>
              <apply>
                <times/>
                <ci> mw86a5703d_4ca5_485f_a83a_1b551f4cc830 </ci>
                <ci> mwcb656e2a_2627_4d29_9cec_da9f866baf60 </ci>
                <ci> mw7f494adc_e9f0_41a9_be1b_6813692bbd03 </ci>
              </apply>
              <ci> mw42d511a9_0244_4cfe_9c1d_f27d204d088f </ci>
            </apply>
            <apply>
              <plus/>
              <cn type="integer"> 1 </cn>
              <apply>
                <divide/>
                <ci> mwff7a7956_1232_4b6c_b372_dc991fb6ca32 </ci>
                <ci> mw450a4e87_6b00_4a43_a612_c9af4914e3a2 </ci>
              </apply>
              <apply>
                <divide/>
                <apply>
                  <times/>
                  <ci> mw3271236c_fc43_4673_8b23_b0c34dc2da27 </ci>
                  <ci> mwff7a7956_1232_4b6c_b372_dc991fb6ca32 </ci>
                </apply>
                <apply>
                  <times/>
                  <ci> mw14bd9eaa_488b_4e9c_81cb_203a64f005e9 </ci>
                  <ci> mw450a4e87_6b00_4a43_a612_c9af4914e3a2 </ci>
                </apply>
              </apply>
            </apply>
          </apply>
        </math>
      </assignmentRule>
      <assignmentRule variable="mwc4add315_c5a5_443e_acc3_d1b57e52387a">
        <math xmlns="http://www.w3.org/1998/Math/MathML">
          <apply>
            <times/>
            <apply>
              <divide/>
              <apply>
                <times/>
                <ci> mw6f5ce1ae_e0c2_4efd_b95a_f8bf6953cd90 </ci>
                <ci> mwea329a36_8994_4acc_bc0f_94ac8914415f </ci>
                <ci> mw3af235bf_5b36_47eb_a43a_03d348a18cb5 </ci>
                <ci> mw7f494adc_e9f0_41a9_be1b_6813692bbd03 </ci>
              </apply>
              <apply>
                <times/>
                <ci> mw450a4e87_6b00_4a43_a612_c9af4914e3a2 </ci>
                <ci> mw42d511a9_0244_4cfe_9c1d_f27d204d088f </ci>
              </apply>
            </apply>
            <apply>
              <plus/>
              <apply>
                <divide/>
                <ci> mwff7a7956_1232_4b6c_b372_dc991fb6ca32 </ci>
                <ci> mw3af235bf_5b36_47eb_a43a_03d348a18cb5 </ci>
              </apply>
              <apply>
                <divide/>
                <ci> mw3271236c_fc43_4673_8b23_b0c34dc2da27 </ci>
                <ci> mwb7223a16_4def_431b_9418_87efee61b4e1 </ci>
              </apply>
            </apply>
          </apply>
        </math>
      </assignmentRule>
      <assignmentRule variable="mwcc3fcc66_7546_4ed8_9a42_0bb8f7134aca">
        <math xmlns="http://www.w3.org/1998/Math/MathML">
          <apply>
            <times/>
            <apply>
              <divide/>
              <apply>
                <times/>
                <ci> mw6f5ce1ae_e0c2_4efd_b95a_f8bf6953cd90 </ci>
                <ci> mwea329a36_8994_4acc_bc0f_94ac8914415f </ci>
                <ci> mw2c09685b_068b_43a8_b47e_b23a8b06b404 </ci>
                <ci> mw3271236c_fc43_4673_8b23_b0c34dc2da27 </ci>
                <ci> mwff7a7956_1232_4b6c_b372_dc991fb6ca32 </ci>
              </apply>
              <apply>
                <times/>
                <ci> mwb7223a16_4def_431b_9418_87efee61b4e1 </ci>
                <ci> mw450a4e87_6b00_4a43_a612_c9af4914e3a2 </ci>
                <ci> mw42d511a9_0244_4cfe_9c1d_f27d204d088f </ci>
              </apply>
            </apply>
            <apply>
              <plus/>
              <cn type="integer"> 1 </cn>
              <apply>
                <divide/>
                <ci> mw7f494adc_e9f0_41a9_be1b_6813692bbd03 </ci>
                <ci> mw2c09685b_068b_43a8_b47e_b23a8b06b404 </ci>
              </apply>
            </apply>
          </apply>
        </math>
      </assignmentRule>
      <assignmentRule variable="mwab7fd976_7436_46c7_a5b8_53d656ee1007">
        <math xmlns="http://www.w3.org/1998/Math/MathML">
          <apply>
            <times/>
            <apply>
              <divide/>
              <apply>
                <times/>
                <ci> mw6f5ce1ae_e0c2_4efd_b95a_f8bf6953cd90 </ci>
                <ci> mw3af235bf_5b36_47eb_a43a_03d348a18cb5 </ci>
                <ci> mwba81f9c0_0947_44b3_9432_243be73baf52 </ci>
                <ci> mw3271236c_fc43_4673_8b23_b0c34dc2da27 </ci>
              </apply>
              <apply>
                <times/>
                <ci> mwb7223a16_4def_431b_9418_87efee61b4e1 </ci>
                <ci> mw450a4e87_6b00_4a43_a612_c9af4914e3a2 </ci>
              </apply>
            </apply>
            <apply>
              <plus/>
              <cn type="integer"> 1 </cn>
              <apply>
                <divide/>
                <ci> mwcb656e2a_2627_4d29_9cec_da9f866baf60 </ci>
                <ci> mw5813b8b4_e99a_41bc_b085_248b6dd4b1b9 </ci>
              </apply>
            </apply>
          </apply>
        </math>
      </assignmentRule>
      <assignmentRule variable="mw84d04218_28bd_4dae_8720_b414b4977044">
        <math xmlns="http://www.w3.org/1998/Math/MathML">
          <apply>
            <divide/>
            <ci> mw4eb8ddab_26bf_48bc_b43f_a33e06f6d56d </ci>
            <apply>
              <plus/>
              <ci> mw43c093fa_26a1_4338_9916_d972195109cc </ci>
              <ci> mw7e640f9b_87f9_4cfe_a9ec_10b45051e76d </ci>
              <ci> mw432fc413_c576_4819_8dfa_84c75c94023b </ci>
              <ci> mw94d4ab0c_f5d4_4cfd_a6b8_a664c0f06f46 </ci>
              <ci> mw1ef0c25d_ea2f_43b0_98bb_03a4927ced99 </ci>
              <ci> mw2f757c75_ad23_4c72_b8f3_fb7cd68a72cf </ci>
              <apply>
                <times/>
                <ci> mw26c640a5_9e3a_4a66_83e7_1ac2f1030422 </ci>
                <ci> mw7bf15809_d7cd_4191_82c4_fa7533f575dd </ci>
              </apply>
              <ci> mw0bd483ff_bb92_4544_ab07_244d2cec1fb5 </ci>
              <ci> mwc4add315_c5a5_443e_acc3_d1b57e52387a </ci>
              <ci> mwcc3fcc66_7546_4ed8_9a42_0bb8f7134aca </ci>
              <ci> mwab7fd976_7436_46c7_a5b8_53d656ee1007 </ci>
            </apply>
          </apply>
        </math>
      </assignmentRule>
      <assignmentRule variable="mw08409af0_a717_4bab_9da2_ca691caef305">
        <math xmlns="http://www.w3.org/1998/Math/MathML">
          <apply>
            <divide/>
            <apply>
              <times/>
              <ci> mw76a53c91_e3da_4eb3_806e_b01c16de8e02 </ci>
              <apply>
                <minus/>
                <apply>
                  <times/>
                  <ci> mw9f013927_968f_4f73_a3f1_68f39b99c5b4 </ci>
                  <ci> mw47deb570_ec51_43cd_b52f_273d4925f29b </ci>
                </apply>
                <apply>
                  <divide/>
                  <ci> mwa669f5de_cb75_403c_9e0e_5b4deb0807bf </ci>
                  <ci> mwc81d1791_18a7_4dc9_b3a3_a21366ba3e74 </ci>
                </apply>
              </apply>
            </apply>
            <apply>
              <plus/>
              <apply>
                <times/>
                <ci> mwb8621cce_7578_4990_a078_f4aa3607fd2c </ci>
                <ci> mw1f13ebbe_0e70_41f7_9a85_c6191bf5aebe </ci>
              </apply>
              <apply>
                <times/>
                <ci> mwb8621cce_7578_4990_a078_f4aa3607fd2c </ci>
                <ci> mw47deb570_ec51_43cd_b52f_273d4925f29b </ci>
              </apply>
              <apply>
                <times/>
                <ci> mw1f13ebbe_0e70_41f7_9a85_c6191bf5aebe </ci>
                <ci> mw9f013927_968f_4f73_a3f1_68f39b99c5b4 </ci>
              </apply>
              <apply>
                <times/>
                <ci> mw9f013927_968f_4f73_a3f1_68f39b99c5b4 </ci>
                <ci> mw47deb570_ec51_43cd_b52f_273d4925f29b </ci>
              </apply>
            </apply>
          </apply>
        </math>
      </assignmentRule>
      <assignmentRule variable="mwbc833cd8_6550_47a2_8b7f_2d0bb7216d03">
        <math xmlns="http://www.w3.org/1998/Math/MathML">
          <apply>
            <divide/>
            <apply>
              <times/>
              <ci> mwe2c1df73_bfc3_47fd_aa77_662fe8aaf998 </ci>
              <apply>
                <minus/>
                <ci> mwa5227ba7_e60c_4681_a442_b98cda5fad1e </ci>
                <apply>
                  <divide/>
                  <ci> mweb0e18db_25ee_456d_aff3_1614bc980f9b </ci>
                  <ci> mw01f8dcc9_db65_4f82_a150_dfc9d99bcfdb </ci>
                </apply>
              </apply>
            </apply>
            <apply>
              <plus/>
              <apply>
                <times/>
                <ci> mweca21b45_e4c1_4b3b_b1ff_1e6132bd162e </ci>
                <apply>
                  <plus/>
                  <cn type="integer"> 1 </cn>
                  <apply>
                    <divide/>
                    <ci> mweb0e18db_25ee_456d_aff3_1614bc980f9b </ci>
                    <ci> mwee9b6ef1_1227_4985_84ef_4eff627cc7e9 </ci>
                  </apply>
                </apply>
              </apply>
              <ci> mwa5227ba7_e60c_4681_a442_b98cda5fad1e </ci>
            </apply>
          </apply>
        </math>
      </assignmentRule>
      <assignmentRule variable="mw6c2b53d2_5181_4f2e_a3f7_ace2452b6123">
        <math xmlns="http://www.w3.org/1998/Math/MathML">
          <apply>
            <divide/>
            <apply>
              <times/>
              <ci> mwe9ea87d3_7c4c_4fa6_b22b_3c41a4bb67c5 </ci>
              <apply>
                <minus/>
                <apply>
                  <times/>
                  <ci> mw4d04f0a6_33dc_49d7_97ac_9713a48722a3 </ci>
                  <ci> mw6c7368ec_8d23_4366_964e_6094995029cd </ci>
                </apply>
                <apply>
                  <divide/>
                  <apply>
                    <times/>
                    <ci> mw9f013927_968f_4f73_a3f1_68f39b99c5b4 </ci>
                    <ci> mweb0e18db_25ee_456d_aff3_1614bc980f9b </ci>
                  </apply>
                  <ci> mw459c3c2f_e1fe_4c33_a150_4c55a8047763 </ci>
                </apply>
              </apply>
            </apply>
            <apply>
              <plus/>
              <apply>
                <times/>
                <ci> mwd31ad3b0_3447_4c2f_857e_c33aba7262f6 </ci>
                <ci> mw6c7368ec_8d23_4366_964e_6094995029cd </ci>
              </apply>
              <apply>
                <times/>
                <ci> mw7c875a21_3ce3_424b_9101_9a28a7c3212e </ci>
                <ci> mw4d04f0a6_33dc_49d7_97ac_9713a48722a3 </ci>
              </apply>
              <apply>
                <times/>
                <ci> mw6c7368ec_8d23_4366_964e_6094995029cd </ci>
                <ci> mw4d04f0a6_33dc_49d7_97ac_9713a48722a3 </ci>
              </apply>
              <apply>
                <divide/>
                <apply>
                  <times/>
                  <ci> mwd31ad3b0_3447_4c2f_857e_c33aba7262f6 </ci>
                  <ci> mw6c7368ec_8d23_4366_964e_6094995029cd </ci>
                  <ci> mweb0e18db_25ee_456d_aff3_1614bc980f9b </ci>
                </apply>
                <ci> mwfac3d529_efce_486a_9269_5286f6375082 </ci>
              </apply>
              <apply>
                <divide/>
                <apply>
                  <times/>
                  <ci> mw7c875a21_3ce3_424b_9101_9a28a7c3212e </ci>
                  <ci> mw4d04f0a6_33dc_49d7_97ac_9713a48722a3 </ci>
                  <ci> mw4d04f0a6_33dc_49d7_97ac_9713a48722a3 </ci>
                </apply>
                <ci> mw23832538_6497_48cb_b244_87474e717254 </ci>
              </apply>
              <apply>
                <divide/>
                <apply>
                  <times/>
                  <ci> mw7c875a21_3ce3_424b_9101_9a28a7c3212e </ci>
                  <ci> mw4d04f0a6_33dc_49d7_97ac_9713a48722a3 </ci>
                  <ci> mweb0e18db_25ee_456d_aff3_1614bc980f9b </ci>
                </apply>
                <ci> mwbf590342_edf5_4b7f_9b5a_3139be6fd21f </ci>
              </apply>
              <apply>
                <times/>
                <apply>
                  <divide/>
                  <ci> mwe9ea87d3_7c4c_4fa6_b22b_3c41a4bb67c5 </ci>
                  <apply>
                    <times/>
                    <ci> mwac53defd_ab42_4ea4_b6f3_7029d2de6905 </ci>
                    <ci> mw459c3c2f_e1fe_4c33_a150_4c55a8047763 </ci>
                  </apply>
                </apply>
                <apply>
                  <plus/>
                  <apply>
                    <times/>
                    <ci> mw8ba96a5b_df7b_4a96_bbc8_0caa273bf999 </ci>
                    <ci> mweb0e18db_25ee_456d_aff3_1614bc980f9b </ci>
                  </apply>
                  <apply>
                    <times/>
                    <ci> mweffc60ba_b9d8_4ed4_884f_e9bfe8888349 </ci>
                    <ci> mw9f013927_968f_4f73_a3f1_68f39b99c5b4 </ci>
                  </apply>
                  <apply>
                    <times/>
                    <ci> mw9f013927_968f_4f73_a3f1_68f39b99c5b4 </ci>
                    <ci> mweb0e18db_25ee_456d_aff3_1614bc980f9b </ci>
                  </apply>
                  <apply>
                    <divide/>
                    <apply>
                      <times/>
                      <ci> mw7c875a21_3ce3_424b_9101_9a28a7c3212e </ci>
                      <ci> mw4d04f0a6_33dc_49d7_97ac_9713a48722a3 </ci>
                      <ci> mw9f013927_968f_4f73_a3f1_68f39b99c5b4 </ci>
                    </apply>
                    <ci> mwd0b6224f_5430_4759_889a_696468e3c75c </ci>
                  </apply>
                  <apply>
                    <divide/>
                    <apply>
                      <times/>
                      <ci> mw8ba96a5b_df7b_4a96_bbc8_0caa273bf999 </ci>
                      <ci> mweb0e18db_25ee_456d_aff3_1614bc980f9b </ci>
                      <ci> mweb0e18db_25ee_456d_aff3_1614bc980f9b </ci>
                    </apply>
                    <ci> mw103c8cd9_7627_4430_a1fb_6ed5bb3c2ea4 </ci>
                  </apply>
                </apply>
              </apply>
            </apply>
          </apply>
        </math>
      </assignmentRule>
      <assignmentRule variable="mwd881956b_6224_4934_8579_4551dfb0cb50">
        <math xmlns="http://www.w3.org/1998/Math/MathML">
          <apply>
            <divide/>
            <apply>
              <times/>
              <ci> mwc00d4fbb_3a29_4a17_9a8d_1e40a7554dce </ci>
              <ci> mw24010e79_fd92_48a5_96bd_a00695c9fc12 </ci>
            </apply>
            <apply>
              <plus/>
              <ci> mw6ae70f88_87a6_459e_86c9_caef34309113 </ci>
              <ci> mw24010e79_fd92_48a5_96bd_a00695c9fc12 </ci>
            </apply>
          </apply>
        </math>
      </assignmentRule>
      <assignmentRule variable="mw3e80c708_40d3_4654_ab44_b6d78b5877dc">
        <math xmlns="http://www.w3.org/1998/Math/MathML">
          <apply>
            <times/>
            <ci> mw97f07b74_31ec_4ad2_8c0b_18db8a671c9d </ci>
            <apply>
              <minus/>
              <apply>
                <times/>
                <ci> mw07e17367_feef_4e1f_bb91_23ae8654a26f </ci>
                <ci> mweb0e18db_25ee_456d_aff3_1614bc980f9b </ci>
              </apply>
              <apply>
                <divide/>
                <apply>
                  <times/>
                  <ci> mw6c7368ec_8d23_4366_964e_6094995029cd </ci>
                  <ci> mw351832a1_77b0_484c_9696_4676b8dc295e </ci>
                  <ci> mw3b5cc327_62d3_4b62_a6fc_d94fe10d876d </ci>
                </apply>
                <ci> mwf723b546_9a61_4731_a8fd_1732b3044b88 </ci>
              </apply>
            </apply>
          </apply>
        </math>
      </assignmentRule>
      <assignmentRule variable="mw4b6f59a2_c5f4_4343_a572_97b7931ab440">
        <math xmlns="http://www.w3.org/1998/Math/MathML">
          <apply>
            <times/>
            <ci> mw72bf93f5_5f92_48ef_ab20_f514888e9888 </ci>
            <ci> mw27250176_7d09_4e63_b226_21091aff5596 </ci>
          </apply>
        </math>
      </assignmentRule>
      <assignmentRule variable="mw61f5581d_dd12_412c_a3b1_073741d603b6">
        <math xmlns="http://www.w3.org/1998/Math/MathML">
          <apply>
            <times/>
            <ci> mw27250176_7d09_4e63_b226_21091aff5596 </ci>
            <ci> mw07e17367_feef_4e1f_bb91_23ae8654a26f </ci>
          </apply>
        </math>
      </assignmentRule>
      <assignmentRule variable="mw35c7b734_4b73_42fe_bbd2_4a3a8cefedf5">
        <math xmlns="http://www.w3.org/1998/Math/MathML">
          <apply>
            <times/>
            <ci> mw308c3fb8_b534_4dc8_845b_37f33aedbd26 </ci>
            <ci> mweb0e18db_25ee_456d_aff3_1614bc980f9b </ci>
          </apply>
        </math>
      </assignmentRule>
      <assignmentRule variable="mwe0fa595b_e45d_482a_b5e8_ef82ae45fbb1">
        <math xmlns="http://www.w3.org/1998/Math/MathML">
          <apply>
            <times/>
            <ci> mweb0e18db_25ee_456d_aff3_1614bc980f9b </ci>
            <ci> mw07e17367_feef_4e1f_bb91_23ae8654a26f </ci>
          </apply>
        </math>
      </assignmentRule>
      <assignmentRule variable="mw96e47d9d_f69f_4bc7_9f8f_a611a48ed484">
        <math xmlns="http://www.w3.org/1998/Math/MathML">
          <apply>
            <divide/>
            <apply>
              <times/>
              <ci> mweb0e18db_25ee_456d_aff3_1614bc980f9b </ci>
              <ci> mw07e17367_feef_4e1f_bb91_23ae8654a26f </ci>
              <ci> mw3b5cc327_62d3_4b62_a6fc_d94fe10d876d </ci>
            </apply>
            <ci> mwfc479813_873a_4d5d_adf9_c27043167aac </ci>
          </apply>
        </math>
      </assignmentRule>
      <assignmentRule variable="mw4c818324_89e9_4efc_9de0_5f33535f573e">
        <math xmlns="http://www.w3.org/1998/Math/MathML">
          <apply>
            <divide/>
            <apply>
              <times/>
              <ci> mw72bf93f5_5f92_48ef_ab20_f514888e9888 </ci>
              <ci> mw27250176_7d09_4e63_b226_21091aff5596 </ci>
              <ci> mw351832a1_77b0_484c_9696_4676b8dc295e </ci>
            </apply>
            <ci> mwaf9f74f3_6b48_425c_b5f1_4dc8a119a472 </ci>
          </apply>
        </math>
      </assignmentRule>
      <assignmentRule variable="mw155a3c8a_762c_4728_b749_f28ee7a0387b">
        <math xmlns="http://www.w3.org/1998/Math/MathML">
          <apply>
            <divide/>
            <apply>
              <times/>
              <ci> mw27250176_7d09_4e63_b226_21091aff5596 </ci>
              <ci> mw3b5cc327_62d3_4b62_a6fc_d94fe10d876d </ci>
              <ci> mw07e17367_feef_4e1f_bb91_23ae8654a26f </ci>
            </apply>
            <ci> mw37b94903_ee34_45b1_a1e6_22912b4e0a81 </ci>
          </apply>
        </math>
      </assignmentRule>
      <assignmentRule variable="mw7b00f6b2_9233_4258_8be8_cdb5200bec60">
        <math xmlns="http://www.w3.org/1998/Math/MathML">
          <apply>
            <divide/>
            <apply>
              <times/>
              <ci> mw72bf93f5_5f92_48ef_ab20_f514888e9888 </ci>
              <ci> mw27250176_7d09_4e63_b226_21091aff5596 </ci>
              <ci> mwb6d6ed3b_8e63_40a8_a2ad_d1323f2afe8b </ci>
              <ci> mw3b5cc327_62d3_4b62_a6fc_d94fe10d876d </ci>
              <ci> mw6c7368ec_8d23_4366_964e_6094995029cd </ci>
            </apply>
            <apply>
              <times/>
              <ci> mw9eb8630b_d6c9_48bf_b0ed_ca83b264114f </ci>
              <ci> mwaf9f74f3_6b48_425c_b5f1_4dc8a119a472 </ci>
              <ci> mwfc479813_873a_4d5d_adf9_c27043167aac </ci>
            </apply>
          </apply>
        </math>
      </assignmentRule>
      <assignmentRule variable="mw80f92e5a_f16b_4e5d_8005_105d0c258e80">
        <math xmlns="http://www.w3.org/1998/Math/MathML">
          <apply>
            <divide/>
            <apply>
              <times/>
              <ci> mw308c3fb8_b534_4dc8_845b_37f33aedbd26 </ci>
              <ci> mweb0e18db_25ee_456d_aff3_1614bc980f9b </ci>
              <ci> mw351832a1_77b0_484c_9696_4676b8dc295e </ci>
            </apply>
            <ci> mwaf9f74f3_6b48_425c_b5f1_4dc8a119a472 </ci>
          </apply>
        </math>
      </assignmentRule>
      <assignmentRule variable="mwbb1d83d6_eaf1_42c9_b785_2cdfb9d91660">
        <math xmlns="http://www.w3.org/1998/Math/MathML">
          <apply>
            <divide/>
            <apply>
              <times/>
              <ci> mweb0e18db_25ee_456d_aff3_1614bc980f9b </ci>
              <ci> mw07e17367_feef_4e1f_bb91_23ae8654a26f </ci>
              <ci> mw3b5cc327_62d3_4b62_a6fc_d94fe10d876d </ci>
              <ci> mw6c7368ec_8d23_4366_964e_6094995029cd </ci>
            </apply>
            <apply>
              <times/>
              <ci> mw37b94903_ee34_45b1_a1e6_22912b4e0a81 </ci>
              <ci> mwfc479813_873a_4d5d_adf9_c27043167aac </ci>
            </apply>
          </apply>
        </math>
      </assignmentRule>
      <assignmentRule variable="mw83f3ca06_fa6c_4e26_a28e_0b14f988aa45">
        <math xmlns="http://www.w3.org/1998/Math/MathML">
          <apply>
            <divide/>
            <apply>
              <times/>
              <ci> mw72bf93f5_5f92_48ef_ab20_f514888e9888 </ci>
              <ci> mw27250176_7d09_4e63_b226_21091aff5596 </ci>
              <ci> mw216fd557_9ebc_4142_9652_4633bc1ee34a </ci>
              <ci> mw3b5cc327_62d3_4b62_a6fc_d94fe10d876d </ci>
              <ci> mw351832a1_77b0_484c_9696_4676b8dc295e </ci>
            </apply>
            <apply>
              <times/>
              <ci> mw9eb8630b_d6c9_48bf_b0ed_ca83b264114f </ci>
              <ci> mwaf9f74f3_6b48_425c_b5f1_4dc8a119a472 </ci>
              <ci> mwfc479813_873a_4d5d_adf9_c27043167aac </ci>
            </apply>
          </apply>
        </math>
      </assignmentRule>
      <assignmentRule variable="mw3f883179_8e47_4343_9efd_2bf9d49803a5">
        <math xmlns="http://www.w3.org/1998/Math/MathML">
          <apply>
            <divide/>
            <apply>
              <times/>
              <ci> mw72bf93f5_5f92_48ef_ab20_f514888e9888 </ci>
              <ci> mw27250176_7d09_4e63_b226_21091aff5596 </ci>
              <ci> mw216fd557_9ebc_4142_9652_4633bc1ee34a </ci>
              <ci> mw3b5cc327_62d3_4b62_a6fc_d94fe10d876d </ci>
              <ci> mw351832a1_77b0_484c_9696_4676b8dc295e </ci>
              <ci> mw6c7368ec_8d23_4366_964e_6094995029cd </ci>
            </apply>
            <apply>
              <times/>
              <ci> mw9eb8630b_d6c9_48bf_b0ed_ca83b264114f </ci>
              <ci> mwaf9f74f3_6b48_425c_b5f1_4dc8a119a472 </ci>
              <ci> mwfc479813_873a_4d5d_adf9_c27043167aac </ci>
            </apply>
          </apply>
        </math>
      </assignmentRule>
      <assignmentRule variable="mw5a44c1fa_b02a_483b_9649_26766e636211">
        <math xmlns="http://www.w3.org/1998/Math/MathML">
          <apply>
            <divide/>
            <apply>
              <times/>
              <ci> mweb0e18db_25ee_456d_aff3_1614bc980f9b </ci>
              <ci> mw07e17367_feef_4e1f_bb91_23ae8654a26f </ci>
              <ci> mw6c7368ec_8d23_4366_964e_6094995029cd </ci>
            </apply>
            <ci> mwfc479813_873a_4d5d_adf9_c27043167aac </ci>
          </apply>
        </math>
      </assignmentRule>
      <assignmentRule variable="mwaae391be_3cd1_441f_a310_4fd5e496be2b">
        <math xmlns="http://www.w3.org/1998/Math/MathML">
          <apply>
            <divide/>
            <apply>
              <times/>
              <ci> mw72bf93f5_5f92_48ef_ab20_f514888e9888 </ci>
              <ci> mw27250176_7d09_4e63_b226_21091aff5596 </ci>
              <ci> mw216fd557_9ebc_4142_9652_4633bc1ee34a </ci>
              <ci> mw3b5cc327_62d3_4b62_a6fc_d94fe10d876d </ci>
            </apply>
            <apply>
              <times/>
              <ci> mw9eb8630b_d6c9_48bf_b0ed_ca83b264114f </ci>
              <ci> mwfc479813_873a_4d5d_adf9_c27043167aac </ci>
            </apply>
          </apply>
        </math>
      </assignmentRule>
      <assignmentRule variable="mw489a75f6_b95f_4253_8da9_819dc4eda9c2">
        <math xmlns="http://www.w3.org/1998/Math/MathML">
          <apply>
            <divide/>
            <apply>
              <times/>
              <ci> mw72bf93f5_5f92_48ef_ab20_f514888e9888 </ci>
              <ci> mw27250176_7d09_4e63_b226_21091aff5596 </ci>
              <ci> mweb0e18db_25ee_456d_aff3_1614bc980f9b </ci>
              <ci> mw351832a1_77b0_484c_9696_4676b8dc295e </ci>
              <ci> mw6c7368ec_8d23_4366_964e_6094995029cd </ci>
            </apply>
            <apply>
              <times/>
              <ci> mw23ae37e0_7e40_420a_b1d7_c29627f5392b </ci>
              <ci> mwaf9f74f3_6b48_425c_b5f1_4dc8a119a472 </ci>
              <ci> mwfc479813_873a_4d5d_adf9_c27043167aac </ci>
            </apply>
          </apply>
        </math>
      </assignmentRule>
      <assignmentRule variable="mw907d3dbd_dd7c_4a4f_af99_f7c36ef644fb">
        <math xmlns="http://www.w3.org/1998/Math/MathML">
          <apply>
            <divide/>
            <apply>
              <times/>
              <ci> mw72bf93f5_5f92_48ef_ab20_f514888e9888 </ci>
              <ci> mw27250176_7d09_4e63_b226_21091aff5596 </ci>
              <ci> mw351832a1_77b0_484c_9696_4676b8dc295e </ci>
              <ci> mw6c7368ec_8d23_4366_964e_6094995029cd </ci>
            </apply>
            <apply>
              <times/>
              <ci> mwaf9f74f3_6b48_425c_b5f1_4dc8a119a472 </ci>
              <ci> mwfc479813_873a_4d5d_adf9_c27043167aac </ci>
            </apply>
          </apply>
        </math>
      </assignmentRule>
      <assignmentRule variable="mw8c38a4f3_e6af_4cdf_96b1_7dcb8917d03d">
        <math xmlns="http://www.w3.org/1998/Math/MathML">
          <apply>
            <divide/>
            <apply>
              <times/>
              <ci> mwb6d6ed3b_8e63_40a8_a2ad_d1323f2afe8b </ci>
              <ci> mw27250176_7d09_4e63_b226_21091aff5596 </ci>
              <ci> mw3b5cc327_62d3_4b62_a6fc_d94fe10d876d </ci>
              <ci> mw07e17367_feef_4e1f_bb91_23ae8654a26f </ci>
              <ci> mw6c7368ec_8d23_4366_964e_6094995029cd </ci>
            </apply>
            <apply>
              <times/>
              <ci> mw9eb8630b_d6c9_48bf_b0ed_ca83b264114f </ci>
              <ci> mwaf9f74f3_6b48_425c_b5f1_4dc8a119a472 </ci>
              <ci> mwfc479813_873a_4d5d_adf9_c27043167aac </ci>
            </apply>
          </apply>
        </math>
      </assignmentRule>
      <assignmentRule variable="mw5d05aaca_cde8_4171_bc10_4f4aa3d9a58a">
        <math xmlns="http://www.w3.org/1998/Math/MathML">
          <apply>
            <divide/>
            <apply>
              <times/>
              <ci> mw72bf93f5_5f92_48ef_ab20_f514888e9888 </ci>
              <ci> mw27250176_7d09_4e63_b226_21091aff5596 </ci>
              <ci> mweb0e18db_25ee_456d_aff3_1614bc980f9b </ci>
              <ci> mw3b5cc327_62d3_4b62_a6fc_d94fe10d876d </ci>
              <ci> mw351832a1_77b0_484c_9696_4676b8dc295e </ci>
              <ci> mw6c7368ec_8d23_4366_964e_6094995029cd </ci>
            </apply>
            <apply>
              <times/>
              <ci> mw9eb8630b_d6c9_48bf_b0ed_ca83b264114f </ci>
              <ci> mw23ae37e0_7e40_420a_b1d7_c29627f5392b </ci>
              <ci> mwaf9f74f3_6b48_425c_b5f1_4dc8a119a472 </ci>
              <ci> mwfc479813_873a_4d5d_adf9_c27043167aac </ci>
            </apply>
          </apply>
        </math>
      </assignmentRule>
      <assignmentRule variable="mw6ab20f8c_4759_4978_856d_fe62085b381b">
        <math xmlns="http://www.w3.org/1998/Math/MathML">
          <apply>
            <plus/>
            <ci> mw4b6f59a2_c5f4_4343_a572_97b7931ab440 </ci>
            <ci> mw61f5581d_dd12_412c_a3b1_073741d603b6 </ci>
            <ci> mw35c7b734_4b73_42fe_bbd2_4a3a8cefedf5 </ci>
            <ci> mwe0fa595b_e45d_482a_b5e8_ef82ae45fbb1 </ci>
            <ci> mw96e47d9d_f69f_4bc7_9f8f_a611a48ed484 </ci>
            <ci> mw4c818324_89e9_4efc_9de0_5f33535f573e </ci>
            <ci> mw155a3c8a_762c_4728_b749_f28ee7a0387b </ci>
            <ci> mw7b00f6b2_9233_4258_8be8_cdb5200bec60 </ci>
            <ci> mw80f92e5a_f16b_4e5d_8005_105d0c258e80 </ci>
            <ci> mwbb1d83d6_eaf1_42c9_b785_2cdfb9d91660 </ci>
            <ci> mw83f3ca06_fa6c_4e26_a28e_0b14f988aa45 </ci>
            <ci> mw3f883179_8e47_4343_9efd_2bf9d49803a5 </ci>
            <ci> mw5a44c1fa_b02a_483b_9649_26766e636211 </ci>
            <ci> mwaae391be_3cd1_441f_a310_4fd5e496be2b </ci>
            <ci> mw489a75f6_b95f_4253_8da9_819dc4eda9c2 </ci>
            <ci> mw907d3dbd_dd7c_4a4f_af99_f7c36ef644fb </ci>
            <ci> mw8c38a4f3_e6af_4cdf_96b1_7dcb8917d03d </ci>
            <ci> mw5d05aaca_cde8_4171_bc10_4f4aa3d9a58a </ci>
          </apply>
        </math>
      </assignmentRule>
      <assignmentRule variable="mw46a40292_5705_41e0_b277_92393f34d9aa">
        <math xmlns="http://www.w3.org/1998/Math/MathML">
          <apply>
            <divide/>
            <ci> mw3e80c708_40d3_4654_ab44_b6d78b5877dc </ci>
            <ci> mw6ab20f8c_4759_4978_856d_fe62085b381b </ci>
          </apply>
        </math>
      </assignmentRule>
      <assignmentRule variable="mw85736179_af63_41b9_8d06_7cbcaf54e0ea">
        <math xmlns="http://www.w3.org/1998/Math/MathML">
          <apply>
            <plus/>
            <apply>
              <times/>
              <ci> mw4151ddec_249e_4c68_9989_7a80588418a5 </ci>
              <apply>
                <divide/>
                <ci> mwfa4bad81_f6b5_494e_b614_1ae77d7188b1 </ci>
                <apply>
                  <plus/>
                  <ci> mw3739a17d_0a82_48b7_a590_107350065c71 </ci>
                  <ci> mwfa4bad81_f6b5_494e_b614_1ae77d7188b1 </ci>
                </apply>
              </apply>
            </apply>
            <apply>
              <times/>
              <ci> mw3a2dd514_25af_43d4_887b_9fcf56f7c559 </ci>
              <apply>
                <divide/>
                <ci> mw4ca851c6_c286_4bc6_8291_508822b63b18 </ci>
                <apply>
                  <plus/>
                  <ci> mwbb13bb69_644d_404b_8382_1dcedf86da47 </ci>
                  <ci> mw4ca851c6_c286_4bc6_8291_508822b63b18 </ci>
                </apply>
              </apply>
            </apply>
            <apply>
              <times/>
              <ci> mw3935d9fe_cfc7_4cf8_a0f6_c7ff9ba83393 </ci>
              <apply>
                <divide/>
                <ci> mwa5227ba7_e60c_4681_a442_b98cda5fad1e </ci>
                <apply>
                  <plus/>
                  <ci> mw14e8ed3c_beaf_4d54_b631_03a8b30a6c5c </ci>
                  <ci> mwa5227ba7_e60c_4681_a442_b98cda5fad1e </ci>
                </apply>
              </apply>
            </apply>
          </apply>
        </math>
      </assignmentRule>
      <assignmentRule variable="mw859a8cb1_cb80_4384_abd2_2334a4dd4a6a">
        <math xmlns="http://www.w3.org/1998/Math/MathML">
          <apply>
            <minus/>
            <apply>
              <times/>
              <ci> mw85736179_af63_41b9_8d06_7cbcaf54e0ea </ci>
              <ci> mwcabf87fb_4f92_40bb_9f00_c9ed52dd8dcb </ci>
              <apply>
                <minus/>
                <cn type="integer"> 1 </cn>
                <apply>
                  <divide/>
                  <ci> mwcabf87fb_4f92_40bb_9f00_c9ed52dd8dcb </ci>
                  <ci> mwec44358a_8c4a_40f9_9098_81486023090e </ci>
                </apply>
              </apply>
            </apply>
            <apply>
              <times/>
              <ci> mwc3b1500f_04b0_4b06_91a3_e60f1bd00914 </ci>
              <ci> mwcabf87fb_4f92_40bb_9f00_c9ed52dd8dcb </ci>
            </apply>
          </apply>
        </math>
      </assignmentRule>
      <assignmentRule variable="mw5a134150_9048_46c7_b674_2ff12d867b89">
        <math xmlns="http://www.w3.org/1998/Math/MathML">
          <apply>
            <times/>
            <ci> mw7ca0b571_c863_4824_ba8d_9e705e18a3dd </ci>
            <apply>
              <minus/>
              <apply>
                <times/>
                <ci> mwcb656e2a_2627_4d29_9cec_da9f866baf60 </ci>
                <ci> mw711b6bed_3410_4050_a935_6497ca488851 </ci>
              </apply>
              <apply>
                <times/>
                <ci> mw5e20654e_8681_4494_ae32_c62164d05207 </ci>
                <ci> mw94117a06_6656_4cf6_bbd4_cf5b917d8f21 </ci>
              </apply>
            </apply>
          </apply>
        </math>
      </assignmentRule>
    </listOfRules>
    <listOfReactions>
      <reaction id="mw93a6bc94_df06_4004_8672_ce77ebc0897b" name="GLUT" reversible="false" fast="false">
        <listOfProducts>
          <speciesReference species="mw4ca851c6_c286_4bc6_8291_508822b63b18"/>
        </listOfProducts>
        <kineticLaw>
          <math xmlns="http://www.w3.org/1998/Math/MathML">
            <ci> mw706daa82_13c7_4826_9888_892b5515cb43 </ci>
          </math>
        </kineticLaw>
      </reaction>
      <reaction id="mw422c564b_4de3_43ce_bfd5_f921c1fb1b4a" name="HK" fast="false">
        <listOfReactants>
          <speciesReference species="mw4ca851c6_c286_4bc6_8291_508822b63b18"/>
          <speciesReference species="mwfa4bad81_f6b5_494e_b614_1ae77d7188b1"/>
        </listOfReactants>
        <listOfProducts>
          <speciesReference species="mw4ef6e502_5e84_4317_b8c6_e2e00991d3eb"/>
          <speciesReference species="mwafc29220_4dfe_4b15_9def_589752df0142"/>
        </listOfProducts>
        <kineticLaw>
          <math xmlns="http://www.w3.org/1998/Math/MathML">
            <ci> mw2f0fec55_8b50_4338_b161_1468eb59a32c </ci>
          </math>
        </kineticLaw>
      </reaction>
      <reaction id="mwd42ec815_d69c_42df_b4b2_ffa2fd1186e0" name="HPI" fast="false">
        <listOfReactants>
          <speciesReference species="mw4ef6e502_5e84_4317_b8c6_e2e00991d3eb"/>
        </listOfReactants>
        <listOfProducts>
          <speciesReference species="mweeb90dd4_9910_42fc_9a2e_1c48c18e9c6f"/>
        </listOfProducts>
        <kineticLaw>
          <math xmlns="http://www.w3.org/1998/Math/MathML">
            <ci> mwd88cdf94_5409_4732_83dd_d52bdc432078 </ci>
          </math>
        </kineticLaw>
      </reaction>
      <reaction id="mw5735a3d0_1610_42eb_bd9c_abc1d26b9c4a" name="PFK1" fast="false">
        <listOfReactants>
          <speciesReference species="mweeb90dd4_9910_42fc_9a2e_1c48c18e9c6f"/>
          <speciesReference species="mwfa4bad81_f6b5_494e_b614_1ae77d7188b1"/>
        </listOfReactants>
        <listOfProducts>
          <speciesReference species="mw6fbaeced_07d9_4a91_94c9_faccdd236ed5"/>
          <speciesReference species="mwafc29220_4dfe_4b15_9def_589752df0142"/>
        </listOfProducts>
        <kineticLaw>
          <math xmlns="http://www.w3.org/1998/Math/MathML">
            <ci> mw09f6addd_0db0_439b_bcab_4902fec5d0c2 </ci>
          </math>
        </kineticLaw>
      </reaction>
      <reaction id="mweafdb167_f4f5_4cad_819c_2555f6aead33" name="ALDO" fast="false">
        <listOfReactants>
          <speciesReference species="mw6fbaeced_07d9_4a91_94c9_faccdd236ed5"/>
        </listOfReactants>
        <listOfProducts>
          <speciesReference species="mw6043b5ed_fcfa_424a_9fd1_da3c039f0161"/>
          <speciesReference species="mwbaee3195_5ab6_4c38_aa5c_402d764a1054"/>
        </listOfProducts>
        <kineticLaw>
          <math xmlns="http://www.w3.org/1998/Math/MathML">
            <ci> mw56d706e9_8b5a_421d_8924_48c7b82b50a7 </ci>
          </math>
        </kineticLaw>
      </reaction>
      <reaction id="mw0c9e324f_79e4_4e74_8c92_6473fe1b2d8e" name="TPI" fast="false">
        <listOfReactants>
          <speciesReference species="mw6043b5ed_fcfa_424a_9fd1_da3c039f0161"/>
        </listOfReactants>
        <listOfProducts>
          <speciesReference species="mwbaee3195_5ab6_4c38_aa5c_402d764a1054"/>
        </listOfProducts>
        <kineticLaw>
          <math xmlns="http://www.w3.org/1998/Math/MathML">
            <ci> mwaa545940_25c7_4a0e_abec_33149788dc31 </ci>
          </math>
        </kineticLaw>
      </reaction>
      <reaction id="mw9111e086_4288_4500_bf1f_e20db51671f0" name="GAPDH" fast="false">
        <listOfReactants>
          <speciesReference species="mwbaee3195_5ab6_4c38_aa5c_402d764a1054"/>
          <speciesReference species="mw416f5de7_f9c8_4137_b5ef_e25645594884"/>
        </listOfReactants>
        <listOfProducts>
          <speciesReference species="mw6f8cc939_dac6_4c6b_990a_13d9fd2dc51a"/>
          <speciesReference species="mw50a12821_26dc_4c8c_9d46_25e05ef62b3b"/>
        </listOfProducts>
        <kineticLaw>
          <math xmlns="http://www.w3.org/1998/Math/MathML">
            <ci> mw2e46f057_32e6_4e8c_b889_33a012210b23 </ci>
          </math>
        </kineticLaw>
      </reaction>
      <reaction id="mwfb7e812f_5413_40ea_b729_b4849a3739e4" name="PGK" fast="false">
        <listOfReactants>
          <speciesReference species="mw6f8cc939_dac6_4c6b_990a_13d9fd2dc51a"/>
          <speciesReference species="mwafc29220_4dfe_4b15_9def_589752df0142"/>
        </listOfReactants>
        <listOfProducts>
          <speciesReference species="mw69a63251_d7bd_4223_9244_6112e4526917"/>
          <speciesReference species="mwfa4bad81_f6b5_494e_b614_1ae77d7188b1"/>
        </listOfProducts>
        <kineticLaw>
          <math xmlns="http://www.w3.org/1998/Math/MathML">
            <ci> mwc148e7d6_daf0_46c2_95b6_ad07418beebb </ci>
          </math>
        </kineticLaw>
      </reaction>
      <reaction id="mw07edb382_71a6_4883_b621_d1d8b6eee1b9" name="PGAM" fast="false">
        <listOfReactants>
          <speciesReference species="mw69a63251_d7bd_4223_9244_6112e4526917"/>
        </listOfReactants>
        <listOfProducts>
          <speciesReference species="mw04608e7c_1d57_48b3_ada5_3ed70978f29c"/>
        </listOfProducts>
        <kineticLaw>
          <math xmlns="http://www.w3.org/1998/Math/MathML">
            <ci> mwb42c1b15_8c66_42ef_9ce6_7aafd388f91e </ci>
          </math>
        </kineticLaw>
      </reaction>
      <reaction id="mw985a77f6_09f5_400d_9a07_0972ac627ef2" name="ENO" fast="false">
        <listOfReactants>
          <speciesReference species="mw04608e7c_1d57_48b3_ada5_3ed70978f29c"/>
        </listOfReactants>
        <listOfProducts>
          <speciesReference species="mwa4ded501_e73b_49fe_9399_3c1f7213f5df"/>
        </listOfProducts>
        <kineticLaw>
          <math xmlns="http://www.w3.org/1998/Math/MathML">
            <ci> mwe98e4244_05f9_451f_9c77_1be6ff1c7208 </ci>
          </math>
        </kineticLaw>
      </reaction>
      <reaction id="mw624e6a1d_082f_46c1_babf_0917c707871c" name="PYK" fast="false">
        <listOfReactants>
          <speciesReference species="mwa4ded501_e73b_49fe_9399_3c1f7213f5df"/>
          <speciesReference species="mwafc29220_4dfe_4b15_9def_589752df0142"/>
        </listOfReactants>
        <listOfProducts>
          <speciesReference species="mwff7a7956_1232_4b6c_b372_dc991fb6ca32"/>
          <speciesReference species="mwfa4bad81_f6b5_494e_b614_1ae77d7188b1"/>
        </listOfProducts>
        <kineticLaw>
          <math xmlns="http://www.w3.org/1998/Math/MathML">
            <ci> mw59614010_8c8d_4196_957b_d4a33e924e26 </ci>
          </math>
        </kineticLaw>
      </reaction>
      <reaction id="mw1b13a62f_8a10_4a55_ae4c_9880b704d294" name="LDH" fast="false">
        <listOfReactants>
          <speciesReference species="mwff7a7956_1232_4b6c_b372_dc991fb6ca32"/>
          <speciesReference species="mw50a12821_26dc_4c8c_9d46_25e05ef62b3b"/>
        </listOfReactants>
        <listOfProducts>
          <speciesReference species="mw5c47fd30_38e6_461c_be0e_b82e5e43273c"/>
          <speciesReference species="mw416f5de7_f9c8_4137_b5ef_e25645594884"/>
        </listOfProducts>
        <kineticLaw>
          <math xmlns="http://www.w3.org/1998/Math/MathML">
            <ci> mw30587a9f_0831_4fc4_8760_e92bc1be9a3c </ci>
          </math>
        </kineticLaw>
      </reaction>
      <reaction id="mwbe5b6fb0_9ef2_4313_8d0e_53115328319e" name="AK" fast="false">
        <listOfReactants>
          <speciesReference species="mwfa4bad81_f6b5_494e_b614_1ae77d7188b1"/>
          <speciesReference species="mwc4e71efb_b97b_453b_b152_9bcae22b92e8"/>
        </listOfReactants>
        <listOfProducts>
          <speciesReference species="mwafc29220_4dfe_4b15_9def_589752df0142" stoichiometry="2"/>
        </listOfProducts>
        <kineticLaw>
          <math xmlns="http://www.w3.org/1998/Math/MathML">
            <ci> mw7e70e000_8108_44ee_99ff_09c8a6b50c6b </ci>
          </math>
        </kineticLaw>
      </reaction>
      <reaction id="mw12f4635c_691d_40af_bcf8_a1ea19d7e1d3" name="ATPase" fast="false">
        <listOfReactants>
          <speciesReference species="mwfa4bad81_f6b5_494e_b614_1ae77d7188b1"/>
        </listOfReactants>
        <listOfProducts>
          <speciesReference species="mwafc29220_4dfe_4b15_9def_589752df0142"/>
        </listOfProducts>
        <kineticLaw>
          <math xmlns="http://www.w3.org/1998/Math/MathML">
            <ci> mw1558f02b_7ee6_4c1d_a906_b09dae30e320 </ci>
          </math>
        </kineticLaw>
      </reaction>
      <reaction id="mw74c23e36_cafa_4ed6_8df3_b3051a9a667b" name="OxPhos" fast="false">
        <listOfReactants>
          <speciesReference species="mwafc29220_4dfe_4b15_9def_589752df0142" stoichiometry="13"/>
        </listOfReactants>
        <listOfProducts>
          <speciesReference species="mwfa4bad81_f6b5_494e_b614_1ae77d7188b1" stoichiometry="13"/>
        </listOfProducts>
        <kineticLaw>
          <math xmlns="http://www.w3.org/1998/Math/MathML">
            <ci> mwf2b4f0af_b470_4542_8a90_102295acae8a </ci>
          </math>
        </kineticLaw>
      </reaction>
      <reaction id="mw7036327f_9dce_4095_98b5_eab63f435831" name="DHases" fast="false">
        <listOfReactants>
          <speciesReference species="mw50a12821_26dc_4c8c_9d46_25e05ef62b3b"/>
        </listOfReactants>
        <listOfProducts>
          <speciesReference species="mw416f5de7_f9c8_4137_b5ef_e25645594884"/>
        </listOfProducts>
        <kineticLaw>
          <math xmlns="http://www.w3.org/1998/Math/MathML">
            <ci> mwd9991679_253f_4f3d_bfd5_fdfd8b828df4 </ci>
          </math>
        </kineticLaw>
      </reaction>
      <reaction id="mw15eb8b5e_a8a6_410e_8228_96c62daffaa2" name="MCT" reversible="false" fast="false">
        <listOfReactants>
          <speciesReference species="mw5c47fd30_38e6_461c_be0e_b82e5e43273c"/>
        </listOfReactants>
        <kineticLaw>
          <math xmlns="http://www.w3.org/1998/Math/MathML">
            <ci> mwee21130f_02d5_446a_a8b3_a3218bc185f9 </ci>
          </math>
        </kineticLaw>
      </reaction>
      <reaction id="mw81b66689_6a61_45a4_871f_135357aa0733" name="G6PD" fast="false">
        <listOfReactants>
          <speciesReference species="mw4ef6e502_5e84_4317_b8c6_e2e00991d3eb"/>
          <speciesReference species="mwba81f9c0_0947_44b3_9432_243be73baf52"/>
        </listOfReactants>
        <listOfProducts>
          <speciesReference species="mwba6972f0_93b3_4326_9ca6_1edb88afa467"/>
          <speciesReference species="mw7f494adc_e9f0_41a9_be1b_6813692bbd03"/>
        </listOfProducts>
        <kineticLaw>
          <math xmlns="http://www.w3.org/1998/Math/MathML">
            <ci> mw7761b563_7c1a_457d_b3a6_7511e0cb69a3 </ci>
          </math>
        </kineticLaw>
      </reaction>
      <reaction id="mwad80780f_b271_4071_99ee_f152f49ffa54" name="6PGDH" fast="false">
        <listOfReactants>
          <speciesReference species="mwba6972f0_93b3_4326_9ca6_1edb88afa467"/>
          <speciesReference species="mwba81f9c0_0947_44b3_9432_243be73baf52"/>
        </listOfReactants>
        <listOfProducts>
          <speciesReference species="mw3c062021_8051_44dc_9314_0a9805eeb1c1"/>
          <speciesReference species="mw7f494adc_e9f0_41a9_be1b_6813692bbd03"/>
        </listOfProducts>
        <kineticLaw>
          <math xmlns="http://www.w3.org/1998/Math/MathML">
            <ci> mw3cfbcd03_f866_4f6c_b636_158be5382e4d </ci>
          </math>
        </kineticLaw>
      </reaction>
      <reaction id="mwfef56742_8d54_4b22_8e96_b6caa2f0b54d" name="RPE" fast="false">
        <listOfReactants>
          <speciesReference species="mw3c062021_8051_44dc_9314_0a9805eeb1c1"/>
        </listOfReactants>
        <listOfProducts>
          <speciesReference species="mwced45b99_5938_489b_85a9_19bc68d5c5b3"/>
        </listOfProducts>
        <kineticLaw>
          <math xmlns="http://www.w3.org/1998/Math/MathML">
            <ci> mwb3cb7e28_96e9_4f37_b190_4ddfec5a7449 </ci>
          </math>
        </kineticLaw>
      </reaction>
      <reaction id="mw5fe88de9_53f0_453e_93f0_944a17bb008f" name="RPI" fast="false">
        <listOfReactants>
          <speciesReference species="mw3c062021_8051_44dc_9314_0a9805eeb1c1"/>
        </listOfReactants>
        <listOfProducts>
          <speciesReference species="mw40a04ca8_79d6_415c_bc9c_daf33f32ce73"/>
        </listOfProducts>
        <kineticLaw>
          <math xmlns="http://www.w3.org/1998/Math/MathML">
            <ci> mw17e42748_dbc0_4058_b9d8_b29191ac4a22 </ci>
          </math>
        </kineticLaw>
      </reaction>
      <reaction id="mwc8b57a1c_6084_4e21_b50e_7a032b3b0e4d" name="PRPPS" reversible="false" fast="false">
        <listOfReactants>
          <speciesReference species="mw40a04ca8_79d6_415c_bc9c_daf33f32ce73"/>
        </listOfReactants>
        <kineticLaw>
          <math xmlns="http://www.w3.org/1998/Math/MathML">
            <ci> mw62920a7a_20ea_4aa3_aebf_3508d49b019d </ci>
          </math>
        </kineticLaw>
      </reaction>
      <reaction id="mw02f6a0eb_9ba7_46f0_a231_fd1e16b473f9" name="TK1" fast="false">
        <listOfReactants>
          <speciesReference species="mw40a04ca8_79d6_415c_bc9c_daf33f32ce73"/>
          <speciesReference species="mwced45b99_5938_489b_85a9_19bc68d5c5b3"/>
        </listOfReactants>
        <listOfProducts>
          <speciesReference species="mwbaee3195_5ab6_4c38_aa5c_402d764a1054"/>
          <speciesReference species="mw220a2967_c98c_4a63_9287_4b71f0317a33"/>
        </listOfProducts>
        <kineticLaw>
          <math xmlns="http://www.w3.org/1998/Math/MathML">
            <ci> mw8f505409_143d_4790_81a7_981603fb7977 </ci>
          </math>
        </kineticLaw>
      </reaction>
      <reaction id="mw339ff55d_0a8e_45df_a108_d4b726609372" name="TK2" fast="false">
        <listOfReactants>
          <speciesReference species="mw75c0671c_902f_445d_9d65_8172370e7814"/>
          <speciesReference species="mwced45b99_5938_489b_85a9_19bc68d5c5b3"/>
        </listOfReactants>
        <listOfProducts>
          <speciesReference species="mweeb90dd4_9910_42fc_9a2e_1c48c18e9c6f"/>
          <speciesReference species="mwbaee3195_5ab6_4c38_aa5c_402d764a1054"/>
        </listOfProducts>
        <kineticLaw>
          <math xmlns="http://www.w3.org/1998/Math/MathML">
            <ci> mwc529dd30_3981_480c_a9ae_93a821690457 </ci>
          </math>
        </kineticLaw>
      </reaction>
      <reaction id="mw9533861a_fb69_4de9_8c43_718791207f38" name="TA" fast="false">
        <listOfReactants>
          <speciesReference species="mw220a2967_c98c_4a63_9287_4b71f0317a33"/>
          <speciesReference species="mwbaee3195_5ab6_4c38_aa5c_402d764a1054"/>
        </listOfReactants>
        <listOfProducts>
          <speciesReference species="mw75c0671c_902f_445d_9d65_8172370e7814"/>
          <speciesReference species="mweeb90dd4_9910_42fc_9a2e_1c48c18e9c6f"/>
        </listOfProducts>
        <kineticLaw>
          <math xmlns="http://www.w3.org/1998/Math/MathML">
            <ci> mw262c13a0_7a98_4bd6_bc9b_6adcc6b39393 </ci>
          </math>
        </kineticLaw>
      </reaction>
      <reaction id="mwc93de2e3_e462_4f0d_936c_0546cc94ed67" name="GPX" fast="false">
        <listOfReactants>
          <speciesReference species="mw572ecc80_cae0_467f_8770_ba2a6c57a347"/>
        </listOfReactants>
        <listOfProducts>
          <speciesReference species="mwde6a104e_2a5b_4df8_9f51_b8d3c2109d58"/>
        </listOfProducts>
        <kineticLaw>
          <math xmlns="http://www.w3.org/1998/Math/MathML">
            <ci> mw6995503b_035b_4ad0_85f4_58cdb9c5162b </ci>
          </math>
        </kineticLaw>
      </reaction>
      <reaction id="mw4e866157_dd9a_4fe5_98c9_bc62e5d664f3" name="GSSGR" fast="false">
        <listOfReactants>
          <speciesReference species="mwde6a104e_2a5b_4df8_9f51_b8d3c2109d58"/>
          <speciesReference species="mw7f494adc_e9f0_41a9_be1b_6813692bbd03"/>
        </listOfReactants>
        <listOfProducts>
          <speciesReference species="mw572ecc80_cae0_467f_8770_ba2a6c57a347"/>
          <speciesReference species="mwba81f9c0_0947_44b3_9432_243be73baf52"/>
        </listOfProducts>
        <kineticLaw>
          <math xmlns="http://www.w3.org/1998/Math/MathML">
            <ci> mwd8f2b229_9058_4895_af35_ac38d4083008 </ci>
          </math>
        </kineticLaw>
      </reaction>
      <reaction id="mw86b94218_4cdd_450c_b789_feba3ff9c962" name="PDH" fast="false">
        <listOfReactants>
          <speciesReference species="mw9f013927_968f_4f73_a3f1_68f39b99c5b4"/>
        </listOfReactants>
        <listOfProducts>
          <speciesReference species="mw919c52d8_6020_4265_b4e1_ac12b36d4b50"/>
        </listOfProducts>
        <kineticLaw>
          <math xmlns="http://www.w3.org/1998/Math/MathML">
            <ci> mw6867d0ee_f0af_4841_98d8_946270e46fe5 </ci>
          </math>
        </kineticLaw>
      </reaction>
      <reaction id="mw792dd978_b3d8_46fe_b706_67cc8c82557e" name="CS" fast="false">
        <listOfReactants>
          <speciesReference species="mw919c52d8_6020_4265_b4e1_ac12b36d4b50"/>
          <speciesReference species="mwa669f5de_cb75_403c_9e0e_5b4deb0807bf"/>
        </listOfReactants>
        <listOfProducts>
          <speciesReference species="mw362e1aa3_a198_4a6f_9dd3_316445c6aadc"/>
        </listOfProducts>
        <kineticLaw>
          <math xmlns="http://www.w3.org/1998/Math/MathML">
            <ci> mwd359f92f_f9a7_49a9_9d26_712b36c4b574 </ci>
          </math>
        </kineticLaw>
      </reaction>
      <reaction id="mw6f23a9b1_76de_4f51_9c97_c45a884dd6b3" name="ACON" fast="false">
        <listOfReactants>
          <speciesReference species="mw362e1aa3_a198_4a6f_9dd3_316445c6aadc"/>
        </listOfReactants>
        <listOfProducts>
          <speciesReference species="mw9c508c77_db97_4901_a1f8_742aa47e26a5"/>
        </listOfProducts>
        <kineticLaw>
          <math xmlns="http://www.w3.org/1998/Math/MathML">
            <ci> mw0d5425d5_1f5f_413c_a1c3_062922002c2a </ci>
          </math>
        </kineticLaw>
      </reaction>
      <reaction id="mw5ef0cf49_5d19_4bbe_872e_20ace0ad78c1" name="IDH" fast="false">
        <listOfReactants>
          <speciesReference species="mw9c508c77_db97_4901_a1f8_742aa47e26a5"/>
        </listOfReactants>
        <listOfProducts>
          <speciesReference species="mw6c7368ec_8d23_4366_964e_6094995029cd"/>
        </listOfProducts>
        <kineticLaw>
          <math xmlns="http://www.w3.org/1998/Math/MathML">
            <ci> mw81914bfd_a1ad_46c4_8a63_687f609b6fc5 </ci>
          </math>
        </kineticLaw>
      </reaction>
      <reaction id="mw098aa60e_c4c8_4c4a_af2b_a57c1f1cbeb0" name="AKGD" fast="false">
        <listOfReactants>
          <speciesReference species="mw6c7368ec_8d23_4366_964e_6094995029cd"/>
        </listOfReactants>
        <listOfProducts>
          <speciesReference species="mwb6f31c84_1dfd_469c_adcf_ca6cd23eabc8"/>
        </listOfProducts>
        <kineticLaw>
          <math xmlns="http://www.w3.org/1998/Math/MathML">
            <ci> mw204acf4b_3065_4d83_bd37_ba33668afed0 </ci>
          </math>
        </kineticLaw>
      </reaction>
      <reaction id="mw8cf13fec_8777_4bbb_a9c7_daa2cb7ff765" name="SCOAS" fast="false">
        <listOfReactants>
          <speciesReference species="mwb6f31c84_1dfd_469c_adcf_ca6cd23eabc8"/>
        </listOfReactants>
        <listOfProducts>
          <speciesReference species="mw111cb024_5923_4d13_828a_ac34aaf0cf74"/>
        </listOfProducts>
        <kineticLaw>
          <math xmlns="http://www.w3.org/1998/Math/MathML">
            <ci> mwff7f0bf0_9539_487c_a20b_4462cce1b83a </ci>
          </math>
        </kineticLaw>
      </reaction>
      <reaction id="mw5ebdd564_e084_4e4f_bf87_735bfae4b1c4" name="SDH" fast="false">
        <listOfReactants>
          <speciesReference species="mw111cb024_5923_4d13_828a_ac34aaf0cf74"/>
        </listOfReactants>
        <listOfProducts>
          <speciesReference species="mwf69d9aae_e8ea_452e_bfbe_9ff45b655ace"/>
        </listOfProducts>
        <kineticLaw>
          <math xmlns="http://www.w3.org/1998/Math/MathML">
            <ci> mw82f5e7da_6058_4168_a578_a1a6d7763ffe </ci>
          </math>
        </kineticLaw>
      </reaction>
      <reaction id="mw02a25e0b_e75a_406d_980f_4809367b419e" name="FUM" fast="false">
        <listOfReactants>
          <speciesReference species="mwf69d9aae_e8ea_452e_bfbe_9ff45b655ace"/>
        </listOfReactants>
        <listOfProducts>
          <speciesReference species="mw5e20654e_8681_4494_ae32_c62164d05207"/>
        </listOfProducts>
        <kineticLaw>
          <math xmlns="http://www.w3.org/1998/Math/MathML">
            <ci> mwceb65c7b_d8ea_4059_984a_e927a47e7012 </ci>
          </math>
        </kineticLaw>
      </reaction>
      <reaction id="mwab242cf8_5be9_4a43_93a1_68d57127a65b" name="MDH2" fast="false">
        <listOfReactants>
          <speciesReference species="mw5e20654e_8681_4494_ae32_c62164d05207"/>
        </listOfReactants>
        <listOfProducts>
          <speciesReference species="mwa669f5de_cb75_403c_9e0e_5b4deb0807bf"/>
        </listOfProducts>
        <kineticLaw>
          <math xmlns="http://www.w3.org/1998/Math/MathML">
            <ci> mwe443721a_a1ba_4cec_9b37_fff590a97930 </ci>
          </math>
        </kineticLaw>
      </reaction>
      <reaction id="mwcc8ca0d3_b2d0_45d0_82a7_7525acd3da35" name="GOT2" fast="false">
        <listOfReactants>
          <speciesReference species="mw6c7368ec_8d23_4366_964e_6094995029cd"/>
          <speciesReference species="mw76346a21_2837_48ef_b2e0_2cf923ae9c49"/>
        </listOfReactants>
        <listOfProducts>
          <speciesReference species="mweb0e18db_25ee_456d_aff3_1614bc980f9b"/>
          <speciesReference species="mwa669f5de_cb75_403c_9e0e_5b4deb0807bf"/>
        </listOfProducts>
        <kineticLaw>
          <math xmlns="http://www.w3.org/1998/Math/MathML">
            <ci> mwfa0b0c87_f983_40e8_826b_39606f7b1d54 </ci>
          </math>
        </kineticLaw>
      </reaction>
      <reaction id="mw30424a74_37e2_4512_88ee_312dd0c9c0f5" name="MDH1" fast="false">
        <listOfReactants>
          <speciesReference species="mw8e8c055d_66b3_4098_a716_d6f834067055"/>
          <speciesReference species="mw50a12821_26dc_4c8c_9d46_25e05ef62b3b"/>
        </listOfReactants>
        <listOfProducts>
          <speciesReference species="mwcb656e2a_2627_4d29_9cec_da9f866baf60"/>
          <speciesReference species="mw416f5de7_f9c8_4137_b5ef_e25645594884"/>
        </listOfProducts>
        <kineticLaw>
          <math xmlns="http://www.w3.org/1998/Math/MathML">
            <ci> mwa3b2225d_200e_4380_8763_e4aa9c2954fa </ci>
          </math>
        </kineticLaw>
      </reaction>
      <reaction id="mw25c08d37_8b22_47b5_a0d7_6851fb67c8d7" name="GOT1" fast="false">
        <listOfReactants>
          <speciesReference species="mwd2c8a295_8f86_419f_b3ef_9321412630fb"/>
          <speciesReference species="mwdb61077f_680e_41cc_8671_f254c305f03b"/>
        </listOfReactants>
        <listOfProducts>
          <speciesReference species="mw8e8c055d_66b3_4098_a716_d6f834067055"/>
          <speciesReference species="mw72007382_a53d_44a7_9139_a655a0176258"/>
        </listOfProducts>
        <kineticLaw>
          <math xmlns="http://www.w3.org/1998/Math/MathML">
            <ci> mwe6a9788d_e718_42da_9c31_d6e26d0f19de </ci>
          </math>
        </kineticLaw>
      </reaction>
      <reaction id="mw60cba6a8_1a68_40a9_9011_04405def8657" name="AKGMAL1" reversible="false" fast="false">
        <listOfReactants>
          <speciesReference species="mwdb61077f_680e_41cc_8671_f254c305f03b"/>
        </listOfReactants>
        <kineticLaw>
          <math xmlns="http://www.w3.org/1998/Math/MathML">
            <apply>
              <times/>
              <ci> mw47640a66_701a_4626_a366_6b1c39d43786 </ci>
              <apply>
                <divide/>
                <ci> mw5673cf33_e167_4d94_99a5_7da9c8179c69 </ci>
                <ci> mwa1984e0f_6d60_4189_8314_b3b6e784952d </ci>
              </apply>
            </apply>
          </math>
        </kineticLaw>
      </reaction>
      <reaction id="mw97147eda_257a_4fb1_8141_b4dc0e990091" name="ASPGLU4" reversible="false" fast="false">
        <listOfReactants>
          <speciesReference species="mweb0e18db_25ee_456d_aff3_1614bc980f9b"/>
        </listOfReactants>
        <kineticLaw>
          <math xmlns="http://www.w3.org/1998/Math/MathML">
            <ci> mwafcea3c7_81aa_4852_9e44_6409fab29d10 </ci>
          </math>
        </kineticLaw>
      </reaction>
      <reaction id="mw1b536752_0c4e_4200_a35a_4cc81f6867f3" name="CITMAL1" reversible="false" fast="false">
        <listOfProducts>
          <speciesReference species="mwcb656e2a_2627_4d29_9cec_da9f866baf60"/>
        </listOfProducts>
        <kineticLaw>
          <math xmlns="http://www.w3.org/1998/Math/MathML">
            <apply>
              <times/>
              <ci> mwcee56c45_8978_4a05_9460_dc2f3947e135 </ci>
              <apply>
                <divide/>
                <ci> mw5673cf33_e167_4d94_99a5_7da9c8179c69 </ci>
                <ci> mwa1984e0f_6d60_4189_8314_b3b6e784952d </ci>
              </apply>
            </apply>
          </math>
        </kineticLaw>
      </reaction>
      <reaction id="mwdf176cac_eeed_43de_b0ed_f6dba4afbb13" name="GLUH1" reversible="false" fast="false">
        <listOfReactants>
          <speciesReference species="mw72007382_a53d_44a7_9139_a655a0176258"/>
        </listOfReactants>
        <kineticLaw>
          <math xmlns="http://www.w3.org/1998/Math/MathML">
            <apply>
              <times/>
              <ci> mw23ba66f7_fb9e_4bb2_b324_8357625ab789 </ci>
              <apply>
                <divide/>
                <ci> mw5673cf33_e167_4d94_99a5_7da9c8179c69 </ci>
                <ci> mwa1984e0f_6d60_4189_8314_b3b6e784952d </ci>
              </apply>
            </apply>
          </math>
        </kineticLaw>
      </reaction>
      <reaction id="mwabbb4507_6a8e_45a3_bc8d_17a4ef522a90" name="MMALIC" fast="false">
        <listOfReactants>
          <speciesReference species="mw5e20654e_8681_4494_ae32_c62164d05207"/>
        </listOfReactants>
        <listOfProducts>
          <speciesReference species="mw9f013927_968f_4f73_a3f1_68f39b99c5b4"/>
        </listOfProducts>
        <kineticLaw>
          <math xmlns="http://www.w3.org/1998/Math/MathML">
            <ci> mw1bae06b0_eb83_4620_b252_5bd028468bf2 </ci>
          </math>
        </kineticLaw>
      </reaction>
      <reaction id="mw7e0b77be_c132_4c40_8f5e_485a1d4f479f" name="CMALIC" fast="false">
        <listOfReactants>
          <speciesReference species="mwcb656e2a_2627_4d29_9cec_da9f866baf60"/>
          <speciesReference species="mwba81f9c0_0947_44b3_9432_243be73baf52"/>
        </listOfReactants>
        <listOfProducts>
          <speciesReference species="mwff7a7956_1232_4b6c_b372_dc991fb6ca32"/>
          <speciesReference species="mw7f494adc_e9f0_41a9_be1b_6813692bbd03"/>
        </listOfProducts>
        <kineticLaw>
          <math xmlns="http://www.w3.org/1998/Math/MathML">
            <ci> mw84d04218_28bd_4dae_8720_b414b4977044 </ci>
          </math>
        </kineticLaw>
      </reaction>
      <reaction id="mw2924aa28_41f7_4a6e_abe0_41e62ab9e4f3" name="PC" fast="false">
        <listOfReactants>
          <speciesReference species="mw9f013927_968f_4f73_a3f1_68f39b99c5b4"/>
        </listOfReactants>
        <listOfProducts>
          <speciesReference species="mwa669f5de_cb75_403c_9e0e_5b4deb0807bf"/>
        </listOfProducts>
        <kineticLaw>
          <math xmlns="http://www.w3.org/1998/Math/MathML">
            <ci> mw08409af0_a717_4bab_9da2_ca691caef305 </ci>
          </math>
        </kineticLaw>
      </reaction>
      <reaction id="mw8428a06a_bef6_4717_b4ef_a6672188e1bf" name="GLS" fast="false">
        <listOfReactants>
          <speciesReference species="mwa5227ba7_e60c_4681_a442_b98cda5fad1e"/>
        </listOfReactants>
        <listOfProducts>
          <speciesReference species="mw72007382_a53d_44a7_9139_a655a0176258"/>
        </listOfProducts>
        <kineticLaw>
          <math xmlns="http://www.w3.org/1998/Math/MathML">
            <ci> mwbc833cd8_6550_47a2_8b7f_2d0bb7216d03 </ci>
          </math>
        </kineticLaw>
      </reaction>
      <reaction id="mw9fea501f_6bda_444f_8204_adfe6d0acee8" name="GPT" fast="false">
        <listOfReactants>
          <speciesReference species="mw6c7368ec_8d23_4366_964e_6094995029cd"/>
        </listOfReactants>
        <listOfProducts>
          <speciesReference species="mw9f013927_968f_4f73_a3f1_68f39b99c5b4"/>
          <speciesReference species="mweb0e18db_25ee_456d_aff3_1614bc980f9b"/>
        </listOfProducts>
        <kineticLaw>
          <math xmlns="http://www.w3.org/1998/Math/MathML">
            <ci> mw6c2b53d2_5181_4f2e_a3f7_ace2452b6123 </ci>
          </math>
        </kineticLaw>
      </reaction>
      <reaction id="mwafd759da_150c_43bf_8b7e_378c0f912b8a" name="ASCT2" reversible="false" fast="false">
        <listOfProducts>
          <speciesReference species="mwa5227ba7_e60c_4681_a442_b98cda5fad1e"/>
        </listOfProducts>
        <kineticLaw>
          <math xmlns="http://www.w3.org/1998/Math/MathML">
            <ci> mwd881956b_6224_4934_8579_4551dfb0cb50 </ci>
          </math>
        </kineticLaw>
      </reaction>
      <reaction id="mw5abbc6a9_9f0b_4df3_ad70_bc41adaadd42" name="GDH" fast="false">
        <listOfReactants>
          <speciesReference species="mweb0e18db_25ee_456d_aff3_1614bc980f9b"/>
        </listOfReactants>
        <listOfProducts>
          <speciesReference species="mw6c7368ec_8d23_4366_964e_6094995029cd"/>
        </listOfProducts>
        <kineticLaw>
          <math xmlns="http://www.w3.org/1998/Math/MathML">
            <ci> mw46a40292_5705_41e0_b277_92393f34d9aa </ci>
          </math>
        </kineticLaw>
      </reaction>
      <reaction id="mw9efc8c06_bffc_42ca_b83b_8639faf76ba3" name="CNG" reversible="false" fast="false">
        <listOfProducts>
          <speciesReference species="mwcabf87fb_4f92_40bb_9f00_c9ed52dd8dcb"/>
        </listOfProducts>
        <kineticLaw>
          <math xmlns="http://www.w3.org/1998/Math/MathML">
            <ci> mw859a8cb1_cb80_4384_abd2_2334a4dd4a6a </ci>
          </math>
        </kineticLaw>
      </reaction>
      <reaction id="mw0ade622e_986a_4445_a2ca_263c8c99d0df" name="CLY" fast="false">
        <listOfReactants>
          <speciesReference species="mw0dc07696_8304_401c_8e04_eb6808d41e8f"/>
        </listOfReactants>
        <listOfProducts>
          <speciesReference species="mw8e8c055d_66b3_4098_a716_d6f834067055"/>
        </listOfProducts>
        <kineticLaw>
          <math xmlns="http://www.w3.org/1998/Math/MathML">
            <ci> mw7b2f23ac_644d_42f0_8bbd_fa115d6b45ad </ci>
          </math>
        </kineticLaw>
      </reaction>
      <reaction id="mw46c2df27_23d0_44f7_974c_ab8cb67d6369" name="MALPi1" reversible="false" fast="false">
        <listOfReactants>
          <speciesReference species="mwcb656e2a_2627_4d29_9cec_da9f866baf60"/>
        </listOfReactants>
        <kineticLaw>
          <math xmlns="http://www.w3.org/1998/Math/MathML">
            <apply>
              <times/>
              <ci> mw5a134150_9048_46c7_b674_2ff12d867b89 </ci>
              <apply>
                <divide/>
                <ci> mw5673cf33_e167_4d94_99a5_7da9c8179c69 </ci>
                <ci> mwa1984e0f_6d60_4189_8314_b3b6e784952d </ci>
              </apply>
            </apply>
          </math>
        </kineticLaw>
      </reaction>
      <reaction id="mw1b9e4306_d91e_4102_a806_677af572ccaa" name="PYRH1" reversible="false" fast="false">
        <listOfReactants>
          <speciesReference species="mwff7a7956_1232_4b6c_b372_dc991fb6ca32"/>
        </listOfReactants>
        <kineticLaw>
          <math xmlns="http://www.w3.org/1998/Math/MathML">
            <ci> mw3ec340e0_624f_4607_a70d_e3de55a7cd21 </ci>
          </math>
        </kineticLaw>
      </reaction>
      <reaction id="mw402ce29c_a234_4ceb_917c_59e118dc8bd8" name="PYRH2" reversible="false" fast="false">
        <listOfProducts>
          <speciesReference species="mw9f013927_968f_4f73_a3f1_68f39b99c5b4"/>
        </listOfProducts>
        <kineticLaw>
          <math xmlns="http://www.w3.org/1998/Math/MathML">
            <apply>
              <divide/>
              <apply>
                <times/>
                <ci> mw3ec340e0_624f_4607_a70d_e3de55a7cd21 </ci>
                <ci> mwa1984e0f_6d60_4189_8314_b3b6e784952d </ci>
              </apply>
              <ci> mw5673cf33_e167_4d94_99a5_7da9c8179c69 </ci>
            </apply>
          </math>
        </kineticLaw>
      </reaction>
      <reaction id="mwd4a75c5b_37dc_43f1_8a7f_b0b7e178bb8a" name="ASPGLU1" reversible="false" fast="false">
        <listOfReactants>
          <speciesReference species="mwd2c8a295_8f86_419f_b3ef_9321412630fb"/>
        </listOfReactants>
        <kineticLaw>
          <math xmlns="http://www.w3.org/1998/Math/MathML">
            <apply>
              <times/>
              <ci> mwafcea3c7_81aa_4852_9e44_6409fab29d10 </ci>
              <apply>
                <divide/>
                <ci> mw5673cf33_e167_4d94_99a5_7da9c8179c69 </ci>
                <ci> mwa1984e0f_6d60_4189_8314_b3b6e784952d </ci>
              </apply>
            </apply>
          </math>
        </kineticLaw>
      </reaction>
      <reaction id="mwc1f266a3_84c8_4833_b3d1_526bb59eedc4" name="ASPGLU2" reversible="false" fast="false">
        <listOfProducts>
          <speciesReference species="mw76346a21_2837_48ef_b2e0_2cf923ae9c49"/>
        </listOfProducts>
        <kineticLaw>
          <math xmlns="http://www.w3.org/1998/Math/MathML">
            <ci> mwafcea3c7_81aa_4852_9e44_6409fab29d10 </ci>
          </math>
        </kineticLaw>
      </reaction>
      <reaction id="mwfda9b154_90e0_4069_b44f_da42a8d704b3" name="ASPGLU3" reversible="false" fast="false">
        <listOfProducts>
          <speciesReference species="mw72007382_a53d_44a7_9139_a655a0176258"/>
        </listOfProducts>
        <kineticLaw>
          <math xmlns="http://www.w3.org/1998/Math/MathML">
            <apply>
              <times/>
              <ci> mwafcea3c7_81aa_4852_9e44_6409fab29d10 </ci>
              <apply>
                <divide/>
                <ci> mw5673cf33_e167_4d94_99a5_7da9c8179c69 </ci>
                <ci> mwa1984e0f_6d60_4189_8314_b3b6e784952d </ci>
              </apply>
            </apply>
          </math>
        </kineticLaw>
      </reaction>
      <reaction id="mwdb69cee8_6ce0_4bea_98bf_322f5af4f741" name="GLUH2" reversible="false" fast="false">
        <listOfProducts>
          <speciesReference species="mweb0e18db_25ee_456d_aff3_1614bc980f9b"/>
        </listOfProducts>
        <kineticLaw>
          <math xmlns="http://www.w3.org/1998/Math/MathML">
            <ci> mw23ba66f7_fb9e_4bb2_b324_8357625ab789 </ci>
          </math>
        </kineticLaw>
      </reaction>
      <reaction id="mw3a98ff35_be6b_427b_a444_5a5a5aee1c39" name="CITMAL2" reversible="false" fast="false">
        <listOfReactants>
          <speciesReference species="mw0dc07696_8304_401c_8e04_eb6808d41e8f"/>
        </listOfReactants>
        <kineticLaw>
          <math xmlns="http://www.w3.org/1998/Math/MathML">
            <apply>
              <times/>
              <ci> mwcee56c45_8978_4a05_9460_dc2f3947e135 </ci>
              <apply>
                <divide/>
                <ci> mw5673cf33_e167_4d94_99a5_7da9c8179c69 </ci>
                <ci> mwa1984e0f_6d60_4189_8314_b3b6e784952d </ci>
              </apply>
            </apply>
          </math>
        </kineticLaw>
      </reaction>
      <reaction id="mw90213ffa_49cd_49f7_b595_b713ef044871" name="CITMAL3" reversible="false" fast="false">
        <listOfReactants>
          <speciesReference species="mw5e20654e_8681_4494_ae32_c62164d05207"/>
        </listOfReactants>
        <kineticLaw>
          <math xmlns="http://www.w3.org/1998/Math/MathML">
            <ci> mwcee56c45_8978_4a05_9460_dc2f3947e135 </ci>
          </math>
        </kineticLaw>
      </reaction>
      <reaction id="mwf5b2bb78_3e63_450e_9955_0ecbf4917faf" name="CITMAL4" reversible="false" fast="false">
        <listOfProducts>
          <speciesReference species="mw362e1aa3_a198_4a6f_9dd3_316445c6aadc"/>
        </listOfProducts>
        <kineticLaw>
          <math xmlns="http://www.w3.org/1998/Math/MathML">
            <ci> mwcee56c45_8978_4a05_9460_dc2f3947e135 </ci>
          </math>
        </kineticLaw>
      </reaction>
      <reaction id="mwb53d9a98_6fb0_4484_ae2e_d2e389828361" name="AKGMAL2" reversible="false" fast="false">
        <listOfReactants>
          <speciesReference species="mw5e20654e_8681_4494_ae32_c62164d05207"/>
        </listOfReactants>
        <kineticLaw>
          <math xmlns="http://www.w3.org/1998/Math/MathML">
            <ci> mw47640a66_701a_4626_a366_6b1c39d43786 </ci>
          </math>
        </kineticLaw>
      </reaction>
      <reaction id="mw4f13dc24_90d2_4340_a0ef_4473823c5bc0" name="AKGMAL3" reversible="false" fast="false">
        <listOfProducts>
          <speciesReference species="mw6c7368ec_8d23_4366_964e_6094995029cd"/>
        </listOfProducts>
        <kineticLaw>
          <math xmlns="http://www.w3.org/1998/Math/MathML">
            <ci> mw47640a66_701a_4626_a366_6b1c39d43786 </ci>
          </math>
        </kineticLaw>
      </reaction>
      <reaction id="mw8a44130f_e4b7_478d_8f31_6f859a37ca65" name="AKGMAL4" reversible="false" fast="false">
        <listOfProducts>
          <speciesReference species="mwcb656e2a_2627_4d29_9cec_da9f866baf60"/>
        </listOfProducts>
        <kineticLaw>
          <math xmlns="http://www.w3.org/1998/Math/MathML">
            <apply>
              <times/>
              <ci> mw47640a66_701a_4626_a366_6b1c39d43786 </ci>
              <apply>
                <divide/>
                <ci> mw5673cf33_e167_4d94_99a5_7da9c8179c69 </ci>
                <ci> mwa1984e0f_6d60_4189_8314_b3b6e784952d </ci>
              </apply>
            </apply>
          </math>
        </kineticLaw>
      </reaction>
      <reaction id="mw021ddcf9_3764_4440_9893_60406c6a961a" name="MALPi2" reversible="false" fast="false">
        <listOfProducts>
          <speciesReference species="mw5e20654e_8681_4494_ae32_c62164d05207"/>
        </listOfProducts>
        <kineticLaw>
          <math xmlns="http://www.w3.org/1998/Math/MathML">
            <ci> mw5a134150_9048_46c7_b674_2ff12d867b89 </ci>
          </math>
        </kineticLaw>
      </reaction>
    </listOfReactions>
  </model>
</sbml>
