# Supplementary material for: Metabolic reprogramming dynamics in tumor spheroids: Insights from a multicellular, multiscale model
Source: PLoS Comput Biol. 2019 Jun 11;15(6):e1007053. doi: 10.1371/journal.pcbi.1007053 (PMC6588258; doi:10.1371/journal.pcbi.1007053)
Supplement: S4 Text — This file can be run in the CC3D modeling software to generate the results presented here. (ZIP) [file pcbi.1007053.s004.zip]

Archive with 29 entries (24 files):
- S4 Text/
- S4 Text/TumorGrowth.xml
- __MACOSX/
- __MACOSX/S4 Text/
- __MACOSX/S4 Text/._TumorGrowth.xml
- S4 Text/TumorGrowth.py
- __MACOSX/S4 Text/._TumorGrowth.py
- S4 Text/_settings.xml
- __MACOSX/S4 Text/.__settings.xml
- S4 Text/TumorGrowthSteppables.pyc
- __MACOSX/S4 Text/._TumorGrowthSteppables.pyc
- S4 Text/_settings.sqlite
- __MACOSX/S4 Text/.__settings.sqlite
- S4 Text/S3_diffusion.xml
- __MACOSX/S4 Text/._S3_diffusion.xml
- S4 Text/TumorGrowth.cc3d
- __MACOSX/S4 Text/._TumorGrowth.cc3d
- S4 Text/.backup/
- S4 Text/.backup/TumorGrowth.xml
- __MACOSX/S4 Text/.backup/
- __MACOSX/S4 Text/.backup/._TumorGrowth.xml
- S4 Text/.backup/TumorGrowth.py
- __MACOSX/S4 Text/.backup/._TumorGrowth.py
- S4 Text/.backup/tumorgrowthsteppables.py
- __MACOSX/S4 Text/.backup/._tumorgrowthsteppables.py
- __MACOSX/S4 Text/._.backup
- S4 Text/TumorGrowthSteppables.py
- __MACOSX/S4 Text/._TumorGrowthSteppables.py
- __MACOSX/._S4 Text
