# Supplementary material for: Metabolic reprogramming dynamics in tumor spheroids: Insights from a multicellular, multiscale model
Source: PLoS Comput Biol. 2019 Jun 11;15(6):e1007053. doi: 10.1371/journal.pcbi.1007053 (PMC6588258; doi:10.1371/journal.pcbi.1007053)
Supplement: S4 Text — This file can be run in the CC3D modeling software to generate the results presented here. (ZIP) [file pcbi.1007053.s004.zip › S4 Text/TumorGrowth.xml]

<CompuCell3D Revision="20170723" Version="3.7.6">
 
    <Metadata>
       <NumberOfProcessors>8</NumberOfProcessors>
       <DebugOutputFrequency>1000</DebugOutputFrequency>
	<RandomSeed>157373</RandomSeed>
    </Metadata>

   
   
   <Potts>
      <Dimensions x="400" y="400" z="1"/>
      <Steps>6005</Steps>
      <Temperature>50.0</Temperature>
      <NeighborOrder>3</NeighborOrder>
      <Boundary_x>Periodic</Boundary_x>
      <Boundary_y>Periodic</Boundary_y> 
   </Potts>
   
   <Plugin Name="CellType">
      <CellType TypeId="0" TypeName="Medium"/>
      <CellType TypeId="1" TypeName="PCancer"/>
      <CellType TypeId="2" TypeName="QCancer"/>
      <CellType TypeId="3" TypeName="PStem"/>
      <CellType TypeId="4" TypeName="QStem"/>
      <CellType TypeId="5" TypeName="Necrotic"/>
      <CellType TypeId="6" TypeName="Basal"/>
      <CellType TypeId="7" TypeName="ECM"/>
      
   </Plugin>
   
   <Plugin Name="Volume"/>
   <Plugin Name="Surface"/>
   <Plugin Name="CenterOfMass"/>
   <Plugin Name="NeighborTracker"/>
   <Plugin Name="PixelTracker"/>
   
     <Plugin Name="FocalPointPlasticity">
   
           <Parameters Type1="Basal" Type2="ECM">
              <Lambda>40.0</Lambda>
              <ActivationEnergy>-50.0</ActivationEnergy>
              <TargetDistance>4.0</TargetDistance>
              <MaxDistance>4.5</MaxDistance>
              <MaxNumberOfJunctions NeighborOrder="1">2</MaxNumberOfJunctions>
           </Parameters>
   
   
           <Parameters Type1="Basal" Type2="Basal">
              <Lambda>60.0</Lambda>
              <ActivationEnergy>-50.0</ActivationEnergy>
              <TargetDistance>4.0</TargetDistance>
              <MaxDistance>4.5</MaxDistance>
              <MaxNumberOfJunctions NeighborOrder="1">2</MaxNumberOfJunctions>
           </Parameters>
   
   
   
           <Parameters Type1="ECM" Type2="ECM">
              <Lambda>60.0</Lambda>
              <ActivationEnergy>-50.0</ActivationEnergy>
              <TargetDistance>4.0</TargetDistance>
              <MaxDistance>4.5</MaxDistance>
              <MaxNumberOfJunctions NeighborOrder="1">2</MaxNumberOfJunctions>
           </Parameters>
   
   
           <NeighborOrder>1</NeighborOrder>
      </Plugin>
     <Plugin Name="Contact">
           <Energy Type1="Medium" Type2="Medium">0.0</Energy>
           <Energy Type1="Medium" Type2="PCancer">10.0</Energy>
           <Energy Type1="Medium" Type2="QCancer">10.0</Energy>
           <Energy Type1="Medium" Type2="PStem">10.0</Energy>
           <Energy Type1="Medium" Type2="QStem">10.0</Energy>
           <Energy Type1="Medium" Type2="Necrotic">20.0</Energy>
           <Energy Type1="Medium" Type2="Basal">2.0</Energy>
           <Energy Type1="Medium" Type2="ECM">2.0</Energy>

   
           <Energy Type1="PCancer" Type2="PCancer">2.0</Energy>
           <Energy Type1="PCancer" Type2="QCancer">10.0</Energy>
           <Energy Type1="PCancer" Type2="PStem">10.0</Energy>
           <Energy Type1="PCancer" Type2="QStem">10.0</Energy>
           <Energy Type1="PCancer" Type2="Necrotic">10.0</Energy>
           <Energy Type1="PCancer" Type2="Basal">6.0</Energy>
           <Energy Type1="PCancer" Type2="ECM">6.0</Energy>
   
   
           <Energy Type1="QCancer" Type2="QCancer">2.0</Energy>
           <Energy Type1="QCancer" Type2="PStem">10.0</Energy>
           <Energy Type1="QCancer" Type2="QStem">10.0</Energy>
           <Energy Type1="QCancer" Type2="Necrotic">10.0</Energy>
           <Energy Type1="QCancer" Type2="Basal">8.0</Energy>
           <Energy Type1="QCancer" Type2="ECM">8.0</Energy>
   
   
           <Energy Type1="PStem" Type2="PStem">2.0</Energy>
           <Energy Type1="PStem" Type2="QStem">10.0</Energy>
           <Energy Type1="PStem" Type2="Necrotic">10.0</Energy>
           <Energy Type1="PStem" Type2="Basal">6.0</Energy>
           <Energy Type1="PStem" Type2="ECM">6.0</Energy>
   
   
           <Energy Type1="QStem" Type2="QStem">2.0</Energy>
           <Energy Type1="QStem" Type2="Necrotic">10.0</Energy>
           <Energy Type1="QStem" Type2="Basal">8.0</Energy>
           <Energy Type1="QStem" Type2="ECM">8.0</Energy>
   
           <Energy Type1="Necrotic" Type2="Necrotic">2.0</Energy>
           <Energy Type1="Necrotic" Type2="Basal">20.0</Energy>
           <Energy Type1="Necrotic" Type2="ECM">20.0</Energy>
           
         
           <Energy Type1="Basal" Type2="Basal">10.0</Energy>
           <Energy Type1="Basal" Type2="ECM">16.0</Energy>
           <Energy Type1="ECM" Type2="ECM">10.0</Energy>

           <NeighborOrder>5</NeighborOrder>
   </Plugin> 
       
      
     
     <Plugin Name="Chemotaxis">
   
               <ChemicalField Name="Glucose" Source="SteadyStateDiffusionSolver2D">
                  <ChemotaxisByType Lambda="500.0" Type="PCancer"/>
                  <ChemotaxisByType Lambda="500.0" Type="PStem"/>
               </ChemicalField>
               <ChemicalField Name="Glutamine" Source="SteadyStateDiffusionSolver2D">
                  <ChemotaxisByType Lambda="500.0" Type="PCancer"/>
                  <ChemotaxisByType Lambda="500.0" Type="PStem"/>
               </ChemicalField>
               <ChemicalField Name="Oxygen" Source="SteadyStateDiffusionSolver2D">
                  <ChemotaxisByType Lambda="500.0" Type="PCancer"/>
                  <ChemotaxisByType Lambda="500.0" Type="PStem"/>
               </ChemicalField>
      </Plugin>
      
    <Steppable Type="SteadyStateDiffusionSolver2D" Frequency="10" >
      <DiffusionField Name="Glucose">
                    <DiffusionData>
                       <FieldName>Glucose</FieldName>
                       <DiffusionConstant>11250.0</DiffusionConstant>
                       <DecayConstant>1.562</DecayConstant>
                       <InitialConcentrationExpression>0.32</InitialConcentrationExpression>
                    </DiffusionData>
                    <SecretionData>
                       <Uptake Type="QStem" />                                    
                       <Uptake Type="PStem" />                                    
                       <Uptake Type="QCancer" />
                       <Uptake Type="PCancer" /> 
                       <Secretion Type="Medium">0.5</Secretion>
                       <Secretion Type="ECM">0.5</Secretion>
                       <Secretion Type="Basal">0.5</Secretion>
                    </SecretionData>
                    
                    <BoundaryConditions>
                            <Plane Axis="X">
                               <Periodic/> 
                            </Plane>
                            <Plane Axis="Y">
                               <Periodic/> 
                            </Plane>
                    </BoundaryConditions>
      </DiffusionField>
      
      
      <DiffusionField Name="Lactate">
                    <DiffusionData>
                       <FieldName>Lactate</FieldName>
                       <DiffusionConstant>4005.0</DiffusionConstant>
                       <DecayConstant>3.9062</DecayConstant>
                       <InitialConcentrationExpression>0.128</InitialConcentrationExpression>
                    </DiffusionData>
                    <SecretionData>
                       <Uptake Type="QStem" />                                    
                       <Uptake Type="PStem" />                                    
                       <Uptake Type="QCancer" />
                       <Uptake Type="PCancer" /> 
                       <Secretion Type="Medium">0.5</Secretion>
                    </SecretionData>
                    
                    <BoundaryConditions>
                            <Plane Axis="X">
                               <Periodic/> 
                            </Plane>
                            <Plane Axis="Y">
                               <Periodic/> 
                            </Plane>
                    </BoundaryConditions>
      </DiffusionField>
      
      
      
      <DiffusionField Name="Glutamine">
                    <DiffusionData>
                       <FieldName>Glutamine</FieldName>
                       <DiffusionConstant>12757.5</DiffusionConstant>
                       <DecayConstant>7.8125</DecayConstant>
                       <InitialConcentrationExpression>0.064</InitialConcentrationExpression>
                    </DiffusionData>
                    <SecretionData>
                       <Uptake Type="QStem" />                                    
                       <Uptake Type="PStem" />                                    
                       <Uptake Type="QCancer" />
                       <Uptake Type="PCancer" /> 
                       <Secretion Type="Medium">0.5</Secretion>
                       <Secretion Type="ECM">0.5</Secretion>
                       <Secretion Type="Basal">0.5</Secretion>
                    </SecretionData>
                    
                    <BoundaryConditions>
                            <Plane Axis="X">
                               <Periodic/>         
                            </Plane>
                            <Plane Axis="Y">
                               <Periodic/> 
                            </Plane>
                    </BoundaryConditions>
      </DiffusionField>
      
      
      
      <DiffusionField Name="Oxygen">
                    <DiffusionData>
                       <FieldName>Oxygen</FieldName>
                       <DiffusionConstant>40950.0</DiffusionConstant>
                       <DecayConstant>139.5089</DecayConstant>
                       <InitialConcentrationExpression>0.003584</InitialConcentrationExpression>
                    </DiffusionData>
                    <SecretionData>
                       <Uptake Type="QStem" />                                    
                       <Uptake Type="PStem" />                                    
                       <Uptake Type="QCancer" />
                       <Uptake Type="PCancer"/> 
                       <Secretion Type="Medium">0.5</Secretion>
                       <Secretion Type="ECM">0.5</Secretion>
                       <Secretion Type="Basal">0.5</Secretion>
                    </SecretionData>
                    
                    <BoundaryConditions>
                               <Plane Axis="X">
                                  <Periodic/> 
                               </Plane>
                               <Plane Axis="Y">
                                  <Periodic/> 
                               </Plane>
                    </BoundaryConditions>
      </DiffusionField>
   </Steppable>

        <Steppable Type="BlobInitializer">
   
            
                      <Region>
                                 <Center x="200" y="200" z="0"/>
                                 <Radius>8</Radius>
                                 <Gap>0</Gap>
                                 <Width>4</Width>
                                 <Types>PCancer,QCancer,PStem,QStem</Types>
                      </Region>
        </Steppable>

     <Steppable Type="UniformInitializer">
      
              
              <Region>
                 <BoxMin x="0" y="0" z="0"/>
                 <BoxMax x="400" y="20" z="1"/>
                 <Gap>0</Gap>
                 <Width>25</Width>
                 <Types>ECM</Types>
              </Region>
              
              
              <Region>
                 <BoxMin x="0" y="380" z="0"/>
                 <BoxMax x="400" y="400" z="1"/>
                 <Gap>0</Gap>
                 <Width>25</Width>
                 <Types>ECM</Types>
              </Region> 
              
              <Region>
                 <BoxMin x="0" y="20" z="0"/>
                 <BoxMax x="400" y="40" z="1"/>
                 <Gap>0</Gap>
                 <Width>25</Width>
                 <Types>Basal</Types>
              </Region>
              
              <Region>
                 <BoxMin x="0" y="360" z="0"/>
                 <BoxMax x="400" y="380" z="1"/>
                 <Gap>0</Gap>
                 <Width>25</Width>
                 <Types>Basal</Types>
              </Region>
    </Steppable>
</CompuCell3D>
