# Supplementary material for: Metabolic reprogramming dynamics in tumor spheroids: Insights from a multicellular, multiscale model
Source: PLoS Comput Biol. 2019 Jun 11;15(6):e1007053. doi: 10.1371/journal.pcbi.1007053 (PMC6588258; doi:10.1371/journal.pcbi.1007053)
Supplement: S4 Text — This file can be run in the CC3D modeling software to generate the results presented here. (ZIP) [file pcbi.1007053.s004.zip › S4 Text/TumorGrowth.py]

import sys
from os import environ
from os import getcwd
import math
from math import *
import string
import numpy as np


sys.path.append(environ["PYTHON_MODULE_PATH"])

pi = math.pi


import CompuCellSetup


sim,simthread = CompuCellSetup.getCoreSimulationObjects()
        


pyAttributeAdder,dictionaryAdder=CompuCellSetup.attachDictionaryToCells(sim)        
CompuCellSetup.initializeSimulationObjects(sim,simthread)


from PySteppables import SteppableRegistry
steppableRegistry=SteppableRegistry()

from TumorGrowthSteppables import TumorGrowthSteppable
TumorGrowthSteppables=TumorGrowthSteppable(sim,1)
steppableRegistry.registerSteppable(TumorGrowthSteppables)
        

from TumorGrowthSteppables import MitosisSteppable
mitosisSteppable=MitosisSteppable(sim,1)
steppableRegistry.registerSteppable(mitosisSteppable)


from TumorGrowthSteppables import CellStateTransition
cellStateTransition=CellStateTransition(sim,1)
steppableRegistry.registerSteppable(cellStateTransition)


from TumorGrowthSteppables import StravHealthCalculator
stravHealthCalculator=StravHealthCalculator(sim,1)
steppableRegistry.registerSteppable(stravHealthCalculator)


from TumorGrowthSteppables import EpithelialSheetSteppable
epithelialSheetSteppable=EpithelialSheetSteppable(sim,1)
steppableRegistry.registerSteppable(epithelialSheetSteppable)


from TumorGrowthSteppables import SBMLSolverSteppable
sBMLSolverSteppable=SBMLSolverSteppable(sim,1)
steppableRegistry.registerSteppable(sBMLSolverSteppable)


from TumorGrowthSteppables import DataOutput
instanceOfDataOutput=DataOutput(sim,1)
steppableRegistry.registerSteppable(instanceOfDataOutput)

CompuCellSetup.mainLoop(sim,simthread,steppableRegistry)
        
        
