# Supplementary material for: Metabolic reprogramming dynamics in tumor spheroids: Insights from a multicellular, multiscale model
Source: PLoS Comput Biol. 2019 Jun 11;15(6):e1007053. doi: 10.1371/journal.pcbi.1007053 (PMC6588258; doi:10.1371/journal.pcbi.1007053)
Supplement: S4 Text — This file can be run in the CC3D modeling software to generate the results presented here. (ZIP) [file pcbi.1007053.s004.zip › S4 Text/S3_diffusion.xml]

<?xml version="1.0" encoding="UTF-8"?>
<!-- Created by COPASI version 4.20 (Build 158) on 2018-03-22 21:52 with libSBML version 5.15.1. -->
<sbml xmlns="http://www.sbml.org/sbml/level2/version4" level="2" version="4">
  <model metaid="COPASI0" id="Pancreatic_cancer_metabolism" name="Pancreatic-cancer-metabolism">
    <annotation>
      <COPASI xmlns="http://www.copasi.org/static/sbml">
        <rdf:RDF xmlns:dcterms="http://purl.org/dc/terms/" xmlns:rdf="http://www.w3.org/1999/02/22-rdf-syntax-ns#">
          <rdf:Description rdf:about="#COPASI0">
            <dcterms:created>
              <rdf:Description>
                <dcterms:W3CDTF>2017-03-10T14:00:34Z</dcterms:W3CDTF>
              </rdf:Description>
            </dcterms:created>
          </rdf:Description>
        </rdf:RDF>
      </COPASI>
    </annotation>
    <listOfFunctionDefinitions>
      <functionDefinition id="Rate_Law_for_CS_1" name="Rate Law for CS_1">
        <math xmlns="http://www.w3.org/1998/Math/MathML">
          <lambda>
            <bvar>
              <ci> AcCoA </ci>
            </bvar>
            <bvar>
              <ci> Kaccoa_cs </ci>
            </bvar>
            <bvar>
              <ci> Keq_cs </ci>
            </bvar>
            <bvar>
              <ci> Kiadp_cs </ci>
            </bvar>
            <bvar>
              <ci> Kiamp_cs </ci>
            </bvar>
            <bvar>
              <ci> Kiatp_cs </ci>
            </bvar>
            <bvar>
              <ci> Kicit_cs </ci>
            </bvar>
            <bvar>
              <ci> Kicoash_cs </ci>
            </bvar>
            <bvar>
              <ci> Kioaa_cs </ci>
            </bvar>
            <bvar>
              <ci> Kiscoa_cs </ci>
            </bvar>
            <bvar>
              <ci> Koaa_cs </ci>
            </bvar>
            <bvar>
              <ci> Padp </ci>
            </bvar>
            <bvar>
              <ci> Pamp </ci>
            </bvar>
            <bvar>
              <ci> Patp </ci>
            </bvar>
            <bvar>
              <ci> Pcit </ci>
            </bvar>
            <bvar>
              <ci> Vf_cs </ci>
            </bvar>
            <bvar>
              <ci> mADP </ci>
            </bvar>
            <bvar>
              <ci> mAMP </ci>
            </bvar>
            <bvar>
              <ci> mATP </ci>
            </bvar>
            <bvar>
              <ci> mCIT </ci>
            </bvar>
            <bvar>
              <ci> mCoASH </ci>
            </bvar>
            <bvar>
              <ci> mOAA </ci>
            </bvar>
            <bvar>
              <ci> mSCoA </ci>
            </bvar>
            <apply>
              <divide/>
              <apply>
                <times/>
                <ci> Vf_cs </ci>
                <apply>
                  <minus/>
                  <apply>
                    <times/>
                    <ci> mOAA </ci>
                    <ci> AcCoA </ci>
                  </apply>
                  <apply>
                    <divide/>
                    <apply>
                      <times/>
                      <ci> mCoASH </ci>
                      <ci> mCIT </ci>
                    </apply>
                    <ci> Keq_cs </ci>
                  </apply>
                </apply>
              </apply>
              <apply>
                <plus/>
                <apply>
                  <times/>
                  <ci> Kioaa_cs </ci>
                  <apply>
                    <plus/>
                    <cn> 1 </cn>
                    <apply>
                      <divide/>
                      <apply>
                        <divide/>
                        <ci> mCIT </ci>
                        <ci> Pcit </ci>
                      </apply>
                      <ci> Kicit_cs </ci>
                    </apply>
                  </apply>
                  <ci> Kaccoa_cs </ci>
                </apply>
                <apply>
                  <times/>
                  <ci> Koaa_cs </ci>
                  <apply>
                    <plus/>
                    <cn> 1 </cn>
                    <apply>
                      <divide/>
                      <apply>
                        <divide/>
                        <ci> mCIT </ci>
                        <ci> Pcit </ci>
                      </apply>
                      <ci> Kicit_cs </ci>
                    </apply>
                  </apply>
                  <ci> AcCoA </ci>
                </apply>
                <apply>
                  <times/>
                  <ci> Kaccoa_cs </ci>
                  <apply>
                    <plus/>
                    <cn> 1 </cn>
                    <apply>
                      <divide/>
                      <apply>
                        <divide/>
                        <ci> mATP </ci>
                        <ci> Patp </ci>
                      </apply>
                      <ci> Kiatp_cs </ci>
                    </apply>
                    <apply>
                      <divide/>
                      <apply>
                        <divide/>
                        <ci> mADP </ci>
                        <ci> Padp </ci>
                      </apply>
                      <ci> Kiadp_cs </ci>
                    </apply>
                    <apply>
                      <divide/>
                      <apply>
                        <divide/>
                        <ci> mAMP </ci>
                        <ci> Pamp </ci>
                      </apply>
                      <ci> Kiamp_cs </ci>
                    </apply>
                    <apply>
                      <divide/>
                      <ci> mCoASH </ci>
                      <ci> Kicoash_cs </ci>
                    </apply>
                    <apply>
                      <divide/>
                      <ci> mSCoA </ci>
                      <ci> Kiscoa_cs </ci>
                    </apply>
                  </apply>
                  <ci> mOAA </ci>
                </apply>
                <apply>
                  <times/>
                  <ci> mOAA </ci>
                  <ci> AcCoA </ci>
                </apply>
              </apply>
            </apply>
          </lambda>
        </math>
      </functionDefinition>
      <functionDefinition id="Rate_Law_for_PYK_1" name="Rate Law for PYK_1">
        <math xmlns="http://www.w3.org/1998/Math/MathML">
          <lambda>
            <bvar>
              <ci> ADP </ci>
            </bvar>
            <bvar>
              <ci> ATP </ci>
            </bvar>
            <bvar>
              <ci> Kadp_pyk </ci>
            </bvar>
            <bvar>
              <ci> Katp_pyk </ci>
            </bvar>
            <bvar>
              <ci> Keq_pyk </ci>
            </bvar>
            <bvar>
              <ci> Kpep_pyk </ci>
            </bvar>
            <bvar>
              <ci> Kpyr_pyk </ci>
            </bvar>
            <bvar>
              <ci> PEP </ci>
            </bvar>
            <bvar>
              <ci> PYR </ci>
            </bvar>
            <bvar>
              <ci> Vf_pyk </ci>
            </bvar>
            <apply>
              <divide/>
              <apply>
                <times/>
                <ci> Vf_pyk </ci>
                <apply>
                  <minus/>
                  <apply>
                    <divide/>
                    <apply>
                      <times/>
                      <ci> PEP </ci>
                      <ci> ADP </ci>
                    </apply>
                    <apply>
                      <times/>
                      <ci> Kpep_pyk </ci>
                      <ci> Kadp_pyk </ci>
                    </apply>
                  </apply>
                  <apply>
                    <divide/>
                    <apply>
                      <times/>
                      <ci> PYR </ci>
                      <ci> ATP </ci>
                    </apply>
                    <apply>
                      <times/>
                      <ci> Kpep_pyk </ci>
                      <ci> Kadp_pyk </ci>
                      <ci> Keq_pyk </ci>
                    </apply>
                  </apply>
                </apply>
              </apply>
              <apply>
                <times/>
                <apply>
                  <plus/>
                  <cn> 1 </cn>
                  <apply>
                    <divide/>
                    <ci> PEP </ci>
                    <ci> Kpep_pyk </ci>
                  </apply>
                  <apply>
                    <divide/>
                    <ci> PYR </ci>
                    <ci> Kpyr_pyk </ci>
                  </apply>
                </apply>
                <apply>
                  <plus/>
                  <cn> 1 </cn>
                  <apply>
                    <divide/>
                    <ci> ADP </ci>
                    <ci> Kadp_pyk </ci>
                  </apply>
                  <apply>
                    <divide/>
                    <ci> ATP </ci>
                    <ci> Katp_pyk </ci>
                  </apply>
                </apply>
              </apply>
            </apply>
          </lambda>
        </math>
      </functionDefinition>
      <functionDefinition id="Rate_Law_for_ATPase_1" name="Rate Law for ATPase_1">
        <math xmlns="http://www.w3.org/1998/Math/MathML">
          <lambda>
            <bvar>
              <ci> ADP </ci>
            </bvar>
            <bvar>
              <ci> ATP </ci>
            </bvar>
            <bvar>
              <ci> Katpf </ci>
            </bvar>
            <bvar>
              <ci> Katpr </ci>
            </bvar>
            <bvar>
              <ci> Vf_atpase </ci>
            </bvar>
            <bvar>
              <ci> Vr_atpase </ci>
            </bvar>
            <bvar>
              <ci> cH </ci>
            </bvar>
            <bvar>
              <ci> cPi </ci>
            </bvar>
            <apply>
              <divide/>
              <apply>
                <minus/>
                <apply>
                  <times/>
                  <ci> Vf_atpase </ci>
                  <apply>
                    <divide/>
                    <ci> ATP </ci>
                    <ci> Katpf </ci>
                  </apply>
                </apply>
                <apply>
                  <times/>
                  <ci> Vr_atpase </ci>
                  <apply>
                    <divide/>
                    <apply>
                      <times/>
                      <ci> ADP </ci>
                      <ci> cPi </ci>
                      <ci> cH </ci>
                    </apply>
                    <ci> Katpr </ci>
                  </apply>
                </apply>
              </apply>
              <apply>
                <plus/>
                <cn> 1 </cn>
                <apply>
                  <divide/>
                  <ci> ATP </ci>
                  <ci> Katpf </ci>
                </apply>
                <apply>
                  <divide/>
                  <apply>
                    <times/>
                    <ci> ADP </ci>
                    <ci> cPi </ci>
                    <ci> cH </ci>
                  </apply>
                  <ci> Katpr </ci>
                </apply>
              </apply>
            </apply>
          </lambda>
        </math>
      </functionDefinition>
      <functionDefinition id="Rate_Law_for_GDH_1" name="Rate Law for GDH_1">
        <math xmlns="http://www.w3.org/1998/Math/MathML">
          <lambda>
            <bvar>
              <ci> Keq_gdh </ci>
            </bvar>
            <bvar>
              <ci> Kiakg_gdh </ci>
            </bvar>
            <bvar>
              <ci> Kiglu_gdh </ci>
            </bvar>
            <bvar>
              <ci> Kinad_gdh </ci>
            </bvar>
            <bvar>
              <ci> Kinadh_gdh </ci>
            </bvar>
            <bvar>
              <ci> Kinh3_gdh </ci>
            </bvar>
            <bvar>
              <ci> Kmakg_gdh </ci>
            </bvar>
            <bvar>
              <ci> Kmglu_gdh </ci>
            </bvar>
            <bvar>
              <ci> Kmnad_gdh </ci>
            </bvar>
            <bvar>
              <ci> Kmnadh_gdh </ci>
            </bvar>
            <bvar>
              <ci> Kmnh3_gdh </ci>
            </bvar>
            <bvar>
              <ci> Vf_gdh </ci>
            </bvar>
            <bvar>
              <ci> mAKG </ci>
            </bvar>
            <bvar>
              <ci> mGlutamate </ci>
            </bvar>
            <bvar>
              <ci> mNAD </ci>
            </bvar>
            <bvar>
              <ci> mNADH </ci>
            </bvar>
            <bvar>
              <ci> mNH3 </ci>
            </bvar>
            <apply>
              <divide/>
              <apply>
                <times/>
                <ci> Vf_gdh </ci>
                <apply>
                  <minus/>
                  <apply>
                    <times/>
                    <ci> mNAD </ci>
                    <ci> mGlutamate </ci>
                  </apply>
                  <apply>
                    <divide/>
                    <apply>
                      <times/>
                      <ci> mAKG </ci>
                      <ci> mNADH </ci>
                      <ci> mNH3 </ci>
                    </apply>
                    <ci> Keq_gdh </ci>
                  </apply>
                </apply>
              </apply>
              <apply>
                <plus/>
                <apply>
                  <times/>
                  <ci> Kinad_gdh </ci>
                  <ci> Kmglu_gdh </ci>
                </apply>
                <apply>
                  <times/>
                  <ci> Kmglu_gdh </ci>
                  <ci> mNAD </ci>
                </apply>
                <apply>
                  <times/>
                  <ci> Kmnad_gdh </ci>
                  <ci> mGlutamate </ci>
                </apply>
                <apply>
                  <times/>
                  <ci> mGlutamate </ci>
                  <ci> mNAD </ci>
                </apply>
                <apply>
                  <divide/>
                  <apply>
                    <times/>
                    <ci> mGlutamate </ci>
                    <ci> mNAD </ci>
                    <ci> mNH3 </ci>
                  </apply>
                  <ci> Kiakg_gdh </ci>
                </apply>
                <apply>
                  <divide/>
                  <apply>
                    <times/>
                    <ci> Kinad_gdh </ci>
                    <ci> Kmglu_gdh </ci>
                    <ci> mNADH </ci>
                  </apply>
                  <ci> Kinadh_gdh </ci>
                </apply>
                <apply>
                  <divide/>
                  <apply>
                    <times/>
                    <ci> Kmglu_gdh </ci>
                    <ci> mNH3 </ci>
                    <ci> mNAD </ci>
                  </apply>
                  <ci> Kinh3_gdh </ci>
                </apply>
                <apply>
                  <divide/>
                  <apply>
                    <times/>
                    <ci> Kinad_gdh </ci>
                    <ci> Kmglu_gdh </ci>
                    <ci> Kmnadh_gdh </ci>
                    <ci> mNH3 </ci>
                    <ci> mAKG </ci>
                  </apply>
                  <apply>
                    <times/>
                    <ci> Kmnh3_gdh </ci>
                    <ci> Kinadh_gdh </ci>
                    <ci> Kiakg_gdh </ci>
                  </apply>
                </apply>
                <apply>
                  <divide/>
                  <apply>
                    <times/>
                    <ci> Kmnad_gdh </ci>
                    <ci> mGlutamate </ci>
                    <ci> mNADH </ci>
                  </apply>
                  <ci> Kinadh_gdh </ci>
                </apply>
                <apply>
                  <divide/>
                  <apply>
                    <times/>
                    <ci> mGlutamate </ci>
                    <ci> mNAD </ci>
                    <ci> mNH3 </ci>
                    <ci> mAKG </ci>
                  </apply>
                  <apply>
                    <times/>
                    <ci> Kinh3_gdh </ci>
                    <ci> Kiakg_gdh </ci>
                  </apply>
                </apply>
                <apply>
                  <divide/>
                  <apply>
                    <times/>
                    <ci> Kinad_gdh </ci>
                    <ci> Kmglu_gdh </ci>
                    <ci> Kmakg_gdh </ci>
                    <ci> mNH3 </ci>
                    <ci> mNADH </ci>
                  </apply>
                  <apply>
                    <times/>
                    <ci> Kmnh3_gdh </ci>
                    <ci> Kinadh_gdh </ci>
                    <ci> Kiakg_gdh </ci>
                  </apply>
                </apply>
                <apply>
                  <divide/>
                  <apply>
                    <times/>
                    <ci> Kinad_gdh </ci>
                    <ci> Kmglu_gdh </ci>
                    <ci> Kmakg_gdh </ci>
                    <ci> mNH3 </ci>
                    <ci> mNADH </ci>
                    <ci> mAKG </ci>
                  </apply>
                  <apply>
                    <times/>
                    <ci> Kmnh3_gdh </ci>
                    <ci> Kinadh_gdh </ci>
                    <ci> Kiakg_gdh </ci>
                  </apply>
                </apply>
                <apply>
                  <divide/>
                  <apply>
                    <times/>
                    <ci> mGlutamate </ci>
                    <ci> mNAD </ci>
                    <ci> mAKG </ci>
                  </apply>
                  <ci> Kiakg_gdh </ci>
                </apply>
                <apply>
                  <divide/>
                  <apply>
                    <times/>
                    <ci> Kinad_gdh </ci>
                    <ci> Kmglu_gdh </ci>
                    <ci> Kmakg_gdh </ci>
                    <ci> mNH3 </ci>
                  </apply>
                  <apply>
                    <times/>
                    <ci> Kmnh3_gdh </ci>
                    <ci> Kiakg_gdh </ci>
                  </apply>
                </apply>
                <apply>
                  <divide/>
                  <apply>
                    <times/>
                    <ci> Kinad_gdh </ci>
                    <ci> Kmglu_gdh </ci>
                    <ci> mGlutamate </ci>
                    <ci> mNADH </ci>
                    <ci> mAKG </ci>
                  </apply>
                  <apply>
                    <times/>
                    <ci> Kiglu_gdh </ci>
                    <ci> Kinadh_gdh </ci>
                    <ci> Kiakg_gdh </ci>
                  </apply>
                </apply>
                <apply>
                  <divide/>
                  <apply>
                    <times/>
                    <ci> Kinad_gdh </ci>
                    <ci> Kmglu_gdh </ci>
                    <ci> mNADH </ci>
                    <ci> mAKG </ci>
                  </apply>
                  <apply>
                    <times/>
                    <ci> Kinadh_gdh </ci>
                    <ci> Kiakg_gdh </ci>
                  </apply>
                </apply>
                <apply>
                  <divide/>
                  <apply>
                    <times/>
                    <ci> Kmnadh_gdh </ci>
                    <ci> Kmglu_gdh </ci>
                    <ci> mNH3 </ci>
                    <ci> mNAD </ci>
                    <ci> mAKG </ci>
                  </apply>
                  <apply>
                    <times/>
                    <ci> Kmnh3_gdh </ci>
                    <ci> Kinadh_gdh </ci>
                    <ci> Kiakg_gdh </ci>
                  </apply>
                </apply>
                <apply>
                  <divide/>
                  <apply>
                    <times/>
                    <ci> Kinad_gdh </ci>
                    <ci> Kmglu_gdh </ci>
                    <ci> mGlutamate </ci>
                    <ci> mNH3 </ci>
                    <ci> mNADH </ci>
                    <ci> mAKG </ci>
                  </apply>
                  <apply>
                    <times/>
                    <ci> Kmnh3_gdh </ci>
                    <ci> Kiglu_gdh </ci>
                    <ci> Kinadh_gdh </ci>
                    <ci> Kiakg_gdh </ci>
                  </apply>
                </apply>
              </apply>
            </apply>
          </lambda>
        </math>
      </functionDefinition>
      <functionDefinition id="Rate_Law_for_TK1_1" name="Rate Law for TK1_1">
        <math xmlns="http://www.w3.org/1998/Math/MathML">
          <lambda>
            <bvar>
              <ci> G3P </ci>
            </bvar>
            <bvar>
              <ci> R5P </ci>
            </bvar>
            <bvar>
              <ci> S7P </ci>
            </bvar>
            <bvar>
              <ci> Vf_tk1 </ci>
            </bvar>
            <bvar>
              <ci> Vr_tk1 </ci>
            </bvar>
            <bvar>
              <ci> Xyl5P </ci>
            </bvar>
            <apply>
              <divide/>
              <apply>
                <minus/>
                <apply>
                  <times/>
                  <ci> Vf_tk1 </ci>
                  <ci> Xyl5P </ci>
                  <ci> R5P </ci>
                </apply>
                <apply>
                  <times/>
                  <ci> Vr_tk1 </ci>
                  <ci> S7P </ci>
                  <ci> G3P </ci>
                </apply>
              </apply>
              <apply>
                <plus/>
                <apply>
                  <times/>
                  <cn type="e-notation"> 2.63 <sep/> 16 </cn>
                  <ci> S7P </ci>
                </apply>
                <apply>
                  <times/>
                  <ci> R5P </ci>
                  <apply>
                    <plus/>
                    <cn type="e-notation"> 4.4 <sep/> 16 </cn>
                    <apply>
                      <times/>
                      <cn type="e-notation"> 4.92 <sep/> 16 </cn>
                      <ci> S7P </ci>
                    </apply>
                  </apply>
                </apply>
                <apply>
                  <times/>
                  <cn type="e-notation"> 5.96 <sep/> 16 </cn>
                  <ci> G3P </ci>
                </apply>
                <apply>
                  <times/>
                  <cn type="e-notation"> 6.94 <sep/> 16 </cn>
                  <ci> S7P </ci>
                  <ci> G3P </ci>
                </apply>
                <apply>
                  <times/>
                  <ci> Xyl5P </ci>
                  <apply>
                    <plus/>
                    <cn type="e-notation"> 7.35 <sep/> 16 </cn>
                    <apply>
                      <times/>
                      <cn type="e-notation"> 2.44 <sep/> 17 </cn>
                      <ci> R5P </ci>
                    </apply>
                    <apply>
                      <times/>
                      <cn type="e-notation"> 3.38 <sep/> 17 </cn>
                      <ci> G3P </ci>
                    </apply>
                  </apply>
                </apply>
              </apply>
            </apply>
          </lambda>
        </math>
      </functionDefinition>
      <functionDefinition metaid="COPASI87" id="Rate_Law_for_ASPGLU1_1" name="Rate Law for ASPGLU1_1">
        <annotation>
          <COPASI xmlns="http://www.copasi.org/static/sbml">
            <rdf:RDF xmlns:dcterms="http://purl.org/dc/terms/" xmlns:rdf="http://www.w3.org/1999/02/22-rdf-syntax-ns#">
              <rdf:Description rdf:about="#COPASI87">
                <dcterms:created>
                  <rdf:Description>
                    <dcterms:W3CDTF>2017-12-28T17:04:37Z</dcterms:W3CDTF>
                  </rdf:Description>
                </dcterms:created>
              </rdf:Description>
            </rdf:RDF>
          </COPASI>
        </annotation>
        <math xmlns="http://www.w3.org/1998/Math/MathML">
          <lambda>
            <bvar>
              <ci> ASP </ci>
            </bvar>
            <bvar>
              <ci> Glutamate </ci>
            </bvar>
            <bvar>
              <ci> Keq_aspglu </ci>
            </bvar>
            <bvar>
              <ci> Kh_aspglu </ci>
            </bvar>
            <bvar>
              <ci> Kiaspi_aspglu </ci>
            </bvar>
            <bvar>
              <ci> Kiaspx_aspglu </ci>
            </bvar>
            <bvar>
              <ci> Kiglui_aspglu </ci>
            </bvar>
            <bvar>
              <ci> Kiglux_aspglu </ci>
            </bvar>
            <bvar>
              <ci> M_aspglu </ci>
            </bvar>
            <bvar>
              <ci> Vc </ci>
            </bvar>
            <bvar>
              <ci> Vf_aspglu </ci>
            </bvar>
            <bvar>
              <ci> Vm </ci>
            </bvar>
            <bvar>
              <ci> cH </ci>
            </bvar>
            <bvar>
              <ci> mASP </ci>
            </bvar>
            <bvar>
              <ci> mGlutamate </ci>
            </bvar>
            <bvar>
              <ci> mH </ci>
            </bvar>
            <apply>
              <times/>
              <apply>
                <divide/>
                <apply>
                  <times/>
                  <ci> Vf_aspglu </ci>
                  <apply>
                    <minus/>
                    <apply>
                      <times/>
                      <ci> Keq_aspglu </ci>
                      <ci> ASP </ci>
                      <ci> mGlutamate </ci>
                      <ci> mH </ci>
                    </apply>
                    <apply>
                      <times/>
                      <ci> mASP </ci>
                      <ci> Glutamate </ci>
                      <ci> cH </ci>
                    </apply>
                  </apply>
                </apply>
                <apply>
                  <times/>
                  <ci> Keq_aspglu </ci>
                  <ci> Kiaspi_aspglu </ci>
                  <ci> Kiglux_aspglu </ci>
                  <ci> Kh_aspglu </ci>
                  <apply>
                    <plus/>
                    <apply>
                      <times/>
                      <cn> 2 </cn>
                      <ci> M_aspglu </ci>
                    </apply>
                    <apply>
                      <divide/>
                      <apply>
                        <times/>
                        <ci> M_aspglu </ci>
                        <ci> ASP </ci>
                      </apply>
                      <ci> Kiaspi_aspglu </ci>
                    </apply>
                    <apply>
                      <divide/>
                      <apply>
                        <times/>
                        <ci> ASP </ci>
                        <ci> mGlutamate </ci>
                        <ci> mH </ci>
                      </apply>
                      <apply>
                        <times/>
                        <ci> Kiaspi_aspglu </ci>
                        <ci> Kiglux_aspglu </ci>
                        <ci> Kh_aspglu </ci>
                      </apply>
                    </apply>
                    <apply>
                      <times/>
                      <ci> M_aspglu </ci>
                      <apply>
                        <divide/>
                        <apply>
                          <times/>
                          <ci> mASP </ci>
                          <ci> cH </ci>
                        </apply>
                        <apply>
                          <times/>
                          <ci> Kiaspx_aspglu </ci>
                          <ci> Kh_aspglu </ci>
                        </apply>
                      </apply>
                    </apply>
                    <apply>
                      <divide/>
                      <apply>
                        <times/>
                        <ci> M_aspglu </ci>
                        <ci> mASP </ci>
                      </apply>
                      <ci> Kiaspx_aspglu </ci>
                    </apply>
                    <apply>
                      <divide/>
                      <apply>
                        <times/>
                        <ci> mASP </ci>
                        <ci> Glutamate </ci>
                        <ci> cH </ci>
                      </apply>
                      <apply>
                        <times/>
                        <ci> Kiaspx_aspglu </ci>
                        <ci> Kiglui_aspglu </ci>
                        <ci> Kh_aspglu </ci>
                      </apply>
                    </apply>
                    <apply>
                      <divide/>
                      <apply>
                        <times/>
                        <ci> M_aspglu </ci>
                        <ci> ASP </ci>
                        <ci> mH </ci>
                      </apply>
                      <apply>
                        <times/>
                        <ci> Kiaspi_aspglu </ci>
                        <ci> Kh_aspglu </ci>
                      </apply>
                    </apply>
                    <apply>
                      <divide/>
                      <apply>
                        <times/>
                        <ci> M_aspglu </ci>
                        <ci> mH </ci>
                      </apply>
                      <ci> Kh_aspglu </ci>
                    </apply>
                    <apply>
                      <divide/>
                      <apply>
                        <times/>
                        <ci> M_aspglu </ci>
                        <ci> Glutamate </ci>
                        <ci> cH </ci>
                      </apply>
                      <apply>
                        <times/>
                        <ci> Kiglui_aspglu </ci>
                        <ci> Kh_aspglu </ci>
                      </apply>
                    </apply>
                    <apply>
                      <divide/>
                      <apply>
                        <times/>
                        <ci> M_aspglu </ci>
                        <ci> cH </ci>
                      </apply>
                      <ci> Kh_aspglu </ci>
                    </apply>
                    <apply>
                      <divide/>
                      <apply>
                        <times/>
                        <ci> M_aspglu </ci>
                        <ci> mGlutamate </ci>
                        <ci> mH </ci>
                      </apply>
                      <apply>
                        <times/>
                        <ci> Kiglux_aspglu </ci>
                        <ci> Kh_aspglu </ci>
                      </apply>
                    </apply>
                  </apply>
                </apply>
              </apply>
              <apply>
                <divide/>
                <ci> Vm </ci>
                <ci> Vc </ci>
              </apply>
            </apply>
          </lambda>
        </math>
      </functionDefinition>
      <functionDefinition id="Rate_Law_for_GLUT_1" name="Rate Law for GLUT_1">
        <math xmlns="http://www.w3.org/1998/Math/MathML">
          <lambda>
            <bvar>
              <ci> Glu_in </ci>
            </bvar>
            <bvar>
              <ci> Glu_out </ci>
            </bvar>
            <bvar>
              <ci> Keq1_glut </ci>
            </bvar>
            <bvar>
              <ci> Keq_glut </ci>
            </bvar>
            <bvar>
              <ci> Kgluin1_glut </ci>
            </bvar>
            <bvar>
              <ci> Kgluin_glut </ci>
            </bvar>
            <bvar>
              <ci> Kgluout1_glut </ci>
            </bvar>
            <bvar>
              <ci> Kgluout_glut </ci>
            </bvar>
            <bvar>
              <ci> Vf_glut </ci>
            </bvar>
            <bvar>
              <ci> f1_glut </ci>
            </bvar>
            <bvar>
              <ci> f2_glut </ci>
            </bvar>
            <apply>
              <times/>
              <ci> Vf_glut </ci>
              <apply>
                <plus/>
                <cn> 0.2 </cn>
                <apply>
                  <divide/>
                  <cn> 0.8 </cn>
                  <apply>
                    <minus/>
                    <cn> 1 </cn>
                    <apply>
                      <divide/>
                      <cn> 23.68 </cn>
                      <cn> 50 </cn>
                    </apply>
                  </apply>
                </apply>
              </apply>
              <apply>
                <plus/>
                <apply>
                  <divide/>
                  <apply>
                    <times/>
                    <ci> f1_glut </ci>
                    <apply>
                      <minus/>
                      <ci> Glu_out </ci>
                      <apply>
                        <divide/>
                        <ci> Glu_in </ci>
                        <ci> Keq_glut </ci>
                      </apply>
                    </apply>
                  </apply>
                  <apply>
                    <plus/>
                    <apply>
                      <times/>
                      <ci> Kgluout_glut </ci>
                      <apply>
                        <plus/>
                        <cn> 1 </cn>
                        <apply>
                          <divide/>
                          <ci> Glu_in </ci>
                          <ci> Kgluin_glut </ci>
                        </apply>
                      </apply>
                    </apply>
                    <ci> Glu_out </ci>
                  </apply>
                </apply>
                <apply>
                  <divide/>
                  <apply>
                    <times/>
                    <ci> f2_glut </ci>
                    <apply>
                      <minus/>
                      <ci> Glu_out </ci>
                      <apply>
                        <divide/>
                        <ci> Glu_in </ci>
                        <ci> Keq1_glut </ci>
                      </apply>
                    </apply>
                  </apply>
                  <apply>
                    <plus/>
                    <apply>
                      <times/>
                      <ci> Kgluout1_glut </ci>
                      <apply>
                        <plus/>
                        <cn> 1 </cn>
                        <apply>
                          <divide/>
                          <ci> Glu_in </ci>
                          <ci> Kgluin1_glut </ci>
                        </apply>
                      </apply>
                    </apply>
                    <ci> Glu_out </ci>
                  </apply>
                </apply>
              </apply>
            </apply>
          </lambda>
        </math>
      </functionDefinition>
      <functionDefinition id="Rate_Law_for_GAPDH_1" name="Rate Law for GAPDH_1">
        <math xmlns="http://www.w3.org/1998/Math/MathML">
          <lambda>
            <bvar>
              <ci> G3P </ci>
            </bvar>
            <bvar>
              <ci> Kbpg_gapdh </ci>
            </bvar>
            <bvar>
              <ci> Kg3p_gapdh </ci>
            </bvar>
            <bvar>
              <ci> Knad_gapdh </ci>
            </bvar>
            <bvar>
              <ci> Knadh_gapdh </ci>
            </bvar>
            <bvar>
              <ci> Kpi_gapdh </ci>
            </bvar>
            <bvar>
              <ci> NAD </ci>
            </bvar>
            <bvar>
              <ci> NADH </ci>
            </bvar>
            <bvar>
              <ci> Vf_gapdh </ci>
            </bvar>
            <bvar>
              <ci> Vr_gapdh </ci>
            </bvar>
            <bvar>
              <ci> cPi </ci>
            </bvar>
            <bvar>
              <ci> thirteenBPG </ci>
            </bvar>
            <apply>
              <divide/>
              <apply>
                <minus/>
                <apply>
                  <times/>
                  <ci> Vf_gapdh </ci>
                  <apply>
                    <divide/>
                    <apply>
                      <times/>
                      <ci> NAD </ci>
                      <ci> G3P </ci>
                      <ci> cPi </ci>
                    </apply>
                    <apply>
                      <times/>
                      <ci> Knad_gapdh </ci>
                      <ci> Kg3p_gapdh </ci>
                      <ci> Kpi_gapdh </ci>
                    </apply>
                  </apply>
                </apply>
                <apply>
                  <times/>
                  <ci> Vr_gapdh </ci>
                  <apply>
                    <divide/>
                    <apply>
                      <times/>
                      <ci> thirteenBPG </ci>
                      <ci> NADH </ci>
                    </apply>
                    <apply>
                      <times/>
                      <ci> Kbpg_gapdh </ci>
                      <ci> Knadh_gapdh </ci>
                    </apply>
                  </apply>
                </apply>
              </apply>
              <apply>
                <plus/>
                <cn> 1 </cn>
                <apply>
                  <divide/>
                  <ci> NAD </ci>
                  <ci> Knad_gapdh </ci>
                </apply>
                <apply>
                  <divide/>
                  <apply>
                    <times/>
                    <ci> NAD </ci>
                    <ci> G3P </ci>
                  </apply>
                  <apply>
                    <times/>
                    <ci> Knad_gapdh </ci>
                    <ci> Kg3p_gapdh </ci>
                  </apply>
                </apply>
                <apply>
                  <divide/>
                  <apply>
                    <times/>
                    <ci> NAD </ci>
                    <ci> G3P </ci>
                    <ci> cPi </ci>
                  </apply>
                  <apply>
                    <times/>
                    <ci> Knad_gapdh </ci>
                    <ci> Kg3p_gapdh </ci>
                    <ci> Kpi_gapdh </ci>
                  </apply>
                </apply>
                <apply>
                  <divide/>
                  <apply>
                    <times/>
                    <ci> thirteenBPG </ci>
                    <ci> NADH </ci>
                  </apply>
                  <apply>
                    <times/>
                    <ci> Kbpg_gapdh </ci>
                    <ci> Knadh_gapdh </ci>
                  </apply>
                </apply>
                <apply>
                  <divide/>
                  <ci> NADH </ci>
                  <ci> Knadh_gapdh </ci>
                </apply>
              </apply>
            </apply>
          </lambda>
        </math>
      </functionDefinition>
      <functionDefinition id="Rate_Law_for_ASPGLU3_1" name="Rate Law for ASPGLU3_1">
        <math xmlns="http://www.w3.org/1998/Math/MathML">
          <lambda>
            <bvar>
              <ci> ASP </ci>
            </bvar>
            <bvar>
              <ci> Glutamate </ci>
            </bvar>
            <bvar>
              <ci> Keq_aspglu </ci>
            </bvar>
            <bvar>
              <ci> Kh_aspglu </ci>
            </bvar>
            <bvar>
              <ci> Kiaspi_aspglu </ci>
            </bvar>
            <bvar>
              <ci> Kiaspx_aspglu </ci>
            </bvar>
            <bvar>
              <ci> Kiglui_aspglu </ci>
            </bvar>
            <bvar>
              <ci> Kiglux_aspglu </ci>
            </bvar>
            <bvar>
              <ci> M_aspglu </ci>
            </bvar>
            <bvar>
              <ci> Vc </ci>
            </bvar>
            <bvar>
              <ci> Vf_aspglu </ci>
            </bvar>
            <bvar>
              <ci> Vm </ci>
            </bvar>
            <bvar>
              <ci> cH </ci>
            </bvar>
            <bvar>
              <ci> mASP </ci>
            </bvar>
            <bvar>
              <ci> mGlutamate </ci>
            </bvar>
            <bvar>
              <ci> mH </ci>
            </bvar>
            <apply>
              <times/>
              <apply>
                <divide/>
                <apply>
                  <times/>
                  <ci> Vf_aspglu </ci>
                  <apply>
                    <minus/>
                    <apply>
                      <times/>
                      <ci> Keq_aspglu </ci>
                      <ci> ASP </ci>
                      <ci> mGlutamate </ci>
                      <ci> mH </ci>
                    </apply>
                    <apply>
                      <times/>
                      <ci> mASP </ci>
                      <ci> Glutamate </ci>
                      <ci> cH </ci>
                    </apply>
                  </apply>
                </apply>
                <apply>
                  <times/>
                  <ci> Keq_aspglu </ci>
                  <ci> Kiaspi_aspglu </ci>
                  <ci> Kiglux_aspglu </ci>
                  <ci> Kh_aspglu </ci>
                  <apply>
                    <plus/>
                    <apply>
                      <times/>
                      <cn> 2 </cn>
                      <ci> M_aspglu </ci>
                    </apply>
                    <apply>
                      <divide/>
                      <apply>
                        <times/>
                        <ci> M_aspglu </ci>
                        <ci> ASP </ci>
                      </apply>
                      <ci> Kiaspi_aspglu </ci>
                    </apply>
                    <apply>
                      <divide/>
                      <apply>
                        <times/>
                        <ci> ASP </ci>
                        <ci> mGlutamate </ci>
                        <ci> mH </ci>
                      </apply>
                      <apply>
                        <times/>
                        <ci> Kiaspi_aspglu </ci>
                        <ci> Kiglux_aspglu </ci>
                        <ci> Kh_aspglu </ci>
                      </apply>
                    </apply>
                    <apply>
                      <times/>
                      <ci> M_aspglu </ci>
                      <apply>
                        <divide/>
                        <apply>
                          <times/>
                          <ci> mASP </ci>
                          <ci> cH </ci>
                        </apply>
                        <apply>
                          <times/>
                          <ci> Kiaspx_aspglu </ci>
                          <ci> Kh_aspglu </ci>
                        </apply>
                      </apply>
                    </apply>
                    <apply>
                      <divide/>
                      <apply>
                        <times/>
                        <ci> M_aspglu </ci>
                        <ci> mASP </ci>
                      </apply>
                      <ci> Kiaspx_aspglu </ci>
                    </apply>
                    <apply>
                      <divide/>
                      <apply>
                        <times/>
                        <ci> mASP </ci>
                        <ci> Glutamate </ci>
                        <ci> cH </ci>
                      </apply>
                      <apply>
                        <times/>
                        <ci> Kiaspx_aspglu </ci>
                        <ci> Kiglui_aspglu </ci>
                        <ci> Kh_aspglu </ci>
                      </apply>
                    </apply>
                    <apply>
                      <divide/>
                      <apply>
                        <times/>
                        <ci> M_aspglu </ci>
                        <ci> ASP </ci>
                        <ci> mH </ci>
                      </apply>
                      <apply>
                        <times/>
                        <ci> Kiaspi_aspglu </ci>
                        <ci> Kh_aspglu </ci>
                      </apply>
                    </apply>
                    <apply>
                      <divide/>
                      <apply>
                        <times/>
                        <ci> M_aspglu </ci>
                        <ci> mH </ci>
                      </apply>
                      <ci> Kh_aspglu </ci>
                    </apply>
                    <apply>
                      <divide/>
                      <apply>
                        <times/>
                        <ci> M_aspglu </ci>
                        <ci> Glutamate </ci>
                        <ci> cH </ci>
                      </apply>
                      <apply>
                        <times/>
                        <ci> Kiglui_aspglu </ci>
                        <ci> Kh_aspglu </ci>
                      </apply>
                    </apply>
                    <apply>
                      <divide/>
                      <apply>
                        <times/>
                        <ci> M_aspglu </ci>
                        <ci> cH </ci>
                      </apply>
                      <ci> Kh_aspglu </ci>
                    </apply>
                    <apply>
                      <divide/>
                      <apply>
                        <times/>
                        <ci> M_aspglu </ci>
                        <ci> mGlutamate </ci>
                        <ci> mH </ci>
                      </apply>
                      <apply>
                        <times/>
                        <ci> Kiglux_aspglu </ci>
                        <ci> Kh_aspglu </ci>
                      </apply>
                    </apply>
                  </apply>
                </apply>
              </apply>
              <apply>
                <divide/>
                <ci> Vm </ci>
                <ci> Vc </ci>
              </apply>
            </apply>
          </lambda>
        </math>
      </functionDefinition>
      <functionDefinition metaid="COPASI88" id="Rate_Law_for_GLUH2_1" name="Rate Law for GLUH2_1">
        <annotation>
          <COPASI xmlns="http://www.copasi.org/static/sbml">
            <rdf:RDF xmlns:dcterms="http://purl.org/dc/terms/" xmlns:rdf="http://www.w3.org/1999/02/22-rdf-syntax-ns#">
              <rdf:Description rdf:about="#COPASI88">
                <dcterms:created>
                  <rdf:Description>
                    <dcterms:W3CDTF>2017-12-28T16:24:46Z</dcterms:W3CDTF>
                  </rdf:Description>
                </dcterms:created>
              </rdf:Description>
            </rdf:RDF>
          </COPASI>
        </annotation>
        <math xmlns="http://www.w3.org/1998/Math/MathML">
          <lambda>
            <bvar>
              <ci> Glutamate </ci>
            </bvar>
            <bvar>
              <ci> Vf_gluh </ci>
            </bvar>
            <bvar>
              <ci> cH </ci>
            </bvar>
            <bvar>
              <ci> mGlutamate </ci>
            </bvar>
            <bvar>
              <ci> mH </ci>
            </bvar>
            <apply>
              <times/>
              <ci> Vf_gluh </ci>
              <apply>
                <minus/>
                <apply>
                  <times/>
                  <ci> Glutamate </ci>
                  <ci> cH </ci>
                </apply>
                <apply>
                  <times/>
                  <ci> mGlutamate </ci>
                  <ci> mH </ci>
                </apply>
              </apply>
            </apply>
          </lambda>
        </math>
      </functionDefinition>
      <functionDefinition id="Rate_Law_for_AK_1" name="Rate Law for AK_1">
        <math xmlns="http://www.w3.org/1998/Math/MathML">
          <lambda>
            <bvar>
              <ci> ADP </ci>
            </bvar>
            <bvar>
              <ci> AMP </ci>
            </bvar>
            <bvar>
              <ci> ATP </ci>
            </bvar>
            <bvar>
              <ci> Kmakf </ci>
            </bvar>
            <bvar>
              <ci> Kmakr </ci>
            </bvar>
            <bvar>
              <ci> Vf_ak </ci>
            </bvar>
            <bvar>
              <ci> Vr_ak </ci>
            </bvar>
            <apply>
              <divide/>
              <apply>
                <minus/>
                <apply>
                  <times/>
                  <ci> Vf_ak </ci>
                  <apply>
                    <divide/>
                    <apply>
                      <times/>
                      <ci> ATP </ci>
                      <ci> AMP </ci>
                    </apply>
                    <ci> Kmakf </ci>
                  </apply>
                </apply>
                <apply>
                  <times/>
                  <ci> Vr_ak </ci>
                  <apply>
                    <divide/>
                    <apply>
                      <times/>
                      <ci> ADP </ci>
                      <ci> ADP </ci>
                    </apply>
                    <ci> Kmakr </ci>
                  </apply>
                </apply>
              </apply>
              <apply>
                <plus/>
                <cn> 1 </cn>
                <apply>
                  <divide/>
                  <apply>
                    <times/>
                    <ci> ATP </ci>
                    <ci> AMP </ci>
                  </apply>
                  <ci> Kmakf </ci>
                </apply>
                <apply>
                  <divide/>
                  <apply>
                    <times/>
                    <ci> ADP </ci>
                    <ci> ADP </ci>
                  </apply>
                  <ci> Kmakr </ci>
                </apply>
              </apply>
            </apply>
          </lambda>
        </math>
      </functionDefinition>
      <functionDefinition id="Rate_Law_for_G6PD_1" name="Rate Law for G6PD_1">
        <math xmlns="http://www.w3.org/1998/Math/MathML">
          <lambda>
            <bvar>
              <ci> G6P </ci>
            </bvar>
            <bvar>
              <ci> NADP </ci>
            </bvar>
            <bvar>
              <ci> NADPH </ci>
            </bvar>
            <bvar>
              <ci> Vf_g6pd </ci>
            </bvar>
            <bvar>
              <ci> Vr_g6pd </ci>
            </bvar>
            <bvar>
              <ci> sixPG </ci>
            </bvar>
            <apply>
              <divide/>
              <apply>
                <minus/>
                <apply>
                  <times/>
                  <ci> Vf_g6pd </ci>
                  <ci> NADP </ci>
                  <ci> G6P </ci>
                </apply>
                <apply>
                  <times/>
                  <ci> Vr_g6pd </ci>
                  <ci> sixPG </ci>
                  <ci> NADPH </ci>
                </apply>
              </apply>
              <apply>
                <plus/>
                <cn type="e-notation"> 1.45 <sep/> 15 </cn>
                <apply>
                  <times/>
                  <cn type="e-notation"> 2.04 <sep/> 20 </cn>
                  <ci> NADPH </ci>
                </apply>
                <apply>
                  <times/>
                  <cn type="e-notation"> 1.83 <sep/> 20 </cn>
                  <ci> NADP </ci>
                </apply>
                <apply>
                  <times/>
                  <ci> G6P </ci>
                  <apply>
                    <plus/>
                    <cn type="e-notation"> 4.29 <sep/> 19 </cn>
                    <apply>
                      <times/>
                      <cn type="e-notation"> 6.01 <sep/> 24 </cn>
                      <ci> NADPH </ci>
                    </apply>
                    <apply>
                      <times/>
                      <cn type="e-notation"> 6.84 <sep/> 24 </cn>
                      <ci> NADP </ci>
                    </apply>
                  </apply>
                </apply>
                <apply>
                  <times/>
                  <ci> sixPG </ci>
                  <apply>
                    <plus/>
                    <cn type="e-notation"> 5.74 <sep/> 17 </cn>
                    <apply>
                      <times/>
                      <cn type="e-notation"> 5.01 <sep/> 24 </cn>
                      <ci> NADPH </ci>
                    </apply>
                    <apply>
                      <times/>
                      <cn type="e-notation"> 7.26 <sep/> 22 </cn>
                      <ci> NADP </ci>
                    </apply>
                    <apply>
                      <times/>
                      <ci> G6P </ci>
                      <apply>
                        <plus/>
                        <apply>
                          <times/>
                          <cn type="e-notation"> 1.1 <sep/> 29 </cn>
                          <ci> NADPH </ci>
                        </apply>
                        <apply>
                          <times/>
                          <cn type="e-notation"> 8.65 <sep/> 27 </cn>
                          <ci> NADP </ci>
                        </apply>
                      </apply>
                    </apply>
                  </apply>
                </apply>
              </apply>
            </apply>
          </lambda>
        </math>
      </functionDefinition>
      <functionDefinition id="Rate_Law_for_GLUH1_1" name="Rate Law for GLUH1_1">
        <math xmlns="http://www.w3.org/1998/Math/MathML">
          <lambda>
            <bvar>
              <ci> Glutamate </ci>
            </bvar>
            <bvar>
              <ci> Vc </ci>
            </bvar>
            <bvar>
              <ci> Vf_gluh </ci>
            </bvar>
            <bvar>
              <ci> Vm </ci>
            </bvar>
            <bvar>
              <ci> cH </ci>
            </bvar>
            <bvar>
              <ci> mGlutamate </ci>
            </bvar>
            <bvar>
              <ci> mH </ci>
            </bvar>
            <apply>
              <times/>
              <ci> Vf_gluh </ci>
              <apply>
                <minus/>
                <apply>
                  <times/>
                  <ci> Glutamate </ci>
                  <ci> cH </ci>
                </apply>
                <apply>
                  <times/>
                  <ci> mGlutamate </ci>
                  <ci> mH </ci>
                </apply>
              </apply>
              <apply>
                <divide/>
                <ci> Vm </ci>
                <ci> Vc </ci>
              </apply>
            </apply>
          </lambda>
        </math>
      </functionDefinition>
      <functionDefinition metaid="COPASI89" id="Rate_Law_for_MDH1_1" name="Rate Law for MDH1_1">
        <annotation>
          <COPASI xmlns="http://www.copasi.org/static/sbml">
            <rdf:RDF xmlns:dcterms="http://purl.org/dc/terms/" xmlns:rdf="http://www.w3.org/1999/02/22-rdf-syntax-ns#">
              <rdf:Description rdf:about="#COPASI89">
                <dcterms:created>
                  <rdf:Description>
                    <dcterms:W3CDTF>2017-12-28T22:41:41Z</dcterms:W3CDTF>
                  </rdf:Description>
                </dcterms:created>
              </rdf:Description>
            </rdf:RDF>
          </COPASI>
        </annotation>
        <math xmlns="http://www.w3.org/1998/Math/MathML">
          <lambda>
            <bvar>
              <ci> Keq_mdh1 </ci>
            </bvar>
            <bvar>
              <ci> Kimal_mdh1 </ci>
            </bvar>
            <bvar>
              <ci> Kinad_mdh1 </ci>
            </bvar>
            <bvar>
              <ci> Kinadh_mdh1 </ci>
            </bvar>
            <bvar>
              <ci> Kioaa_mdh1 </ci>
            </bvar>
            <bvar>
              <ci> Kmmal_mdh1 </ci>
            </bvar>
            <bvar>
              <ci> Kmnad_mdh1 </ci>
            </bvar>
            <bvar>
              <ci> Kmnadh_mdh1 </ci>
            </bvar>
            <bvar>
              <ci> Kmoaa_mdh1 </ci>
            </bvar>
            <bvar>
              <ci> MAL </ci>
            </bvar>
            <bvar>
              <ci> NAD </ci>
            </bvar>
            <bvar>
              <ci> NADH </ci>
            </bvar>
            <bvar>
              <ci> OAA </ci>
            </bvar>
            <bvar>
              <ci> Vf_mdh1 </ci>
            </bvar>
            <apply>
              <divide/>
              <apply>
                <times/>
                <ci> Vf_mdh1 </ci>
                <apply>
                  <minus/>
                  <apply>
                    <times/>
                    <ci> NADH </ci>
                    <ci> OAA </ci>
                  </apply>
                  <apply>
                    <divide/>
                    <apply>
                      <times/>
                      <ci> NAD </ci>
                      <ci> MAL </ci>
                    </apply>
                    <ci> Keq_mdh1 </ci>
                  </apply>
                </apply>
              </apply>
              <apply>
                <plus/>
                <apply>
                  <times/>
                  <ci> Kinadh_mdh1 </ci>
                  <ci> Kmoaa_mdh1 </ci>
                </apply>
                <apply>
                  <times/>
                  <ci> Kmoaa_mdh1 </ci>
                  <ci> NADH </ci>
                </apply>
                <apply>
                  <times/>
                  <ci> Kmnadh_mdh1 </ci>
                  <ci> OAA </ci>
                </apply>
                <apply>
                  <times/>
                  <ci> OAA </ci>
                  <ci> NADH </ci>
                </apply>
                <apply>
                  <divide/>
                  <apply>
                    <times/>
                    <ci> Kmnadh_mdh1 </ci>
                    <ci> OAA </ci>
                    <ci> NAD </ci>
                  </apply>
                  <ci> Kinad_mdh1 </ci>
                </apply>
                <apply>
                  <divide/>
                  <apply>
                    <times/>
                    <ci> OAA </ci>
                    <ci> NADH </ci>
                    <ci> MAL </ci>
                  </apply>
                  <ci> Kimal_mdh1 </ci>
                </apply>
                <apply>
                  <times/>
                  <apply>
                    <divide/>
                    <apply>
                      <times/>
                      <ci> Kinadh_mdh1 </ci>
                      <ci> Kmoaa_mdh1 </ci>
                    </apply>
                    <apply>
                      <times/>
                      <ci> Kinad_mdh1 </ci>
                      <ci> Kmmal_mdh1 </ci>
                    </apply>
                  </apply>
                  <apply>
                    <plus/>
                    <apply>
                      <times/>
                      <ci> Kmnad_mdh1 </ci>
                      <ci> MAL </ci>
                    </apply>
                    <apply>
                      <times/>
                      <ci> Kmmal_mdh1 </ci>
                      <ci> NAD </ci>
                    </apply>
                    <apply>
                      <divide/>
                      <apply>
                        <times/>
                        <ci> Kmnad_mdh1 </ci>
                        <ci> MAL </ci>
                        <ci> NADH </ci>
                      </apply>
                      <ci> Kinadh_mdh1 </ci>
                    </apply>
                    <apply>
                      <times/>
                      <ci> NAD </ci>
                      <ci> MAL </ci>
                    </apply>
                    <apply>
                      <divide/>
                      <apply>
                        <times/>
                        <ci> MAL </ci>
                        <ci> OAA </ci>
                        <ci> NAD </ci>
                      </apply>
                      <ci> Kioaa_mdh1 </ci>
                    </apply>
                  </apply>
                </apply>
              </apply>
            </apply>
          </lambda>
        </math>
      </functionDefinition>
      <functionDefinition id="Rate_Law_for_AKGMAL4_1" name="Rate Law for AKGMAL4_1">
        <math xmlns="http://www.w3.org/1998/Math/MathML">
          <lambda>
            <bvar>
              <ci> AKG </ci>
            </bvar>
            <bvar>
              <ci> Kmakgi_akgmal </ci>
            </bvar>
            <bvar>
              <ci> Kmakgx_akgmal </ci>
            </bvar>
            <bvar>
              <ci> Kmmali_akgmal </ci>
            </bvar>
            <bvar>
              <ci> Kmmalx_akgmal </ci>
            </bvar>
            <bvar>
              <ci> MAL </ci>
            </bvar>
            <bvar>
              <ci> Vc </ci>
            </bvar>
            <bvar>
              <ci> Vf_akgmal </ci>
            </bvar>
            <bvar>
              <ci> Vm </ci>
            </bvar>
            <bvar>
              <ci> mAKG </ci>
            </bvar>
            <bvar>
              <ci> mMAL </ci>
            </bvar>
            <apply>
              <times/>
              <apply>
                <divide/>
                <apply>
                  <times/>
                  <ci> Vf_akgmal </ci>
                  <apply>
                    <minus/>
                    <apply>
                      <times/>
                      <ci> AKG </ci>
                      <ci> mMAL </ci>
                    </apply>
                    <apply>
                      <times/>
                      <ci> mAKG </ci>
                      <ci> MAL </ci>
                    </apply>
                  </apply>
                </apply>
                <apply>
                  <times/>
                  <ci> Kmakgi_akgmal </ci>
                  <ci> Kmmalx_akgmal </ci>
                  <apply>
                    <plus/>
                    <cn> 2 </cn>
                    <apply>
                      <divide/>
                      <ci> MAL </ci>
                      <ci> Kmmali_akgmal </ci>
                    </apply>
                    <apply>
                      <divide/>
                      <ci> mMAL </ci>
                      <ci> Kmmalx_akgmal </ci>
                    </apply>
                    <apply>
                      <divide/>
                      <ci> AKG </ci>
                      <ci> Kmakgi_akgmal </ci>
                    </apply>
                    <apply>
                      <divide/>
                      <ci> mAKG </ci>
                      <ci> Kmakgx_akgmal </ci>
                    </apply>
                    <apply>
                      <divide/>
                      <apply>
                        <times/>
                        <ci> MAL </ci>
                        <ci> mAKG </ci>
                      </apply>
                      <apply>
                        <times/>
                        <ci> Kmmali_akgmal </ci>
                        <ci> Kmakgx_akgmal </ci>
                      </apply>
                    </apply>
                    <apply>
                      <divide/>
                      <apply>
                        <times/>
                        <ci> mMAL </ci>
                        <ci> AKG </ci>
                      </apply>
                      <apply>
                        <times/>
                        <ci> Kmmalx_akgmal </ci>
                        <ci> Kmakgi_akgmal </ci>
                      </apply>
                    </apply>
                  </apply>
                </apply>
              </apply>
              <apply>
                <divide/>
                <ci> Vm </ci>
                <ci> Vc </ci>
              </apply>
            </apply>
          </lambda>
        </math>
      </functionDefinition>
      <functionDefinition id="Rate_Law_for_PFK1_1" name="Rate Law for PFK1_1">
        <math xmlns="http://www.w3.org/1998/Math/MathML">
          <lambda>
            <bvar>
              <ci> ADP </ci>
            </bvar>
            <bvar>
              <ci> ATP </ci>
            </bvar>
            <bvar>
              <ci> CIT </ci>
            </bvar>
            <bvar>
              <ci> F26BP </ci>
            </bvar>
            <bvar>
              <ci> F6P </ci>
            </bvar>
            <bvar>
              <ci> FBP </ci>
            </bvar>
            <bvar>
              <ci> Kadp_pfk1 </ci>
            </bvar>
            <bvar>
              <ci> Katp_pfk1 </ci>
            </bvar>
            <bvar>
              <ci> Kcit_pfk1 </ci>
            </bvar>
            <bvar>
              <ci> Keq_pfk1 </ci>
            </bvar>
            <bvar>
              <ci> Kf26bp_pfk1 </ci>
            </bvar>
            <bvar>
              <ci> Kf6p_pfk1 </ci>
            </bvar>
            <bvar>
              <ci> Kfbp_pfk1 </ci>
            </bvar>
            <bvar>
              <ci> Kiatp_pfk1 </ci>
            </bvar>
            <bvar>
              <ci> L_pfk1 </ci>
            </bvar>
            <bvar>
              <ci> Vf_pfk1 </ci>
            </bvar>
            <bvar>
              <ci> alpha_pfk1 </ci>
            </bvar>
            <bvar>
              <ci> beta_pfk1 </ci>
            </bvar>
            <apply>
              <times/>
              <ci> Vf_pfk1 </ci>
              <apply>
                <plus/>
                <cn> 0.2 </cn>
                <apply>
                  <divide/>
                  <cn> 0.8 </cn>
                  <apply>
                    <minus/>
                    <cn> 1 </cn>
                    <apply>
                      <divide/>
                      <cn> 23.68 </cn>
                      <cn> 50 </cn>
                    </apply>
                  </apply>
                </apply>
              </apply>
              <apply>
                <divide/>
                <apply>
                  <divide/>
                  <ci> ATP </ci>
                  <ci> Katp_pfk1 </ci>
                </apply>
                <apply>
                  <plus/>
                  <cn> 1 </cn>
                  <apply>
                    <divide/>
                    <ci> ATP </ci>
                    <ci> Katp_pfk1 </ci>
                  </apply>
                </apply>
              </apply>
              <apply>
                <divide/>
                <apply>
                  <plus/>
                  <cn> 1 </cn>
                  <apply>
                    <divide/>
                    <apply>
                      <times/>
                      <ci> beta_pfk1 </ci>
                      <ci> F26BP </ci>
                    </apply>
                    <apply>
                      <times/>
                      <ci> alpha_pfk1 </ci>
                      <ci> Kf26bp_pfk1 </ci>
                    </apply>
                  </apply>
                </apply>
                <apply>
                  <plus/>
                  <cn> 1 </cn>
                  <apply>
                    <divide/>
                    <ci> F26BP </ci>
                    <apply>
                      <times/>
                      <ci> alpha_pfk1 </ci>
                      <ci> Kf26bp_pfk1 </ci>
                    </apply>
                  </apply>
                </apply>
              </apply>
              <apply>
                <minus/>
                <apply>
                  <divide/>
                  <apply>
                    <times/>
                    <apply>
                      <divide/>
                      <apply>
                        <times/>
                        <ci> F6P </ci>
                        <apply>
                          <plus/>
                          <cn> 1 </cn>
                          <apply>
                            <divide/>
                            <ci> F26BP </ci>
                            <apply>
                              <times/>
                              <ci> alpha_pfk1 </ci>
                              <ci> Kf26bp_pfk1 </ci>
                            </apply>
                          </apply>
                        </apply>
                      </apply>
                      <apply>
                        <times/>
                        <ci> Kf6p_pfk1 </ci>
                        <apply>
                          <plus/>
                          <cn> 1 </cn>
                          <apply>
                            <divide/>
                            <ci> F26BP </ci>
                            <ci> Kf26bp_pfk1 </ci>
                          </apply>
                        </apply>
                      </apply>
                    </apply>
                    <apply>
                      <power/>
                      <apply>
                        <plus/>
                        <cn> 1 </cn>
                        <apply>
                          <divide/>
                          <apply>
                            <times/>
                            <ci> F6P </ci>
                            <apply>
                              <plus/>
                              <cn> 1 </cn>
                              <apply>
                                <divide/>
                                <ci> F26BP </ci>
                                <apply>
                                  <times/>
                                  <ci> alpha_pfk1 </ci>
                                  <ci> Kf26bp_pfk1 </ci>
                                </apply>
                              </apply>
                            </apply>
                          </apply>
                          <apply>
                            <times/>
                            <ci> Kf6p_pfk1 </ci>
                            <apply>
                              <plus/>
                              <cn> 1 </cn>
                              <apply>
                                <divide/>
                                <ci> F26BP </ci>
                                <ci> Kf26bp_pfk1 </ci>
                              </apply>
                            </apply>
                          </apply>
                        </apply>
                      </apply>
                      <cn> 3 </cn>
                    </apply>
                  </apply>
                  <apply>
                    <plus/>
                    <apply>
                      <divide/>
                      <apply>
                        <times/>
                        <ci> L_pfk1 </ci>
                        <apply>
                          <power/>
                          <apply>
                            <plus/>
                            <cn> 1 </cn>
                            <apply>
                              <divide/>
                              <ci> CIT </ci>
                              <ci> Kcit_pfk1 </ci>
                            </apply>
                          </apply>
                          <cn> 4 </cn>
                        </apply>
                        <apply>
                          <power/>
                          <apply>
                            <plus/>
                            <cn> 1 </cn>
                            <apply>
                              <divide/>
                              <ci> ATP </ci>
                              <ci> Kiatp_pfk1 </ci>
                            </apply>
                          </apply>
                          <cn> 4 </cn>
                        </apply>
                      </apply>
                      <apply>
                        <power/>
                        <apply>
                          <plus/>
                          <cn> 1 </cn>
                          <apply>
                            <divide/>
                            <ci> F26BP </ci>
                            <ci> Kf26bp_pfk1 </ci>
                          </apply>
                        </apply>
                        <cn> 4 </cn>
                      </apply>
                    </apply>
                    <apply>
                      <power/>
                      <apply>
                        <plus/>
                        <cn> 1 </cn>
                        <apply>
                          <divide/>
                          <apply>
                            <times/>
                            <ci> F6P </ci>
                            <apply>
                              <plus/>
                              <cn> 1 </cn>
                              <apply>
                                <divide/>
                                <ci> F26BP </ci>
                                <apply>
                                  <times/>
                                  <ci> alpha_pfk1 </ci>
                                  <ci> Kf26bp_pfk1 </ci>
                                </apply>
                              </apply>
                            </apply>
                          </apply>
                          <apply>
                            <times/>
                            <ci> Kf6p_pfk1 </ci>
                            <apply>
                              <plus/>
                              <cn> 1 </cn>
                              <apply>
                                <divide/>
                                <ci> F26BP </ci>
                                <ci> Kf26bp_pfk1 </ci>
                              </apply>
                            </apply>
                          </apply>
                        </apply>
                      </apply>
                      <cn> 4 </cn>
                    </apply>
                  </apply>
                </apply>
                <apply>
                  <divide/>
                  <apply>
                    <divide/>
                    <apply>
                      <times/>
                      <ci> ADP </ci>
                      <ci> FBP </ci>
                    </apply>
                    <apply>
                      <times/>
                      <ci> Kadp_pfk1 </ci>
                      <ci> Kfbp_pfk1 </ci>
                      <ci> Keq_pfk1 </ci>
                    </apply>
                  </apply>
                  <apply>
                    <plus/>
                    <apply>
                      <divide/>
                      <ci> ADP </ci>
                      <ci> Kadp_pfk1 </ci>
                    </apply>
                    <apply>
                      <divide/>
                      <ci> FBP </ci>
                      <ci> Kfbp_pfk1 </ci>
                    </apply>
                    <apply>
                      <divide/>
                      <apply>
                        <times/>
                        <ci> ADP </ci>
                        <ci> FBP </ci>
                      </apply>
                      <apply>
                        <times/>
                        <ci> Kadp_pfk1 </ci>
                        <ci> Kfbp_pfk1 </ci>
                      </apply>
                    </apply>
                    <cn> 1 </cn>
                  </apply>
                </apply>
              </apply>
            </apply>
          </lambda>
        </math>
      </functionDefinition>
      <functionDefinition id="Rate_Law_for_IDH_1" name="Rate Law for IDH_1">
        <math xmlns="http://www.w3.org/1998/Math/MathML">
          <lambda>
            <bvar>
              <ci> K </ci>
            </bvar>
            <bvar>
              <ci> Kaadp_idh </ci>
            </bvar>
            <bvar>
              <ci> Keq_idh </ci>
            </bvar>
            <bvar>
              <ci> Khadp </ci>
            </bvar>
            <bvar>
              <ci> Khatp </ci>
            </bvar>
            <bvar>
              <ci> Kiatp_idh </ci>
            </bvar>
            <bvar>
              <ci> Kiicit_idh </ci>
            </bvar>
            <bvar>
              <ci> Kinadh_idh </ci>
            </bvar>
            <bvar>
              <ci> Kkadp </ci>
            </bvar>
            <bvar>
              <ci> Kkatp </ci>
            </bvar>
            <bvar>
              <ci> Kmgadp </ci>
            </bvar>
            <bvar>
              <ci> Kmgatp </ci>
            </bvar>
            <bvar>
              <ci> Kmicit_idh </ci>
            </bvar>
            <bvar>
              <ci> Kmnad_idh </ci>
            </bvar>
            <bvar>
              <ci> Mg </ci>
            </bvar>
            <bvar>
              <ci> Vf_idh </ci>
            </bvar>
            <bvar>
              <ci> mADP </ci>
            </bvar>
            <bvar>
              <ci> mAKG </ci>
            </bvar>
            <bvar>
              <ci> mATP </ci>
            </bvar>
            <bvar>
              <ci> mCO2 </ci>
            </bvar>
            <bvar>
              <ci> mH </ci>
            </bvar>
            <bvar>
              <ci> mICIT </ci>
            </bvar>
            <bvar>
              <ci> mNAD </ci>
            </bvar>
            <bvar>
              <ci> mNADH </ci>
            </bvar>
            <apply>
              <divide/>
              <apply>
                <times/>
                <ci> Vf_idh </ci>
                <apply>
                  <minus/>
                  <cn> 1 </cn>
                  <apply>
                    <divide/>
                    <apply>
                      <times/>
                      <ci> mAKG </ci>
                      <ci> mNADH </ci>
                      <ci> mCO2 </ci>
                    </apply>
                    <apply>
                      <times/>
                      <ci> Keq_idh </ci>
                      <ci> mNAD </ci>
                      <ci> mICIT </ci>
                    </apply>
                  </apply>
                </apply>
              </apply>
              <apply>
                <plus/>
                <cn> 1 </cn>
                <apply>
                  <times/>
                  <apply>
                    <power/>
                    <apply>
                      <divide/>
                      <ci> Kmicit_idh </ci>
                      <ci> mICIT </ci>
                    </apply>
                    <cn> 3 </cn>
                  </apply>
                  <apply>
                    <plus/>
                    <cn> 1 </cn>
                    <apply>
                      <times/>
                      <apply>
                        <divide/>
                        <apply>
                          <times/>
                          <ci> Kaadp_idh </ci>
                          <apply>
                            <plus/>
                            <cn> 1 </cn>
                            <apply>
                              <divide/>
                              <ci> mH </ci>
                              <ci> Khadp </ci>
                            </apply>
                            <apply>
                              <divide/>
                              <ci> Mg </ci>
                              <ci> Kmgadp </ci>
                            </apply>
                            <apply>
                              <divide/>
                              <ci> K </ci>
                              <ci> Kkadp </ci>
                            </apply>
                          </apply>
                        </apply>
                        <apply>
                          <times/>
                          <ci> mADP </ci>
                          <apply>
                            <plus/>
                            <cn> 1 </cn>
                            <apply>
                              <divide/>
                              <ci> mH </ci>
                              <ci> Khadp </ci>
                            </apply>
                            <apply>
                              <divide/>
                              <ci> K </ci>
                              <ci> Kkadp </ci>
                            </apply>
                          </apply>
                        </apply>
                      </apply>
                      <apply>
                        <plus/>
                        <cn> 1 </cn>
                        <apply>
                          <divide/>
                          <apply>
                            <times/>
                            <ci> mATP </ci>
                            <apply>
                              <plus/>
                              <cn> 1 </cn>
                              <apply>
                                <divide/>
                                <ci> mH </ci>
                                <ci> Khatp </ci>
                              </apply>
                              <apply>
                                <divide/>
                                <ci> K </ci>
                                <ci> Kkatp </ci>
                              </apply>
                            </apply>
                          </apply>
                          <apply>
                            <times/>
                            <ci> Kiatp_idh </ci>
                            <apply>
                              <plus/>
                              <cn> 1 </cn>
                              <apply>
                                <divide/>
                                <ci> mH </ci>
                                <ci> Khatp </ci>
                              </apply>
                              <apply>
                                <divide/>
                                <ci> Mg </ci>
                                <ci> Kmgatp </ci>
                              </apply>
                              <apply>
                                <divide/>
                                <ci> K </ci>
                                <ci> Kkatp </ci>
                              </apply>
                            </apply>
                          </apply>
                        </apply>
                      </apply>
                    </apply>
                  </apply>
                </apply>
                <apply>
                  <times/>
                  <apply>
                    <divide/>
                    <ci> Kmnad_idh </ci>
                    <ci> mNAD </ci>
                  </apply>
                  <apply>
                    <plus/>
                    <cn> 1 </cn>
                    <apply>
                      <times/>
                      <apply>
                        <power/>
                        <apply>
                          <divide/>
                          <ci> Kiicit_idh </ci>
                          <ci> mICIT </ci>
                        </apply>
                        <cn> 3 </cn>
                      </apply>
                      <apply>
                        <plus/>
                        <cn> 1 </cn>
                        <apply>
                          <times/>
                          <apply>
                            <divide/>
                            <apply>
                              <times/>
                              <ci> Kaadp_idh </ci>
                              <apply>
                                <plus/>
                                <cn> 1 </cn>
                                <apply>
                                  <divide/>
                                  <ci> mH </ci>
                                  <ci> Khadp </ci>
                                </apply>
                                <apply>
                                  <divide/>
                                  <ci> Mg </ci>
                                  <ci> Kmgadp </ci>
                                </apply>
                                <apply>
                                  <divide/>
                                  <ci> K </ci>
                                  <ci> Kkadp </ci>
                                </apply>
                              </apply>
                            </apply>
                            <apply>
                              <times/>
                              <ci> mADP </ci>
                              <apply>
                                <plus/>
                                <cn> 1 </cn>
                                <apply>
                                  <divide/>
                                  <ci> mH </ci>
                                  <ci> Khadp </ci>
                                </apply>
                                <apply>
                                  <divide/>
                                  <ci> K </ci>
                                  <ci> Kkadp </ci>
                                </apply>
                              </apply>
                            </apply>
                          </apply>
                          <apply>
                            <plus/>
                            <cn> 1 </cn>
                            <apply>
                              <divide/>
                              <apply>
                                <times/>
                                <ci> mATP </ci>
                                <apply>
                                  <plus/>
                                  <cn> 1 </cn>
                                  <apply>
                                    <divide/>
                                    <ci> mH </ci>
                                    <ci> Khatp </ci>
                                  </apply>
                                  <apply>
                                    <divide/>
                                    <ci> K </ci>
                                    <ci> Kkatp </ci>
                                  </apply>
                                </apply>
                              </apply>
                              <apply>
                                <times/>
                                <ci> Kiatp_idh </ci>
                                <apply>
                                  <plus/>
                                  <cn> 1 </cn>
                                  <apply>
                                    <divide/>
                                    <ci> mH </ci>
                                    <ci> Khatp </ci>
                                  </apply>
                                  <apply>
                                    <divide/>
                                    <ci> Mg </ci>
                                    <ci> Kmgatp </ci>
                                  </apply>
                                  <apply>
                                    <divide/>
                                    <ci> K </ci>
                                    <ci> Kkatp </ci>
                                  </apply>
                                </apply>
                              </apply>
                            </apply>
                          </apply>
                        </apply>
                      </apply>
                    </apply>
                    <apply>
                      <times/>
                      <apply>
                        <divide/>
                        <ci> mNADH </ci>
                        <ci> Kinadh_idh </ci>
                      </apply>
                      <apply>
                        <plus/>
                        <cn> 1 </cn>
                        <apply>
                          <times/>
                          <apply>
                            <divide/>
                            <apply>
                              <times/>
                              <ci> Kaadp_idh </ci>
                              <apply>
                                <plus/>
                                <cn> 1 </cn>
                                <apply>
                                  <divide/>
                                  <ci> mH </ci>
                                  <ci> Khadp </ci>
                                </apply>
                                <apply>
                                  <divide/>
                                  <ci> Mg </ci>
                                  <ci> Kmgadp </ci>
                                </apply>
                                <apply>
                                  <divide/>
                                  <ci> K </ci>
                                  <ci> Kkadp </ci>
                                </apply>
                              </apply>
                            </apply>
                            <apply>
                              <times/>
                              <ci> mADP </ci>
                              <apply>
                                <plus/>
                                <cn> 1 </cn>
                                <apply>
                                  <divide/>
                                  <ci> mH </ci>
                                  <ci> Khadp </ci>
                                </apply>
                                <apply>
                                  <divide/>
                                  <ci> K </ci>
                                  <ci> Kkadp </ci>
                                </apply>
                              </apply>
                            </apply>
                          </apply>
                          <apply>
                            <plus/>
                            <cn> 1 </cn>
                            <apply>
                              <divide/>
                              <apply>
                                <times/>
                                <ci> mATP </ci>
                                <apply>
                                  <plus/>
                                  <cn> 1 </cn>
                                  <apply>
                                    <divide/>
                                    <ci> mH </ci>
                                    <ci> Khatp </ci>
                                  </apply>
                                  <apply>
                                    <divide/>
                                    <ci> K </ci>
                                    <ci> Kkatp </ci>
                                  </apply>
                                </apply>
                              </apply>
                              <apply>
                                <times/>
                                <ci> Kiatp_idh </ci>
                                <apply>
                                  <plus/>
                                  <cn> 1 </cn>
                                  <apply>
                                    <divide/>
                                    <ci> mH </ci>
                                    <ci> Khatp </ci>
                                  </apply>
                                  <apply>
                                    <divide/>
                                    <ci> Mg </ci>
                                    <ci> Kmgatp </ci>
                                  </apply>
                                  <apply>
                                    <divide/>
                                    <ci> K </ci>
                                    <ci> Kkatp </ci>
                                  </apply>
                                </apply>
                              </apply>
                            </apply>
                          </apply>
                        </apply>
                      </apply>
                    </apply>
                  </apply>
                </apply>
              </apply>
            </apply>
          </lambda>
        </math>
      </functionDefinition>
      <functionDefinition id="Rate_Law_for_GPT_1" name="Rate Law for GPT_1">
        <math xmlns="http://www.w3.org/1998/Math/MathML">
          <lambda>
            <bvar>
              <ci> Kakg_gpt </ci>
            </bvar>
            <bvar>
              <ci> Kala_gpt </ci>
            </bvar>
            <bvar>
              <ci> Keq_gpt </ci>
            </bvar>
            <bvar>
              <ci> Kglu_gpt </ci>
            </bvar>
            <bvar>
              <ci> Kia_gpt </ci>
            </bvar>
            <bvar>
              <ci> Kig_gpt </ci>
            </bvar>
            <bvar>
              <ci> Kiglu_gpt </ci>
            </bvar>
            <bvar>
              <ci> Kipyr_gpt </ci>
            </bvar>
            <bvar>
              <ci> Kpyr_gpt </ci>
            </bvar>
            <bvar>
              <ci> Krg_gpt </ci>
            </bvar>
            <bvar>
              <ci> Pyr </ci>
            </bvar>
            <bvar>
              <ci> Vf_gpt </ci>
            </bvar>
            <bvar>
              <ci> Vq_gpt </ci>
            </bvar>
            <bvar>
              <ci> mAKG </ci>
            </bvar>
            <bvar>
              <ci> mALA </ci>
            </bvar>
            <bvar>
              <ci> mGlutamate </ci>
            </bvar>
            <apply>
              <divide/>
              <apply>
                <times/>
                <ci> Vf_gpt </ci>
                <apply>
                  <minus/>
                  <apply>
                    <times/>
                    <ci> mALA </ci>
                    <ci> mAKG </ci>
                  </apply>
                  <apply>
                    <divide/>
                    <apply>
                      <times/>
                      <ci> Pyr </ci>
                      <ci> mGlutamate </ci>
                    </apply>
                    <ci> Keq_gpt </ci>
                  </apply>
                </apply>
              </apply>
              <apply>
                <plus/>
                <apply>
                  <times/>
                  <ci> Kala_gpt </ci>
                  <ci> mAKG </ci>
                </apply>
                <apply>
                  <times/>
                  <ci> Kakg_gpt </ci>
                  <ci> mALA </ci>
                </apply>
                <apply>
                  <times/>
                  <ci> mAKG </ci>
                  <ci> mALA </ci>
                </apply>
                <apply>
                  <divide/>
                  <apply>
                    <times/>
                    <ci> Kala_gpt </ci>
                    <ci> mAKG </ci>
                    <ci> mGlutamate </ci>
                  </apply>
                  <ci> Kiglu_gpt </ci>
                </apply>
                <apply>
                  <divide/>
                  <apply>
                    <times/>
                    <ci> Kakg_gpt </ci>
                    <ci> mALA </ci>
                    <ci> mALA </ci>
                  </apply>
                  <ci> Kia_gpt </ci>
                </apply>
                <apply>
                  <divide/>
                  <apply>
                    <times/>
                    <ci> Kakg_gpt </ci>
                    <ci> mALA </ci>
                    <ci> mGlutamate </ci>
                  </apply>
                  <ci> Krg_gpt </ci>
                </apply>
                <apply>
                  <times/>
                  <apply>
                    <divide/>
                    <ci> Vf_gpt </ci>
                    <apply>
                      <times/>
                      <ci> Vq_gpt </ci>
                      <ci> Keq_gpt </ci>
                    </apply>
                  </apply>
                  <apply>
                    <plus/>
                    <apply>
                      <times/>
                      <ci> Kpyr_gpt </ci>
                      <ci> mGlutamate </ci>
                    </apply>
                    <apply>
                      <times/>
                      <ci> Kglu_gpt </ci>
                      <ci> Pyr </ci>
                    </apply>
                    <apply>
                      <times/>
                      <ci> Pyr </ci>
                      <ci> mGlutamate </ci>
                    </apply>
                    <apply>
                      <divide/>
                      <apply>
                        <times/>
                        <ci> Kakg_gpt </ci>
                        <ci> mALA </ci>
                        <ci> Pyr </ci>
                      </apply>
                      <ci> Kipyr_gpt </ci>
                    </apply>
                    <apply>
                      <divide/>
                      <apply>
                        <times/>
                        <ci> Kpyr_gpt </ci>
                        <ci> mGlutamate </ci>
                        <ci> mGlutamate </ci>
                      </apply>
                      <ci> Kig_gpt </ci>
                    </apply>
                  </apply>
                </apply>
              </apply>
            </apply>
          </lambda>
        </math>
      </functionDefinition>
      <functionDefinition id="Rate_Law_for_AKGMAL2_1" name="Rate Law for AKGMAL2_1">
        <math xmlns="http://www.w3.org/1998/Math/MathML">
          <lambda>
            <bvar>
              <ci> AKG </ci>
            </bvar>
            <bvar>
              <ci> Kmakgi_akgmal </ci>
            </bvar>
            <bvar>
              <ci> Kmakgx_akgmal </ci>
            </bvar>
            <bvar>
              <ci> Kmmali_akgmal </ci>
            </bvar>
            <bvar>
              <ci> Kmmalx_akgmal </ci>
            </bvar>
            <bvar>
              <ci> MAL </ci>
            </bvar>
            <bvar>
              <ci> Vf_akgmal </ci>
            </bvar>
            <bvar>
              <ci> mAKG </ci>
            </bvar>
            <bvar>
              <ci> mMAL </ci>
            </bvar>
            <apply>
              <divide/>
              <apply>
                <times/>
                <ci> Vf_akgmal </ci>
                <apply>
                  <minus/>
                  <apply>
                    <times/>
                    <ci> AKG </ci>
                    <ci> mMAL </ci>
                  </apply>
                  <apply>
                    <times/>
                    <ci> mAKG </ci>
                    <ci> MAL </ci>
                  </apply>
                </apply>
              </apply>
              <apply>
                <times/>
                <ci> Kmakgi_akgmal </ci>
                <ci> Kmmalx_akgmal </ci>
                <apply>
                  <plus/>
                  <cn> 2 </cn>
                  <apply>
                    <divide/>
                    <ci> MAL </ci>
                    <ci> Kmmali_akgmal </ci>
                  </apply>
                  <apply>
                    <divide/>
                    <ci> mMAL </ci>
                    <ci> Kmmalx_akgmal </ci>
                  </apply>
                  <apply>
                    <divide/>
                    <ci> AKG </ci>
                    <ci> Kmakgi_akgmal </ci>
                  </apply>
                  <apply>
                    <divide/>
                    <ci> mAKG </ci>
                    <ci> Kmakgx_akgmal </ci>
                  </apply>
                  <apply>
                    <divide/>
                    <apply>
                      <times/>
                      <ci> MAL </ci>
                      <ci> mAKG </ci>
                    </apply>
                    <apply>
                      <times/>
                      <ci> Kmmali_akgmal </ci>
                      <ci> Kmakgx_akgmal </ci>
                    </apply>
                  </apply>
                  <apply>
                    <divide/>
                    <apply>
                      <times/>
                      <ci> mMAL </ci>
                      <ci> AKG </ci>
                    </apply>
                    <apply>
                      <times/>
                      <ci> Kmmalx_akgmal </ci>
                      <ci> Kmakgi_akgmal </ci>
                    </apply>
                  </apply>
                </apply>
              </apply>
            </apply>
          </lambda>
        </math>
      </functionDefinition>
      <functionDefinition id="Rate_Law_for_SCOAS_1" name="Rate Law for SCOAS_1">
        <math xmlns="http://www.w3.org/1998/Math/MathML">
          <lambda>
            <bvar>
              <ci> Keq_s </ci>
            </bvar>
            <bvar>
              <ci> Kicoash_s </ci>
            </bvar>
            <bvar>
              <ci> Kigdp_s </ci>
            </bvar>
            <bvar>
              <ci> Kigtp_s </ci>
            </bvar>
            <bvar>
              <ci> Kipi_s </ci>
            </bvar>
            <bvar>
              <ci> Kiscoa_s </ci>
            </bvar>
            <bvar>
              <ci> Kisuc_s </ci>
            </bvar>
            <bvar>
              <ci> Kmcoash_s </ci>
            </bvar>
            <bvar>
              <ci> Kmgdp_s </ci>
            </bvar>
            <bvar>
              <ci> Kmgtp_s </ci>
            </bvar>
            <bvar>
              <ci> Kmpi_s </ci>
            </bvar>
            <bvar>
              <ci> Kmscoa_s </ci>
            </bvar>
            <bvar>
              <ci> Kmsuc_s </ci>
            </bvar>
            <bvar>
              <ci> Vf_s </ci>
            </bvar>
            <bvar>
              <ci> mCoASH </ci>
            </bvar>
            <bvar>
              <ci> mGDP </ci>
            </bvar>
            <bvar>
              <ci> mGTP </ci>
            </bvar>
            <bvar>
              <ci> mPi </ci>
            </bvar>
            <bvar>
              <ci> mSCoA </ci>
            </bvar>
            <bvar>
              <ci> mSUC </ci>
            </bvar>
            <apply>
              <divide/>
              <apply>
                <times/>
                <ci> Vf_s </ci>
                <apply>
                  <minus/>
                  <apply>
                    <times/>
                    <ci> mGDP </ci>
                    <ci> mSCoA </ci>
                    <ci> mPi </ci>
                  </apply>
                  <apply>
                    <divide/>
                    <apply>
                      <times/>
                      <ci> mCoASH </ci>
                      <ci> mSUC </ci>
                      <ci> mGTP </ci>
                    </apply>
                    <ci> Keq_s </ci>
                  </apply>
                </apply>
              </apply>
              <apply>
                <plus/>
                <apply>
                  <times/>
                  <ci> Kigdp_s </ci>
                  <ci> Kiscoa_s </ci>
                  <ci> Kmpi_s </ci>
                </apply>
                <apply>
                  <times/>
                  <ci> Kiscoa_s </ci>
                  <ci> Kmpi_s </ci>
                  <ci> mGDP </ci>
                </apply>
                <apply>
                  <times/>
                  <ci> Kigdp_s </ci>
                  <ci> Kmscoa_s </ci>
                  <ci> mPi </ci>
                </apply>
                <apply>
                  <times/>
                  <ci> Kmpi_s </ci>
                  <ci> mGDP </ci>
                  <ci> mSCoA </ci>
                </apply>
                <apply>
                  <times/>
                  <ci> Kmscoa_s </ci>
                  <ci> mGDP </ci>
                  <ci> mPi </ci>
                </apply>
                <apply>
                  <times/>
                  <ci> Kmgdp_s </ci>
                  <ci> mSCoA </ci>
                  <ci> mPi </ci>
                </apply>
                <apply>
                  <times/>
                  <ci> mSCoA </ci>
                  <ci> mGDP </ci>
                  <ci> mPi </ci>
                </apply>
                <apply>
                  <times/>
                  <apply>
                    <divide/>
                    <apply>
                      <times/>
                      <ci> Kigdp_s </ci>
                      <ci> Kiscoa_s </ci>
                      <ci> Kmpi_s </ci>
                    </apply>
                    <apply>
                      <times/>
                      <ci> Kisuc_s </ci>
                      <ci> Kigtp_s </ci>
                      <ci> Kmcoash_s </ci>
                    </apply>
                  </apply>
                  <apply>
                    <plus/>
                    <apply>
                      <times/>
                      <ci> Kigtp_s </ci>
                      <ci> Kmsuc_s </ci>
                      <ci> mCoASH </ci>
                    </apply>
                    <apply>
                      <times/>
                      <ci> Kisuc_s </ci>
                      <ci> Kmcoash_s </ci>
                      <ci> mGTP </ci>
                    </apply>
                    <apply>
                      <times/>
                      <ci> Kmgtp_s </ci>
                      <ci> mCoASH </ci>
                      <ci> mSUC </ci>
                    </apply>
                    <apply>
                      <times/>
                      <ci> Kmsuc_s </ci>
                      <ci> mCoASH </ci>
                      <ci> mGTP </ci>
                    </apply>
                    <apply>
                      <times/>
                      <ci> Kmcoash_s </ci>
                      <ci> mSUC </ci>
                      <ci> mGTP </ci>
                    </apply>
                    <apply>
                      <times/>
                      <ci> mCoASH </ci>
                      <ci> mSUC </ci>
                      <ci> mGTP </ci>
                    </apply>
                    <apply>
                      <divide/>
                      <apply>
                        <times/>
                        <ci> Kmsuc_s </ci>
                        <ci> Kigtp_s </ci>
                        <ci> mGDP </ci>
                        <ci> mSCoA </ci>
                        <ci> mSUC </ci>
                      </apply>
                      <apply>
                        <times/>
                        <ci> Kigdp_s </ci>
                        <ci> Kiscoa_s </ci>
                      </apply>
                    </apply>
                    <apply>
                      <divide/>
                      <apply>
                        <times/>
                        <ci> Kmgtp_s </ci>
                        <ci> mCoASH </ci>
                        <ci> mGDP </ci>
                        <ci> mSUC </ci>
                      </apply>
                      <ci> Kigdp_s </ci>
                    </apply>
                    <apply>
                      <divide/>
                      <apply>
                        <times/>
                        <ci> Kigtp_s </ci>
                        <ci> Kmsuc_s </ci>
                        <ci> mGDP </ci>
                        <ci> mSCoA </ci>
                        <ci> mPi </ci>
                        <ci> mCoASH </ci>
                      </apply>
                      <apply>
                        <times/>
                        <ci> Kigdp_s </ci>
                        <ci> Kiscoa_s </ci>
                        <ci> Kipi_s </ci>
                      </apply>
                    </apply>
                    <apply>
                      <divide/>
                      <apply>
                        <times/>
                        <ci> Kmsuc_s </ci>
                        <ci> Kigtp_s </ci>
                        <ci> mGDP </ci>
                        <ci> mCoASH </ci>
                      </apply>
                      <ci> Kigdp_s </ci>
                    </apply>
                    <apply>
                      <divide/>
                      <apply>
                        <times/>
                        <ci> Kicoash_s </ci>
                        <ci> Kmgtp_s </ci>
                        <ci> mGDP </ci>
                        <ci> mSCoA </ci>
                        <ci> mPi </ci>
                        <ci> mSUC </ci>
                      </apply>
                      <apply>
                        <times/>
                        <ci> Kigdp_s </ci>
                        <ci> Kiscoa_s </ci>
                        <ci> Kipi_s </ci>
                      </apply>
                    </apply>
                    <apply>
                      <divide/>
                      <apply>
                        <times/>
                        <ci> Kmgtp_s </ci>
                        <ci> mGDP </ci>
                        <ci> mSCoA </ci>
                        <ci> mSUC </ci>
                        <ci> mCoASH </ci>
                      </apply>
                      <apply>
                        <times/>
                        <ci> Kigdp_s </ci>
                        <ci> Kiscoa_s </ci>
                      </apply>
                    </apply>
                    <apply>
                      <divide/>
                      <apply>
                        <times/>
                        <ci> Kmgtp_s </ci>
                        <ci> mGDP </ci>
                        <ci> mSCoA </ci>
                        <ci> mPi </ci>
                        <ci> mCoASH </ci>
                        <ci> mSUC </ci>
                      </apply>
                      <apply>
                        <times/>
                        <ci> Kigdp_s </ci>
                        <ci> Kiscoa_s </ci>
                        <ci> Kipi_s </ci>
                      </apply>
                    </apply>
                  </apply>
                </apply>
                <apply>
                  <divide/>
                  <apply>
                    <times/>
                    <ci> Kigdp_s </ci>
                    <ci> Kmscoa_s </ci>
                    <ci> mGTP </ci>
                    <ci> mPi </ci>
                    <ci> mSUC </ci>
                  </apply>
                  <apply>
                    <times/>
                    <ci> Kisuc_s </ci>
                    <ci> Kigtp_s </ci>
                  </apply>
                </apply>
                <apply>
                  <divide/>
                  <apply>
                    <times/>
                    <ci> Kmgdp_s </ci>
                    <ci> Kipi_s </ci>
                    <ci> mGTP </ci>
                    <ci> mSCoA </ci>
                    <ci> mSUC </ci>
                    <ci> mCoASH </ci>
                  </apply>
                  <apply>
                    <times/>
                    <ci> Kicoash_s </ci>
                    <ci> Kisuc_s </ci>
                    <ci> Kigtp_s </ci>
                  </apply>
                </apply>
                <apply>
                  <divide/>
                  <apply>
                    <times/>
                    <ci> Kigdp_s </ci>
                    <ci> Kmscoa_s </ci>
                    <ci> mGTP </ci>
                    <ci> mSUC </ci>
                    <ci> mPi </ci>
                    <ci> mCoASH </ci>
                  </apply>
                  <apply>
                    <times/>
                    <ci> Kicoash_s </ci>
                    <ci> Kisuc_s </ci>
                    <ci> Kigtp_s </ci>
                  </apply>
                </apply>
                <apply>
                  <divide/>
                  <apply>
                    <times/>
                    <ci> Kmgdp_s </ci>
                    <ci> Kmscoa_s </ci>
                    <ci> mGTP </ci>
                    <ci> mPi </ci>
                  </apply>
                  <ci> Kigtp_s </ci>
                </apply>
                <apply>
                  <divide/>
                  <apply>
                    <times/>
                    <ci> Kigdp_s </ci>
                    <ci> Kmscoa_s </ci>
                    <ci> mGTP </ci>
                    <ci> mPi </ci>
                  </apply>
                  <ci> Kigtp_s </ci>
                </apply>
                <apply>
                  <divide/>
                  <apply>
                    <times/>
                    <ci> Kmgdp_s </ci>
                    <ci> mSCoA </ci>
                    <ci> mSUC </ci>
                    <ci> mGTP </ci>
                    <ci> mPi </ci>
                  </apply>
                  <apply>
                    <times/>
                    <ci> Kisuc_s </ci>
                    <ci> Kigtp_s </ci>
                  </apply>
                </apply>
                <apply>
                  <divide/>
                  <apply>
                    <times/>
                    <ci> Kmgdp_s </ci>
                    <ci> mSCoA </ci>
                    <ci> mSUC </ci>
                    <ci> mGTP </ci>
                    <ci> mPi </ci>
                    <ci> mCoASH </ci>
                  </apply>
                  <apply>
                    <times/>
                    <ci> Kiscoa_s </ci>
                    <ci> Kigdp_s </ci>
                    <ci> Kipi_s </ci>
                  </apply>
                </apply>
              </apply>
            </apply>
          </lambda>
        </math>
      </functionDefinition>
      <functionDefinition id="Rate_Law_for_6PGDH_1" name="Rate Law for 6PGDH_1">
        <math xmlns="http://www.w3.org/1998/Math/MathML">
          <lambda>
            <bvar>
              <ci> NADP </ci>
            </bvar>
            <bvar>
              <ci> NADPH </ci>
            </bvar>
            <bvar>
              <ci> Ru5P </ci>
            </bvar>
            <bvar>
              <ci> Vf_6pgdh </ci>
            </bvar>
            <bvar>
              <ci> Vr_6pgdh </ci>
            </bvar>
            <bvar>
              <ci> cCO2 </ci>
            </bvar>
            <bvar>
              <ci> sixPG </ci>
            </bvar>
            <apply>
              <divide/>
              <apply>
                <minus/>
                <apply>
                  <times/>
                  <ci> Vf_6pgdh </ci>
                  <ci> NADP </ci>
                  <ci> sixPG </ci>
                </apply>
                <apply>
                  <times/>
                  <ci> Vr_6pgdh </ci>
                  <ci> Ru5P </ci>
                  <ci> NADPH </ci>
                  <ci> cCO2 </ci>
                </apply>
              </apply>
              <apply>
                <plus/>
                <cn type="e-notation"> 5.38 <sep/> 15 </cn>
                <apply>
                  <times/>
                  <cn type="e-notation"> 7.86 <sep/> 19 </cn>
                  <ci> NADPH </ci>
                </apply>
                <apply>
                  <times/>
                  <cn type="e-notation"> 6.97 <sep/> 18 </cn>
                  <ci> NADP </ci>
                </apply>
                <apply>
                  <times/>
                  <ci> Ru5P </ci>
                  <apply>
                    <plus/>
                    <cn type="e-notation"> 1.04 <sep/> 18 </cn>
                    <apply>
                      <times/>
                      <cn type="e-notation"> 3.99 <sep/> 23 </cn>
                      <ci> NADPH </ci>
                    </apply>
                    <apply>
                      <times/>
                      <cn type="e-notation"> 3.03 <sep/> 21 </cn>
                      <ci> NADP </ci>
                    </apply>
                  </apply>
                </apply>
                <apply>
                  <times/>
                  <ci> sixPG </ci>
                  <apply>
                    <plus/>
                    <cn type="e-notation"> 7.26 <sep/> 18 </cn>
                    <apply>
                      <times/>
                      <cn type="e-notation"> 2.4 <sep/> 23 </cn>
                      <ci> NADPH </ci>
                    </apply>
                    <apply>
                      <times/>
                      <cn type="e-notation"> 4.46 <sep/> 23 </cn>
                      <ci> NADP </ci>
                    </apply>
                    <apply>
                      <times/>
                      <ci> Ru5P </ci>
                      <apply>
                        <plus/>
                        <apply>
                          <times/>
                          <cn type="e-notation"> 2.63 <sep/> 27 </cn>
                          <ci> NADPH </ci>
                        </apply>
                        <apply>
                          <times/>
                          <cn type="e-notation"> 3.19 <sep/> 27 </cn>
                          <ci> NADP </ci>
                        </apply>
                      </apply>
                    </apply>
                  </apply>
                </apply>
              </apply>
            </apply>
          </lambda>
        </math>
      </functionDefinition>
      <functionDefinition id="Rate_Law_for_GPX_1" name="Rate Law for GPX_1">
        <math xmlns="http://www.w3.org/1998/Math/MathML">
          <lambda>
            <bvar>
              <ci> GSH </ci>
            </bvar>
            <bvar>
              <ci> Vf_gpx </ci>
            </bvar>
            <apply>
              <times/>
              <ci> Vf_gpx </ci>
              <ci> GSH </ci>
            </apply>
          </lambda>
        </math>
      </functionDefinition>
      <functionDefinition id="Rate_Law_for_SDH_1" name="Rate Law for SDH_1">
        <math xmlns="http://www.w3.org/1998/Math/MathML">
          <lambda>
            <bvar>
              <ci> Kafum_sdh </ci>
            </bvar>
            <bvar>
              <ci> Kasuc_sdh </ci>
            </bvar>
            <bvar>
              <ci> Keq_sdh </ci>
            </bvar>
            <bvar>
              <ci> Kifum_sdh </ci>
            </bvar>
            <bvar>
              <ci> Kioaa_sdh </ci>
            </bvar>
            <bvar>
              <ci> Kisuc_sdh </ci>
            </bvar>
            <bvar>
              <ci> Kmcoq_sdh </ci>
            </bvar>
            <bvar>
              <ci> Kmfum_sdh </ci>
            </bvar>
            <bvar>
              <ci> Kmqh2_sdh </ci>
            </bvar>
            <bvar>
              <ci> Kmsuc_sdh </ci>
            </bvar>
            <bvar>
              <ci> Vf_sdh </ci>
            </bvar>
            <bvar>
              <ci> mCOQ </ci>
            </bvar>
            <bvar>
              <ci> mFUM </ci>
            </bvar>
            <bvar>
              <ci> mOAA </ci>
            </bvar>
            <bvar>
              <ci> mQH2 </ci>
            </bvar>
            <bvar>
              <ci> mSUC </ci>
            </bvar>
            <apply>
              <divide/>
              <apply>
                <times/>
                <ci> Vf_sdh </ci>
                <apply>
                  <minus/>
                  <apply>
                    <times/>
                    <ci> mSUC </ci>
                    <ci> mCOQ </ci>
                  </apply>
                  <apply>
                    <divide/>
                    <apply>
                      <times/>
                      <ci> mQH2 </ci>
                      <ci> mFUM </ci>
                    </apply>
                    <ci> Keq_sdh </ci>
                  </apply>
                </apply>
              </apply>
              <apply>
                <plus/>
                <apply>
                  <times/>
                  <ci> Kisuc_sdh </ci>
                  <ci> Kmcoq_sdh </ci>
                  <apply>
                    <divide/>
                    <apply>
                      <plus/>
                      <cn> 1 </cn>
                      <apply>
                        <divide/>
                        <ci> mOAA </ci>
                        <ci> Kioaa_sdh </ci>
                      </apply>
                      <apply>
                        <divide/>
                        <ci> mSUC </ci>
                        <ci> Kasuc_sdh </ci>
                      </apply>
                      <apply>
                        <divide/>
                        <ci> mFUM </ci>
                        <ci> Kafum_sdh </ci>
                      </apply>
                    </apply>
                    <apply>
                      <plus/>
                      <cn> 1 </cn>
                      <apply>
                        <divide/>
                        <ci> mSUC </ci>
                        <ci> Kasuc_sdh </ci>
                      </apply>
                      <apply>
                        <divide/>
                        <ci> mFUM </ci>
                        <ci> Kafum_sdh </ci>
                      </apply>
                    </apply>
                  </apply>
                </apply>
                <apply>
                  <times/>
                  <ci> Kmcoq_sdh </ci>
                  <ci> mSUC </ci>
                </apply>
                <apply>
                  <times/>
                  <ci> Kmsuc_sdh </ci>
                  <apply>
                    <divide/>
                    <apply>
                      <plus/>
                      <cn> 1 </cn>
                      <apply>
                        <divide/>
                        <ci> mOAA </ci>
                        <ci> Kioaa_sdh </ci>
                      </apply>
                      <apply>
                        <divide/>
                        <ci> mSUC </ci>
                        <ci> Kasuc_sdh </ci>
                      </apply>
                      <apply>
                        <divide/>
                        <ci> mFUM </ci>
                        <ci> Kafum_sdh </ci>
                      </apply>
                    </apply>
                    <apply>
                      <plus/>
                      <cn> 1 </cn>
                      <apply>
                        <divide/>
                        <ci> mSUC </ci>
                        <ci> Kasuc_sdh </ci>
                      </apply>
                      <apply>
                        <divide/>
                        <ci> mFUM </ci>
                        <ci> Kafum_sdh </ci>
                      </apply>
                    </apply>
                  </apply>
                  <ci> mCOQ </ci>
                </apply>
                <apply>
                  <times/>
                  <ci> mSUC </ci>
                  <ci> mCOQ </ci>
                </apply>
                <apply>
                  <times/>
                  <apply>
                    <divide/>
                    <ci> Kmsuc_sdh </ci>
                    <ci> Kifum_sdh </ci>
                  </apply>
                  <ci> mCOQ </ci>
                  <ci> mFUM </ci>
                </apply>
                <apply>
                  <times/>
                  <apply>
                    <divide/>
                    <apply>
                      <times/>
                      <ci> Kisuc_sdh </ci>
                      <ci> Kmcoq_sdh </ci>
                    </apply>
                    <apply>
                      <times/>
                      <ci> Kifum_sdh </ci>
                      <ci> Kmqh2_sdh </ci>
                    </apply>
                  </apply>
                  <apply>
                    <plus/>
                    <apply>
                      <times/>
                      <ci> Kmfum_sdh </ci>
                      <apply>
                        <divide/>
                        <apply>
                          <plus/>
                          <cn> 1 </cn>
                          <apply>
                            <divide/>
                            <ci> mOAA </ci>
                            <ci> Kioaa_sdh </ci>
                          </apply>
                          <apply>
                            <divide/>
                            <ci> mSUC </ci>
                            <ci> Kasuc_sdh </ci>
                          </apply>
                          <apply>
                            <divide/>
                            <ci> mFUM </ci>
                            <ci> Kafum_sdh </ci>
                          </apply>
                        </apply>
                        <apply>
                          <plus/>
                          <cn> 1 </cn>
                          <apply>
                            <divide/>
                            <ci> mSUC </ci>
                            <ci> Kasuc_sdh </ci>
                          </apply>
                          <apply>
                            <divide/>
                            <ci> mFUM </ci>
                            <ci> Kafum_sdh </ci>
                          </apply>
                        </apply>
                      </apply>
                      <ci> mQH2 </ci>
                    </apply>
                    <apply>
                      <times/>
                      <ci> Kmqh2_sdh </ci>
                      <ci> mFUM </ci>
                    </apply>
                    <apply>
                      <times/>
                      <apply>
                        <divide/>
                        <ci> Kmfum_sdh </ci>
                        <ci> Kisuc_sdh </ci>
                      </apply>
                      <ci> mSUC </ci>
                      <ci> mQH2 </ci>
                    </apply>
                    <apply>
                      <times/>
                      <ci> mQH2 </ci>
                      <ci> mFUM </ci>
                    </apply>
                  </apply>
                </apply>
              </apply>
            </apply>
          </lambda>
        </math>
      </functionDefinition>
      <functionDefinition id="Rate_Law_for_GLS_1" name="Rate Law for GLS_1">
        <math xmlns="http://www.w3.org/1998/Math/MathML">
          <lambda>
            <bvar>
              <ci> Glutamine_in </ci>
            </bvar>
            <bvar>
              <ci> Keq_gls </ci>
            </bvar>
            <bvar>
              <ci> Kiglu_gls </ci>
            </bvar>
            <bvar>
              <ci> Kmgln_gls </ci>
            </bvar>
            <bvar>
              <ci> Vf_gls </ci>
            </bvar>
            <bvar>
              <ci> mGlutamate </ci>
            </bvar>
            <apply>
              <divide/>
              <apply>
                <times/>
                <ci> Vf_gls </ci>
                <apply>
                  <minus/>
                  <ci> Glutamine_in </ci>
                  <apply>
                    <divide/>
                    <ci> mGlutamate </ci>
                    <ci> Keq_gls </ci>
                  </apply>
                </apply>
              </apply>
              <apply>
                <plus/>
                <apply>
                  <times/>
                  <ci> Kmgln_gls </ci>
                  <apply>
                    <plus/>
                    <cn> 1 </cn>
                    <apply>
                      <divide/>
                      <ci> mGlutamate </ci>
                      <ci> Kiglu_gls </ci>
                    </apply>
                  </apply>
                </apply>
                <ci> Glutamine_in </ci>
              </apply>
            </apply>
          </lambda>
        </math>
      </functionDefinition>
      <functionDefinition id="Rate_Law_for_ENO_1" name="Rate Law for ENO_1">
        <math xmlns="http://www.w3.org/1998/Math/MathML">
          <lambda>
            <bvar>
              <ci> K2pg_eno </ci>
            </bvar>
            <bvar>
              <ci> Kpep_eno </ci>
            </bvar>
            <bvar>
              <ci> PEP </ci>
            </bvar>
            <bvar>
              <ci> Vf_eno </ci>
            </bvar>
            <bvar>
              <ci> Vr_eno </ci>
            </bvar>
            <bvar>
              <ci> twoPG </ci>
            </bvar>
            <apply>
              <divide/>
              <apply>
                <minus/>
                <apply>
                  <divide/>
                  <apply>
                    <times/>
                    <ci> Vf_eno </ci>
                    <ci> twoPG </ci>
                  </apply>
                  <ci> K2pg_eno </ci>
                </apply>
                <apply>
                  <divide/>
                  <apply>
                    <times/>
                    <ci> Vr_eno </ci>
                    <ci> PEP </ci>
                  </apply>
                  <ci> Kpep_eno </ci>
                </apply>
              </apply>
              <apply>
                <plus/>
                <cn> 1 </cn>
                <apply>
                  <divide/>
                  <ci> twoPG </ci>
                  <ci> K2pg_eno </ci>
                </apply>
                <apply>
                  <divide/>
                  <ci> PEP </ci>
                  <ci> Kpep_eno </ci>
                </apply>
              </apply>
            </apply>
          </lambda>
        </math>
      </functionDefinition>
      <functionDefinition id="Rate_Law_for_AKGMAL1_1" name="Rate Law for AKGMAL1_1">
        <math xmlns="http://www.w3.org/1998/Math/MathML">
          <lambda>
            <bvar>
              <ci> AKG </ci>
            </bvar>
            <bvar>
              <ci> Kmakgi_akgmal </ci>
            </bvar>
            <bvar>
              <ci> Kmakgx_akgmal </ci>
            </bvar>
            <bvar>
              <ci> Kmmali_akgmal </ci>
            </bvar>
            <bvar>
              <ci> Kmmalx_akgmal </ci>
            </bvar>
            <bvar>
              <ci> MAL </ci>
            </bvar>
            <bvar>
              <ci> Vc </ci>
            </bvar>
            <bvar>
              <ci> Vf_akgmal </ci>
            </bvar>
            <bvar>
              <ci> Vm </ci>
            </bvar>
            <bvar>
              <ci> mAKG </ci>
            </bvar>
            <bvar>
              <ci> mMAL </ci>
            </bvar>
            <apply>
              <times/>
              <apply>
                <divide/>
                <apply>
                  <times/>
                  <ci> Vf_akgmal </ci>
                  <apply>
                    <minus/>
                    <apply>
                      <times/>
                      <ci> AKG </ci>
                      <ci> mMAL </ci>
                    </apply>
                    <apply>
                      <times/>
                      <ci> mAKG </ci>
                      <ci> MAL </ci>
                    </apply>
                  </apply>
                </apply>
                <apply>
                  <times/>
                  <ci> Kmakgi_akgmal </ci>
                  <ci> Kmmalx_akgmal </ci>
                  <apply>
                    <plus/>
                    <cn> 2 </cn>
                    <apply>
                      <divide/>
                      <ci> MAL </ci>
                      <ci> Kmmali_akgmal </ci>
                    </apply>
                    <apply>
                      <divide/>
                      <ci> mMAL </ci>
                      <ci> Kmmalx_akgmal </ci>
                    </apply>
                    <apply>
                      <divide/>
                      <ci> AKG </ci>
                      <ci> Kmakgi_akgmal </ci>
                    </apply>
                    <apply>
                      <divide/>
                      <ci> mAKG </ci>
                      <ci> Kmakgx_akgmal </ci>
                    </apply>
                    <apply>
                      <divide/>
                      <apply>
                        <times/>
                        <ci> MAL </ci>
                        <ci> mAKG </ci>
                      </apply>
                      <apply>
                        <times/>
                        <ci> Kmmali_akgmal </ci>
                        <ci> Kmakgx_akgmal </ci>
                      </apply>
                    </apply>
                    <apply>
                      <divide/>
                      <apply>
                        <times/>
                        <ci> mMAL </ci>
                        <ci> AKG </ci>
                      </apply>
                      <apply>
                        <times/>
                        <ci> Kmmalx_akgmal </ci>
                        <ci> Kmakgi_akgmal </ci>
                      </apply>
                    </apply>
                  </apply>
                </apply>
              </apply>
              <apply>
                <divide/>
                <ci> Vm </ci>
                <ci> Vc </ci>
              </apply>
            </apply>
          </lambda>
        </math>
      </functionDefinition>
      <functionDefinition id="Rate_Law_for_CLY_1" name="Rate Law for CLY_1">
        <math xmlns="http://www.w3.org/1998/Math/MathML">
          <lambda>
            <bvar>
              <ci> CIT </ci>
            </bvar>
            <bvar>
              <ci> Kiaccoa_cly </ci>
            </bvar>
            <bvar>
              <ci> Kicit_cly </ci>
            </bvar>
            <bvar>
              <ci> Kicoash_cly </ci>
            </bvar>
            <bvar>
              <ci> Kioaa_cly </ci>
            </bvar>
            <bvar>
              <ci> Kmaccoa_cly </ci>
            </bvar>
            <bvar>
              <ci> Kmcit_cly </ci>
            </bvar>
            <bvar>
              <ci> Kmcoash_cly </ci>
            </bvar>
            <bvar>
              <ci> Kmoaa_cly </ci>
            </bvar>
            <bvar>
              <ci> OAA </ci>
            </bvar>
            <bvar>
              <ci> Vf_cly </ci>
            </bvar>
            <bvar>
              <ci> cAcCoA </ci>
            </bvar>
            <bvar>
              <ci> cCoASH </ci>
            </bvar>
            <apply>
              <divide/>
              <apply>
                <times/>
                <ci> Vf_cly </ci>
                <ci> CIT </ci>
                <ci> cCoASH </ci>
              </apply>
              <apply>
                <plus/>
                <apply>
                  <times/>
                  <ci> Kicit_cly </ci>
                  <ci> Kmcoash_cly </ci>
                </apply>
                <apply>
                  <times/>
                  <ci> Kmcit_cly </ci>
                  <ci> cCoASH </ci>
                </apply>
                <apply>
                  <times/>
                  <ci> Kmaccoa_cly </ci>
                  <ci> CIT </ci>
                </apply>
                <apply>
                  <times/>
                  <ci> CIT </ci>
                  <ci> cCoASH </ci>
                </apply>
                <apply>
                  <divide/>
                  <apply>
                    <times/>
                    <ci> Kmcit_cly </ci>
                    <ci> cCoASH </ci>
                    <ci> cAcCoA </ci>
                  </apply>
                  <ci> Kiaccoa_cly </ci>
                </apply>
                <apply>
                  <divide/>
                  <apply>
                    <times/>
                    <ci> CIT </ci>
                    <ci> cCoASH </ci>
                    <ci> OAA </ci>
                  </apply>
                  <ci> Kioaa_cly </ci>
                </apply>
                <apply>
                  <times/>
                  <apply>
                    <divide/>
                    <apply>
                      <times/>
                      <ci> Kicit_cly </ci>
                      <ci> Kmcoash_cly </ci>
                    </apply>
                    <apply>
                      <times/>
                      <ci> Kmoaa_cly </ci>
                      <ci> Kiaccoa_cly </ci>
                    </apply>
                  </apply>
                  <apply>
                    <plus/>
                    <apply>
                      <times/>
                      <ci> Kmaccoa_cly </ci>
                      <ci> OAA </ci>
                    </apply>
                    <apply>
                      <times/>
                      <ci> Kmoaa_cly </ci>
                      <ci> cAcCoA </ci>
                    </apply>
                    <apply>
                      <divide/>
                      <apply>
                        <times/>
                        <ci> Kmaccoa_cly </ci>
                        <ci> CIT </ci>
                        <ci> OAA </ci>
                      </apply>
                      <ci> Kicit_cly </ci>
                    </apply>
                    <apply>
                      <times/>
                      <ci> OAA </ci>
                      <ci> cAcCoA </ci>
                    </apply>
                    <apply>
                      <divide/>
                      <apply>
                        <times/>
                        <ci> cCoASH </ci>
                        <ci> OAA </ci>
                        <ci> cAcCoA </ci>
                      </apply>
                      <ci> Kicoash_cly </ci>
                    </apply>
                  </apply>
                </apply>
              </apply>
            </apply>
          </lambda>
        </math>
      </functionDefinition>
      <functionDefinition id="Rate_Law_for_PYRH1_1" name="Rate Law for PYRH1_1">
        <math xmlns="http://www.w3.org/1998/Math/MathML">
          <lambda>
            <bvar>
              <ci> PYR </ci>
            </bvar>
            <bvar>
              <ci> Pyr </ci>
            </bvar>
            <bvar>
              <ci> Vf_pyrh </ci>
            </bvar>
            <bvar>
              <ci> cH </ci>
            </bvar>
            <bvar>
              <ci> mH </ci>
            </bvar>
            <apply>
              <times/>
              <ci> Vf_pyrh </ci>
              <apply>
                <minus/>
                <apply>
                  <times/>
                  <ci> PYR </ci>
                  <ci> cH </ci>
                </apply>
                <apply>
                  <times/>
                  <ci> Pyr </ci>
                  <ci> mH </ci>
                </apply>
              </apply>
            </apply>
          </lambda>
        </math>
      </functionDefinition>
      <functionDefinition id="Rate_Law_for_CITMAL1_1" name="Rate Law for CITMAL1_1">
        <math xmlns="http://www.w3.org/1998/Math/MathML">
          <lambda>
            <bvar>
              <ci> CIT </ci>
            </bvar>
            <bvar>
              <ci> MAL </ci>
            </bvar>
            <bvar>
              <ci> Vc </ci>
            </bvar>
            <bvar>
              <ci> Vf_citmal </ci>
            </bvar>
            <bvar>
              <ci> Vm </ci>
            </bvar>
            <bvar>
              <ci> mCIT </ci>
            </bvar>
            <bvar>
              <ci> mMAL </ci>
            </bvar>
            <apply>
              <times/>
              <ci> Vf_citmal </ci>
              <apply>
                <minus/>
                <apply>
                  <times/>
                  <ci> CIT </ci>
                  <ci> mMAL </ci>
                </apply>
                <apply>
                  <times/>
                  <ci> mCIT </ci>
                  <ci> MAL </ci>
                </apply>
              </apply>
              <apply>
                <divide/>
                <ci> Vm </ci>
                <ci> Vc </ci>
              </apply>
            </apply>
          </lambda>
        </math>
      </functionDefinition>
      <functionDefinition id="Rate_Law_for_ASPGLU4_1" name="Rate Law for ASPGLU4_1">
        <math xmlns="http://www.w3.org/1998/Math/MathML">
          <lambda>
            <bvar>
              <ci> ASP </ci>
            </bvar>
            <bvar>
              <ci> Glutamate </ci>
            </bvar>
            <bvar>
              <ci> Keq_aspglu </ci>
            </bvar>
            <bvar>
              <ci> Kh_aspglu </ci>
            </bvar>
            <bvar>
              <ci> Kiaspi_aspglu </ci>
            </bvar>
            <bvar>
              <ci> Kiaspx_aspglu </ci>
            </bvar>
            <bvar>
              <ci> Kiglui_aspglu </ci>
            </bvar>
            <bvar>
              <ci> Kiglux_aspglu </ci>
            </bvar>
            <bvar>
              <ci> M_aspglu </ci>
            </bvar>
            <bvar>
              <ci> Vf_aspglu </ci>
            </bvar>
            <bvar>
              <ci> cH </ci>
            </bvar>
            <bvar>
              <ci> mASP </ci>
            </bvar>
            <bvar>
              <ci> mGlutamate </ci>
            </bvar>
            <bvar>
              <ci> mH </ci>
            </bvar>
            <apply>
              <divide/>
              <apply>
                <times/>
                <ci> Vf_aspglu </ci>
                <apply>
                  <minus/>
                  <apply>
                    <times/>
                    <ci> Keq_aspglu </ci>
                    <ci> ASP </ci>
                    <ci> mGlutamate </ci>
                    <ci> mH </ci>
                  </apply>
                  <apply>
                    <times/>
                    <ci> mASP </ci>
                    <ci> Glutamate </ci>
                    <ci> cH </ci>
                  </apply>
                </apply>
              </apply>
              <apply>
                <times/>
                <ci> Keq_aspglu </ci>
                <ci> Kiaspi_aspglu </ci>
                <ci> Kiglux_aspglu </ci>
                <ci> Kh_aspglu </ci>
                <apply>
                  <plus/>
                  <apply>
                    <times/>
                    <cn> 2 </cn>
                    <ci> M_aspglu </ci>
                  </apply>
                  <apply>
                    <divide/>
                    <apply>
                      <times/>
                      <ci> M_aspglu </ci>
                      <ci> ASP </ci>
                    </apply>
                    <ci> Kiaspi_aspglu </ci>
                  </apply>
                  <apply>
                    <divide/>
                    <apply>
                      <times/>
                      <ci> ASP </ci>
                      <ci> mGlutamate </ci>
                      <ci> mH </ci>
                    </apply>
                    <apply>
                      <times/>
                      <ci> Kiaspi_aspglu </ci>
                      <ci> Kiglux_aspglu </ci>
                      <ci> Kh_aspglu </ci>
                    </apply>
                  </apply>
                  <apply>
                    <times/>
                    <ci> M_aspglu </ci>
                    <apply>
                      <divide/>
                      <apply>
                        <times/>
                        <ci> mASP </ci>
                        <ci> cH </ci>
                      </apply>
                      <apply>
                        <times/>
                        <ci> Kiaspx_aspglu </ci>
                        <ci> Kh_aspglu </ci>
                      </apply>
                    </apply>
                  </apply>
                  <apply>
                    <divide/>
                    <apply>
                      <times/>
                      <ci> M_aspglu </ci>
                      <ci> mASP </ci>
                    </apply>
                    <ci> Kiaspx_aspglu </ci>
                  </apply>
                  <apply>
                    <divide/>
                    <apply>
                      <times/>
                      <ci> mASP </ci>
                      <ci> Glutamate </ci>
                      <ci> cH </ci>
                    </apply>
                    <apply>
                      <times/>
                      <ci> Kiaspx_aspglu </ci>
                      <ci> Kiglui_aspglu </ci>
                      <ci> Kh_aspglu </ci>
                    </apply>
                  </apply>
                  <apply>
                    <divide/>
                    <apply>
                      <times/>
                      <ci> M_aspglu </ci>
                      <ci> ASP </ci>
                      <ci> mH </ci>
                    </apply>
                    <apply>
                      <times/>
                      <ci> Kiaspi_aspglu </ci>
                      <ci> Kh_aspglu </ci>
                    </apply>
                  </apply>
                  <apply>
                    <divide/>
                    <apply>
                      <times/>
                      <ci> M_aspglu </ci>
                      <ci> mH </ci>
                    </apply>
                    <ci> Kh_aspglu </ci>
                  </apply>
                  <apply>
                    <divide/>
                    <apply>
                      <times/>
                      <ci> M_aspglu </ci>
                      <ci> Glutamate </ci>
                      <ci> cH </ci>
                    </apply>
                    <apply>
                      <times/>
                      <ci> Kiglui_aspglu </ci>
                      <ci> Kh_aspglu </ci>
                    </apply>
                  </apply>
                  <apply>
                    <divide/>
                    <apply>
                      <times/>
                      <ci> M_aspglu </ci>
                      <ci> cH </ci>
                    </apply>
                    <ci> Kh_aspglu </ci>
                  </apply>
                  <apply>
                    <divide/>
                    <apply>
                      <times/>
                      <ci> M_aspglu </ci>
                      <ci> mGlutamate </ci>
                      <ci> mH </ci>
                    </apply>
                    <apply>
                      <times/>
                      <ci> Kiglux_aspglu </ci>
                      <ci> Kh_aspglu </ci>
                    </apply>
                  </apply>
                </apply>
              </apply>
            </apply>
          </lambda>
        </math>
      </functionDefinition>
      <functionDefinition id="Rate_Law_for_PYRH2_1" name="Rate Law for PYRH2_1">
        <math xmlns="http://www.w3.org/1998/Math/MathML">
          <lambda>
            <bvar>
              <ci> PYR </ci>
            </bvar>
            <bvar>
              <ci> Pyr </ci>
            </bvar>
            <bvar>
              <ci> Vc </ci>
            </bvar>
            <bvar>
              <ci> Vf_pyrh </ci>
            </bvar>
            <bvar>
              <ci> Vm </ci>
            </bvar>
            <bvar>
              <ci> cH </ci>
            </bvar>
            <bvar>
              <ci> mH </ci>
            </bvar>
            <apply>
              <divide/>
              <apply>
                <times/>
                <ci> Vf_pyrh </ci>
                <apply>
                  <minus/>
                  <apply>
                    <times/>
                    <ci> PYR </ci>
                    <ci> cH </ci>
                  </apply>
                  <apply>
                    <times/>
                    <ci> Pyr </ci>
                    <ci> mH </ci>
                  </apply>
                </apply>
                <ci> Vc </ci>
              </apply>
              <ci> Vm </ci>
            </apply>
          </lambda>
        </math>
      </functionDefinition>
      <functionDefinition id="Rate_Law_for_PGAM_1" name="Rate Law for PGAM_1">
        <math xmlns="http://www.w3.org/1998/Math/MathML">
          <lambda>
            <bvar>
              <ci> K2pg_pgam </ci>
            </bvar>
            <bvar>
              <ci> K3pg_pgam </ci>
            </bvar>
            <bvar>
              <ci> Vf_pgam </ci>
            </bvar>
            <bvar>
              <ci> Vr_pgam </ci>
            </bvar>
            <bvar>
              <ci> threePG </ci>
            </bvar>
            <bvar>
              <ci> twoPG </ci>
            </bvar>
            <apply>
              <divide/>
              <apply>
                <minus/>
                <apply>
                  <divide/>
                  <apply>
                    <times/>
                    <ci> Vf_pgam </ci>
                    <ci> threePG </ci>
                  </apply>
                  <ci> K3pg_pgam </ci>
                </apply>
                <apply>
                  <divide/>
                  <apply>
                    <times/>
                    <ci> Vr_pgam </ci>
                    <ci> twoPG </ci>
                  </apply>
                  <ci> K2pg_pgam </ci>
                </apply>
              </apply>
              <apply>
                <plus/>
                <cn> 1 </cn>
                <apply>
                  <divide/>
                  <ci> threePG </ci>
                  <ci> K3pg_pgam </ci>
                </apply>
                <apply>
                  <divide/>
                  <ci> twoPG </ci>
                  <ci> K2pg_pgam </ci>
                </apply>
              </apply>
            </apply>
          </lambda>
        </math>
      </functionDefinition>
      <functionDefinition id="Rate_Law_for_CITMAL2_1" name="Rate Law for CITMAL2_1">
        <math xmlns="http://www.w3.org/1998/Math/MathML">
          <lambda>
            <bvar>
              <ci> CIT </ci>
            </bvar>
            <bvar>
              <ci> MAL </ci>
            </bvar>
            <bvar>
              <ci> Vc </ci>
            </bvar>
            <bvar>
              <ci> Vf_citmal </ci>
            </bvar>
            <bvar>
              <ci> Vm </ci>
            </bvar>
            <bvar>
              <ci> mCIT </ci>
            </bvar>
            <bvar>
              <ci> mMAL </ci>
            </bvar>
            <apply>
              <times/>
              <ci> Vf_citmal </ci>
              <apply>
                <minus/>
                <apply>
                  <times/>
                  <ci> CIT </ci>
                  <ci> mMAL </ci>
                </apply>
                <apply>
                  <times/>
                  <ci> mCIT </ci>
                  <ci> MAL </ci>
                </apply>
              </apply>
              <apply>
                <divide/>
                <ci> Vm </ci>
                <ci> Vc </ci>
              </apply>
            </apply>
          </lambda>
        </math>
      </functionDefinition>
      <functionDefinition id="Rate_Law_for_MALPi2_1" name="Rate Law for MALPi2_1">
        <math xmlns="http://www.w3.org/1998/Math/MathML">
          <lambda>
            <bvar>
              <ci> MAL </ci>
            </bvar>
            <bvar>
              <ci> Vf_malpi </ci>
            </bvar>
            <bvar>
              <ci> cPi </ci>
            </bvar>
            <bvar>
              <ci> mMAL </ci>
            </bvar>
            <bvar>
              <ci> mPi </ci>
            </bvar>
            <apply>
              <times/>
              <ci> Vf_malpi </ci>
              <apply>
                <minus/>
                <apply>
                  <times/>
                  <ci> MAL </ci>
                  <ci> mPi </ci>
                </apply>
                <apply>
                  <times/>
                  <ci> mMAL </ci>
                  <ci> cPi </ci>
                </apply>
              </apply>
            </apply>
          </lambda>
        </math>
      </functionDefinition>
      <functionDefinition id="Rate_Law_for_PGK_1" name="Rate Law for PGK_1">
        <math xmlns="http://www.w3.org/1998/Math/MathML">
          <lambda>
            <bvar>
              <ci> ADP </ci>
            </bvar>
            <bvar>
              <ci> ATP </ci>
            </bvar>
            <bvar>
              <ci> Ka_pgk </ci>
            </bvar>
            <bvar>
              <ci> Kb_pgk </ci>
            </bvar>
            <bvar>
              <ci> Kp_pgk </ci>
            </bvar>
            <bvar>
              <ci> Kq_pgk </ci>
            </bvar>
            <bvar>
              <ci> Vf_pgk </ci>
            </bvar>
            <bvar>
              <ci> Vr_pgk </ci>
            </bvar>
            <bvar>
              <ci> alpha_pgk </ci>
            </bvar>
            <bvar>
              <ci> beta_pgk </ci>
            </bvar>
            <bvar>
              <ci> thirteenBPG </ci>
            </bvar>
            <bvar>
              <ci> threePG </ci>
            </bvar>
            <apply>
              <divide/>
              <apply>
                <minus/>
                <apply>
                  <times/>
                  <ci> Vf_pgk </ci>
                  <apply>
                    <divide/>
                    <apply>
                      <times/>
                      <ci> thirteenBPG </ci>
                      <ci> ADP </ci>
                    </apply>
                    <apply>
                      <times/>
                      <ci> alpha_pgk </ci>
                      <ci> Ka_pgk </ci>
                      <ci> Kb_pgk </ci>
                    </apply>
                  </apply>
                </apply>
                <apply>
                  <times/>
                  <ci> Vr_pgk </ci>
                  <apply>
                    <divide/>
                    <apply>
                      <times/>
                      <ci> threePG </ci>
                      <ci> ATP </ci>
                    </apply>
                    <apply>
                      <times/>
                      <ci> beta_pgk </ci>
                      <ci> Kp_pgk </ci>
                      <ci> Kq_pgk </ci>
                    </apply>
                  </apply>
                </apply>
              </apply>
              <apply>
                <plus/>
                <cn> 1 </cn>
                <apply>
                  <divide/>
                  <ci> thirteenBPG </ci>
                  <ci> Ka_pgk </ci>
                </apply>
                <apply>
                  <divide/>
                  <ci> ADP </ci>
                  <ci> Kb_pgk </ci>
                </apply>
                <apply>
                  <divide/>
                  <apply>
                    <times/>
                    <ci> thirteenBPG </ci>
                    <ci> ADP </ci>
                  </apply>
                  <apply>
                    <times/>
                    <ci> alpha_pgk </ci>
                    <ci> Ka_pgk </ci>
                    <ci> Kb_pgk </ci>
                  </apply>
                </apply>
                <apply>
                  <divide/>
                  <apply>
                    <times/>
                    <ci> threePG </ci>
                    <ci> ATP </ci>
                  </apply>
                  <apply>
                    <times/>
                    <ci> beta_pgk </ci>
                    <ci> Kp_pgk </ci>
                    <ci> Kq_pgk </ci>
                  </apply>
                </apply>
                <apply>
                  <divide/>
                  <ci> threePG </ci>
                  <ci> Kp_pgk </ci>
                </apply>
                <apply>
                  <divide/>
                  <ci> ATP </ci>
                  <ci> Kq_pgk </ci>
                </apply>
              </apply>
            </apply>
          </lambda>
        </math>
      </functionDefinition>
      <functionDefinition id="Rate_Law_for_RPI_1" name="Rate Law for RPI_1">
        <math xmlns="http://www.w3.org/1998/Math/MathML">
          <lambda>
            <bvar>
              <ci> Kf_rpi </ci>
            </bvar>
            <bvar>
              <ci> Kr_rpi </ci>
            </bvar>
            <bvar>
              <ci> R5P </ci>
            </bvar>
            <bvar>
              <ci> Ru5P </ci>
            </bvar>
            <bvar>
              <ci> Vf_rpi </ci>
            </bvar>
            <bvar>
              <ci> Vr_rpi </ci>
            </bvar>
            <apply>
              <divide/>
              <apply>
                <minus/>
                <apply>
                  <times/>
                  <ci> Vf_rpi </ci>
                  <apply>
                    <divide/>
                    <ci> Ru5P </ci>
                    <ci> Kf_rpi </ci>
                  </apply>
                </apply>
                <apply>
                  <times/>
                  <ci> Vr_rpi </ci>
                  <apply>
                    <divide/>
                    <ci> R5P </ci>
                    <ci> Kr_rpi </ci>
                  </apply>
                </apply>
              </apply>
              <apply>
                <plus/>
                <cn> 1 </cn>
                <apply>
                  <divide/>
                  <ci> Ru5P </ci>
                  <ci> Kf_rpi </ci>
                </apply>
                <apply>
                  <divide/>
                  <ci> R5P </ci>
                  <ci> Kr_rpi </ci>
                </apply>
              </apply>
            </apply>
          </lambda>
        </math>
      </functionDefinition>
      <functionDefinition id="Rate_Law_for_MDH2_1" name="Rate Law for MDH2_1">
        <math xmlns="http://www.w3.org/1998/Math/MathML">
          <lambda>
            <bvar>
              <ci> Keq_mdh2 </ci>
            </bvar>
            <bvar>
              <ci> Kimal_mdh2 </ci>
            </bvar>
            <bvar>
              <ci> Kinad_mdh2 </ci>
            </bvar>
            <bvar>
              <ci> Kinadh_mdh2 </ci>
            </bvar>
            <bvar>
              <ci> Kioaa_mdh2 </ci>
            </bvar>
            <bvar>
              <ci> Kmmal_mdh2 </ci>
            </bvar>
            <bvar>
              <ci> Kmnad_mdh2 </ci>
            </bvar>
            <bvar>
              <ci> Kmnadh_mdh2 </ci>
            </bvar>
            <bvar>
              <ci> Kmoaa_mdh2 </ci>
            </bvar>
            <bvar>
              <ci> Vf_mdh2 </ci>
            </bvar>
            <bvar>
              <ci> alpha_mdh2 </ci>
            </bvar>
            <bvar>
              <ci> mMAL </ci>
            </bvar>
            <bvar>
              <ci> mNAD </ci>
            </bvar>
            <bvar>
              <ci> mNADH </ci>
            </bvar>
            <bvar>
              <ci> mOAA </ci>
            </bvar>
            <apply>
              <divide/>
              <apply>
                <times/>
                <ci> Vf_mdh2 </ci>
                <apply>
                  <minus/>
                  <apply>
                    <times/>
                    <ci> mNAD </ci>
                    <ci> mMAL </ci>
                  </apply>
                  <apply>
                    <divide/>
                    <apply>
                      <times/>
                      <ci> mOAA </ci>
                      <ci> mNADH </ci>
                    </apply>
                    <ci> Keq_mdh2 </ci>
                  </apply>
                </apply>
              </apply>
              <apply>
                <plus/>
                <apply>
                  <times/>
                  <ci> Kinad_mdh2 </ci>
                  <ci> Kmmal_mdh2 </ci>
                  <ci> alpha_mdh2 </ci>
                </apply>
                <apply>
                  <times/>
                  <ci> Kmmal_mdh2 </ci>
                  <ci> mNAD </ci>
                </apply>
                <apply>
                  <times/>
                  <ci> Kmnad_mdh2 </ci>
                  <ci> mMAL </ci>
                  <ci> alpha_mdh2 </ci>
                </apply>
                <apply>
                  <times/>
                  <ci> mMAL </ci>
                  <ci> mNAD </ci>
                </apply>
                <apply>
                  <divide/>
                  <apply>
                    <times/>
                    <ci> Kmnad_mdh2 </ci>
                    <ci> mMAL </ci>
                    <ci> mNADH </ci>
                  </apply>
                  <ci> Kinadh_mdh2 </ci>
                </apply>
                <apply>
                  <divide/>
                  <apply>
                    <times/>
                    <ci> mOAA </ci>
                    <ci> mNAD </ci>
                    <ci> mMAL </ci>
                  </apply>
                  <ci> Kioaa_mdh2 </ci>
                </apply>
                <apply>
                  <times/>
                  <apply>
                    <divide/>
                    <apply>
                      <times/>
                      <ci> Kinad_mdh2 </ci>
                      <ci> Kmmal_mdh2 </ci>
                    </apply>
                    <apply>
                      <times/>
                      <ci> Kinadh_mdh2 </ci>
                      <ci> Kmoaa_mdh2 </ci>
                    </apply>
                  </apply>
                  <apply>
                    <plus/>
                    <apply>
                      <times/>
                      <ci> Kmnadh_mdh2 </ci>
                      <ci> mOAA </ci>
                      <ci> alpha_mdh2 </ci>
                    </apply>
                    <apply>
                      <times/>
                      <ci> Kmoaa_mdh2 </ci>
                      <ci> mNADH </ci>
                    </apply>
                    <apply>
                      <divide/>
                      <apply>
                        <times/>
                        <ci> Kmnadh_mdh2 </ci>
                        <ci> mOAA </ci>
                        <ci> mNAD </ci>
                      </apply>
                      <ci> Kinad_mdh2 </ci>
                    </apply>
                    <apply>
                      <times/>
                      <ci> mNADH </ci>
                      <ci> mOAA </ci>
                    </apply>
                    <apply>
                      <divide/>
                      <apply>
                        <times/>
                        <ci> mMAL </ci>
                        <ci> mOAA </ci>
                        <ci> mNADH </ci>
                      </apply>
                      <ci> Kimal_mdh2 </ci>
                    </apply>
                  </apply>
                </apply>
              </apply>
            </apply>
          </lambda>
        </math>
      </functionDefinition>
      <functionDefinition id="Rate_Law_for_CMALIC_1" name="Rate Law for CMALIC_1">
        <math xmlns="http://www.w3.org/1998/Math/MathML">
          <lambda>
            <bvar>
              <ci> Keq_cmalic </ci>
            </bvar>
            <bvar>
              <ci> Kico2_cmalic </ci>
            </bvar>
            <bvar>
              <ci> Kimal_cmalic </ci>
            </bvar>
            <bvar>
              <ci> Kinadp_cmalic </ci>
            </bvar>
            <bvar>
              <ci> Kinadph_cmalic </ci>
            </bvar>
            <bvar>
              <ci> Kipyr_cmalic </ci>
            </bvar>
            <bvar>
              <ci> Kmco2_cmalic </ci>
            </bvar>
            <bvar>
              <ci> Kmmal_cmalic </ci>
            </bvar>
            <bvar>
              <ci> Kmnadp_cmalic </ci>
            </bvar>
            <bvar>
              <ci> Kmnadph_cmalic </ci>
            </bvar>
            <bvar>
              <ci> Kmpyr_cmalic </ci>
            </bvar>
            <bvar>
              <ci> MAL </ci>
            </bvar>
            <bvar>
              <ci> NADP </ci>
            </bvar>
            <bvar>
              <ci> NADPH </ci>
            </bvar>
            <bvar>
              <ci> PYR </ci>
            </bvar>
            <bvar>
              <ci> Vf_cmalic </ci>
            </bvar>
            <bvar>
              <ci> cCO2 </ci>
            </bvar>
            <apply>
              <divide/>
              <apply>
                <times/>
                <ci> Vf_cmalic </ci>
                <apply>
                  <minus/>
                  <apply>
                    <times/>
                    <ci> MAL </ci>
                    <ci> NADP </ci>
                  </apply>
                  <apply>
                    <divide/>
                    <apply>
                      <times/>
                      <ci> cCO2 </ci>
                      <ci> PYR </ci>
                      <ci> NADPH </ci>
                    </apply>
                    <ci> Keq_cmalic </ci>
                  </apply>
                </apply>
              </apply>
              <apply>
                <plus/>
                <apply>
                  <times/>
                  <ci> Kinadp_cmalic </ci>
                  <ci> Kmmal_cmalic </ci>
                </apply>
                <apply>
                  <times/>
                  <ci> Kmmal_cmalic </ci>
                  <ci> NADP </ci>
                </apply>
                <apply>
                  <times/>
                  <ci> Kmnadp_cmalic </ci>
                  <ci> MAL </ci>
                </apply>
                <apply>
                  <times/>
                  <ci> MAL </ci>
                  <ci> NADP </ci>
                </apply>
                <apply>
                  <divide/>
                  <apply>
                    <times/>
                    <ci> Kinadp_cmalic </ci>
                    <ci> Kmmal_cmalic </ci>
                    <ci> Kmpyr_cmalic </ci>
                    <ci> cCO2 </ci>
                  </apply>
                  <apply>
                    <times/>
                    <ci> Kmco2_cmalic </ci>
                    <ci> Kipyr_cmalic </ci>
                  </apply>
                </apply>
                <apply>
                  <divide/>
                  <apply>
                    <times/>
                    <ci> Kinadp_cmalic </ci>
                    <ci> Kmmal_cmalic </ci>
                    <ci> NADPH </ci>
                  </apply>
                  <ci> Kinadph_cmalic </ci>
                </apply>
                <apply>
                  <times/>
                  <apply>
                    <divide/>
                    <apply>
                      <times/>
                      <ci> Kmmal_cmalic </ci>
                      <ci> Kmnadph_cmalic </ci>
                      <ci> NADP </ci>
                      <ci> PYR </ci>
                    </apply>
                    <apply>
                      <times/>
                      <ci> Kipyr_cmalic </ci>
                      <ci> Kinadph_cmalic </ci>
                    </apply>
                  </apply>
                  <apply>
                    <plus/>
                    <apply>
                      <divide/>
                      <ci> cCO2 </ci>
                      <ci> Kmco2_cmalic </ci>
                    </apply>
                    <apply>
                      <times/>
                      <apply>
                        <divide/>
                        <apply>
                          <times/>
                          <ci> Kico2_cmalic </ci>
                          <ci> MAL </ci>
                        </apply>
                        <ci> Kimal_cmalic </ci>
                      </apply>
                      <ci> Kmco2_cmalic </ci>
                    </apply>
                    <apply>
                      <times/>
                      <apply>
                        <divide/>
                        <apply>
                          <times/>
                          <ci> MAL </ci>
                          <ci> cCO2 </ci>
                        </apply>
                        <ci> Kimal_cmalic </ci>
                      </apply>
                      <ci> Kmco2_cmalic </ci>
                    </apply>
                  </apply>
                </apply>
                <apply>
                  <times/>
                  <apply>
                    <divide/>
                    <apply>
                      <times/>
                      <ci> Kmnadp_cmalic </ci>
                      <ci> MAL </ci>
                      <ci> NADPH </ci>
                    </apply>
                    <ci> Kinadph_cmalic </ci>
                  </apply>
                  <apply>
                    <plus/>
                    <cn> 1 </cn>
                    <apply>
                      <divide/>
                      <ci> PYR </ci>
                      <ci> Kipyr_cmalic </ci>
                    </apply>
                    <apply>
                      <divide/>
                      <apply>
                        <times/>
                        <ci> cCO2 </ci>
                        <ci> PYR </ci>
                      </apply>
                      <apply>
                        <times/>
                        <ci> Kico2_cmalic </ci>
                        <ci> Kipyr_cmalic </ci>
                      </apply>
                    </apply>
                  </apply>
                </apply>
                <apply>
                  <times/>
                  <apply>
                    <divide/>
                    <apply>
                      <times/>
                      <ci> Kmmal_cmalic </ci>
                      <ci> Kinadp_cmalic </ci>
                      <ci> Kmpyr_cmalic </ci>
                      <ci> NADPH </ci>
                    </apply>
                    <apply>
                      <times/>
                      <ci> Kipyr_cmalic </ci>
                      <ci> Kinadph_cmalic </ci>
                    </apply>
                  </apply>
                  <apply>
                    <plus/>
                    <apply>
                      <divide/>
                      <ci> PYR </ci>
                      <ci> Kmpyr_cmalic </ci>
                    </apply>
                    <apply>
                      <divide/>
                      <ci> cCO2 </ci>
                      <ci> Kmco2_cmalic </ci>
                    </apply>
                  </apply>
                </apply>
                <apply>
                  <times/>
                  <apply>
                    <divide/>
                    <apply>
                      <times/>
                      <ci> Kmmal_cmalic </ci>
                      <ci> Kinadp_cmalic </ci>
                      <ci> Kmnadph_cmalic </ci>
                      <ci> cCO2 </ci>
                      <ci> PYR </ci>
                    </apply>
                    <apply>
                      <times/>
                      <ci> Kmco2_cmalic </ci>
                      <ci> Kipyr_cmalic </ci>
                      <ci> Kinadph_cmalic </ci>
                    </apply>
                  </apply>
                  <apply>
                    <plus/>
                    <cn> 1 </cn>
                    <apply>
                      <divide/>
                      <ci> NADPH </ci>
                      <ci> Kmnadph_cmalic </ci>
                    </apply>
                  </apply>
                </apply>
                <apply>
                  <times/>
                  <apply>
                    <divide/>
                    <apply>
                      <times/>
                      <ci> Kmmal_cmalic </ci>
                      <ci> Kmpyr_cmalic </ci>
                      <ci> NADP </ci>
                      <ci> cCO2 </ci>
                    </apply>
                    <apply>
                      <times/>
                      <ci> Kmco2_cmalic </ci>
                      <ci> Kipyr_cmalic </ci>
                    </apply>
                  </apply>
                  <apply>
                    <plus/>
                    <cn> 1 </cn>
                    <apply>
                      <divide/>
                      <ci> MAL </ci>
                      <ci> Kimal_cmalic </ci>
                    </apply>
                  </apply>
                </apply>
              </apply>
            </apply>
          </lambda>
        </math>
      </functionDefinition>
      <functionDefinition id="Rate_Law_for_TA_1" name="Rate Law for TA_1">
        <math xmlns="http://www.w3.org/1998/Math/MathML">
          <lambda>
            <bvar>
              <ci> E4P </ci>
            </bvar>
            <bvar>
              <ci> F6P </ci>
            </bvar>
            <bvar>
              <ci> G3P </ci>
            </bvar>
            <bvar>
              <ci> S7P </ci>
            </bvar>
            <bvar>
              <ci> Vf_ta </ci>
            </bvar>
            <bvar>
              <ci> Vr_ta </ci>
            </bvar>
            <apply>
              <divide/>
              <apply>
                <minus/>
                <apply>
                  <times/>
                  <ci> Vf_ta </ci>
                  <ci> S7P </ci>
                  <ci> G3P </ci>
                </apply>
                <apply>
                  <times/>
                  <ci> Vr_ta </ci>
                  <ci> F6P </ci>
                  <ci> E4P </ci>
                </apply>
              </apply>
              <apply>
                <plus/>
                <apply>
                  <times/>
                  <cn type="e-notation"> 3.4 <sep/> 16 </cn>
                  <ci> S7P </ci>
                </apply>
                <apply>
                  <times/>
                  <cn type="e-notation"> 2.38 <sep/> 16 </cn>
                  <ci> G3P </ci>
                </apply>
                <apply>
                  <times/>
                  <cn type="e-notation"> 1.64 <sep/> 17 </cn>
                  <ci> E4P </ci>
                </apply>
                <apply>
                  <times/>
                  <cn type="e-notation"> 2.72 <sep/> 15 </cn>
                  <ci> F6P </ci>
                </apply>
                <apply>
                  <times/>
                  <cn type="e-notation"> 4.41 <sep/> 17 </cn>
                  <ci> S7P </ci>
                  <ci> G3P </ci>
                </apply>
                <apply>
                  <times/>
                  <cn type="e-notation"> 7.83 <sep/> 16 </cn>
                  <ci> E4P </ci>
                  <ci> F6P </ci>
                </apply>
                <apply>
                  <times/>
                  <cn type="e-notation"> 2.21 <sep/> 16 </cn>
                  <ci> F6P </ci>
                  <ci> G3P </ci>
                </apply>
                <apply>
                  <times/>
                  <cn type="e-notation"> 2.1 <sep/> 18 </cn>
                  <ci> S7P </ci>
                  <ci> E4P </ci>
                </apply>
              </apply>
            </apply>
          </lambda>
        </math>
      </functionDefinition>
      <functionDefinition id="Rate_Law_for_HPI_1" name="Rate Law for HPI_1">
        <math xmlns="http://www.w3.org/1998/Math/MathML">
          <lambda>
            <bvar>
              <ci> E4P </ci>
            </bvar>
            <bvar>
              <ci> F6P </ci>
            </bvar>
            <bvar>
              <ci> FBP </ci>
            </bvar>
            <bvar>
              <ci> G6P </ci>
            </bvar>
            <bvar>
              <ci> K6pg_hpi </ci>
            </bvar>
            <bvar>
              <ci> Kery4p_hpi </ci>
            </bvar>
            <bvar>
              <ci> Kf6p_hpi </ci>
            </bvar>
            <bvar>
              <ci> Kfbp_hpi </ci>
            </bvar>
            <bvar>
              <ci> Kg6p_hpi </ci>
            </bvar>
            <bvar>
              <ci> Vf_hpi </ci>
            </bvar>
            <bvar>
              <ci> Vr_hpi </ci>
            </bvar>
            <bvar>
              <ci> sixPG </ci>
            </bvar>
            <apply>
              <divide/>
              <apply>
                <minus/>
                <apply>
                  <divide/>
                  <apply>
                    <times/>
                    <ci> Vf_hpi </ci>
                    <ci> G6P </ci>
                  </apply>
                  <ci> Kg6p_hpi </ci>
                </apply>
                <apply>
                  <divide/>
                  <apply>
                    <times/>
                    <ci> Vr_hpi </ci>
                    <ci> F6P </ci>
                  </apply>
                  <ci> Kf6p_hpi </ci>
                </apply>
              </apply>
              <apply>
                <plus/>
                <cn> 1 </cn>
                <apply>
                  <divide/>
                  <ci> G6P </ci>
                  <ci> Kg6p_hpi </ci>
                </apply>
                <apply>
                  <divide/>
                  <ci> F6P </ci>
                  <ci> Kf6p_hpi </ci>
                </apply>
                <apply>
                  <divide/>
                  <ci> E4P </ci>
                  <ci> Kery4p_hpi </ci>
                </apply>
                <apply>
                  <divide/>
                  <ci> FBP </ci>
                  <ci> Kfbp_hpi </ci>
                </apply>
                <apply>
                  <divide/>
                  <ci> sixPG </ci>
                  <ci> K6pg_hpi </ci>
                </apply>
              </apply>
            </apply>
          </lambda>
        </math>
      </functionDefinition>
      <functionDefinition id="Rate_Law_for_CITMAL4_1" name="Rate Law for CITMAL4_1">
        <math xmlns="http://www.w3.org/1998/Math/MathML">
          <lambda>
            <bvar>
              <ci> CIT </ci>
            </bvar>
            <bvar>
              <ci> MAL </ci>
            </bvar>
            <bvar>
              <ci> Vf_citmal </ci>
            </bvar>
            <bvar>
              <ci> mCIT </ci>
            </bvar>
            <bvar>
              <ci> mMAL </ci>
            </bvar>
            <apply>
              <times/>
              <ci> Vf_citmal </ci>
              <apply>
                <minus/>
                <apply>
                  <times/>
                  <ci> CIT </ci>
                  <ci> mMAL </ci>
                </apply>
                <apply>
                  <times/>
                  <ci> mCIT </ci>
                  <ci> MAL </ci>
                </apply>
              </apply>
            </apply>
          </lambda>
        </math>
      </functionDefinition>
      <functionDefinition id="Rate_Law_for_RPE_1" name="Rate Law for RPE_1">
        <math xmlns="http://www.w3.org/1998/Math/MathML">
          <lambda>
            <bvar>
              <ci> Kf_rpe </ci>
            </bvar>
            <bvar>
              <ci> Kr_rpe </ci>
            </bvar>
            <bvar>
              <ci> Ru5P </ci>
            </bvar>
            <bvar>
              <ci> Vf_rpe </ci>
            </bvar>
            <bvar>
              <ci> Vr_rpe </ci>
            </bvar>
            <bvar>
              <ci> Xyl5P </ci>
            </bvar>
            <apply>
              <divide/>
              <apply>
                <minus/>
                <apply>
                  <times/>
                  <ci> Vf_rpe </ci>
                  <apply>
                    <divide/>
                    <ci> Ru5P </ci>
                    <ci> Kf_rpe </ci>
                  </apply>
                </apply>
                <apply>
                  <times/>
                  <ci> Vr_rpe </ci>
                  <apply>
                    <divide/>
                    <ci> Xyl5P </ci>
                    <ci> Kr_rpe </ci>
                  </apply>
                </apply>
              </apply>
              <apply>
                <plus/>
                <cn> 1 </cn>
                <apply>
                  <divide/>
                  <ci> Ru5P </ci>
                  <ci> Kf_rpe </ci>
                </apply>
                <apply>
                  <divide/>
                  <ci> Xyl5P </ci>
                  <ci> Kr_rpe </ci>
                </apply>
              </apply>
            </apply>
          </lambda>
        </math>
      </functionDefinition>
      <functionDefinition id="Rate_Law_for_MALPi1_1" name="Rate Law for MALPi1_1">
        <math xmlns="http://www.w3.org/1998/Math/MathML">
          <lambda>
            <bvar>
              <ci> MAL </ci>
            </bvar>
            <bvar>
              <ci> Vc </ci>
            </bvar>
            <bvar>
              <ci> Vf_malpi </ci>
            </bvar>
            <bvar>
              <ci> Vm </ci>
            </bvar>
            <bvar>
              <ci> cPi </ci>
            </bvar>
            <bvar>
              <ci> mMAL </ci>
            </bvar>
            <bvar>
              <ci> mPi </ci>
            </bvar>
            <apply>
              <times/>
              <ci> Vf_malpi </ci>
              <apply>
                <minus/>
                <apply>
                  <times/>
                  <ci> MAL </ci>
                  <ci> mPi </ci>
                </apply>
                <apply>
                  <times/>
                  <ci> mMAL </ci>
                  <ci> cPi </ci>
                </apply>
              </apply>
              <apply>
                <divide/>
                <ci> Vm </ci>
                <ci> Vc </ci>
              </apply>
            </apply>
          </lambda>
        </math>
      </functionDefinition>
      <functionDefinition id="Rate_Law_for_FUM_1" name="Rate Law for FUM_1">
        <math xmlns="http://www.w3.org/1998/Math/MathML">
          <lambda>
            <bvar>
              <ci> K </ci>
            </bvar>
            <bvar>
              <ci> Keq_fum </ci>
            </bvar>
            <bvar>
              <ci> Khadp </ci>
            </bvar>
            <bvar>
              <ci> Khatp </ci>
            </bvar>
            <bvar>
              <ci> Kiadp_fum </ci>
            </bvar>
            <bvar>
              <ci> Kiatp_fum </ci>
            </bvar>
            <bvar>
              <ci> Kicit_fum </ci>
            </bvar>
            <bvar>
              <ci> Kigdp_fum </ci>
            </bvar>
            <bvar>
              <ci> Kigtp_fum </ci>
            </bvar>
            <bvar>
              <ci> Kkadp </ci>
            </bvar>
            <bvar>
              <ci> Kkatp </ci>
            </bvar>
            <bvar>
              <ci> Kmfum_fum </ci>
            </bvar>
            <bvar>
              <ci> Kmgadp </ci>
            </bvar>
            <bvar>
              <ci> Kmgatp </ci>
            </bvar>
            <bvar>
              <ci> Kmmal_fum </ci>
            </bvar>
            <bvar>
              <ci> Mg </ci>
            </bvar>
            <bvar>
              <ci> Vf_fum </ci>
            </bvar>
            <bvar>
              <ci> mADP </ci>
            </bvar>
            <bvar>
              <ci> mATP </ci>
            </bvar>
            <bvar>
              <ci> mCIT </ci>
            </bvar>
            <bvar>
              <ci> mFUM </ci>
            </bvar>
            <bvar>
              <ci> mGDP </ci>
            </bvar>
            <bvar>
              <ci> mGTP </ci>
            </bvar>
            <bvar>
              <ci> mH </ci>
            </bvar>
            <bvar>
              <ci> mMAL </ci>
            </bvar>
            <apply>
              <divide/>
              <apply>
                <times/>
                <ci> Vf_fum </ci>
                <apply>
                  <minus/>
                  <ci> mFUM </ci>
                  <apply>
                    <divide/>
                    <ci> mMAL </ci>
                    <ci> Keq_fum </ci>
                  </apply>
                </apply>
              </apply>
              <apply>
                <plus/>
                <apply>
                  <times/>
                  <ci> Kmfum_fum </ci>
                  <apply>
                    <plus/>
                    <cn> 1 </cn>
                    <apply>
                      <divide/>
                      <ci> mCIT </ci>
                      <ci> Kicit_fum </ci>
                    </apply>
                    <apply>
                      <divide/>
                      <apply>
                        <times/>
                        <ci> mATP </ci>
                        <apply>
                          <plus/>
                          <cn> 1 </cn>
                          <apply>
                            <divide/>
                            <ci> mH </ci>
                            <ci> Khatp </ci>
                          </apply>
                          <apply>
                            <divide/>
                            <ci> K </ci>
                            <ci> Kkatp </ci>
                          </apply>
                        </apply>
                      </apply>
                      <apply>
                        <times/>
                        <ci> Kiatp_fum </ci>
                        <apply>
                          <plus/>
                          <cn> 1 </cn>
                          <apply>
                            <divide/>
                            <ci> mH </ci>
                            <ci> Khatp </ci>
                          </apply>
                          <apply>
                            <divide/>
                            <ci> Mg </ci>
                            <ci> Kmgatp </ci>
                          </apply>
                          <apply>
                            <divide/>
                            <ci> K </ci>
                            <ci> Kkatp </ci>
                          </apply>
                        </apply>
                      </apply>
                    </apply>
                    <apply>
                      <divide/>
                      <apply>
                        <times/>
                        <ci> mADP </ci>
                        <apply>
                          <plus/>
                          <cn> 1 </cn>
                          <apply>
                            <divide/>
                            <ci> mH </ci>
                            <ci> Khadp </ci>
                          </apply>
                          <apply>
                            <divide/>
                            <ci> K </ci>
                            <ci> Kkadp </ci>
                          </apply>
                        </apply>
                      </apply>
                      <apply>
                        <times/>
                        <ci> Kiadp_fum </ci>
                        <apply>
                          <plus/>
                          <cn> 1 </cn>
                          <apply>
                            <divide/>
                            <ci> mH </ci>
                            <ci> Khadp </ci>
                          </apply>
                          <apply>
                            <divide/>
                            <ci> Mg </ci>
                            <ci> Kmgadp </ci>
                          </apply>
                          <apply>
                            <divide/>
                            <ci> K </ci>
                            <ci> Kkadp </ci>
                          </apply>
                        </apply>
                      </apply>
                    </apply>
                    <apply>
                      <divide/>
                      <apply>
                        <times/>
                        <ci> mGTP </ci>
                        <apply>
                          <plus/>
                          <cn> 1 </cn>
                          <apply>
                            <divide/>
                            <ci> mH </ci>
                            <ci> Khatp </ci>
                          </apply>
                          <apply>
                            <divide/>
                            <ci> K </ci>
                            <ci> Kkatp </ci>
                          </apply>
                        </apply>
                      </apply>
                      <apply>
                        <times/>
                        <ci> Kigtp_fum </ci>
                        <apply>
                          <plus/>
                          <cn> 1 </cn>
                          <apply>
                            <divide/>
                            <ci> mH </ci>
                            <ci> Khatp </ci>
                          </apply>
                          <apply>
                            <divide/>
                            <ci> Mg </ci>
                            <ci> Kmgatp </ci>
                          </apply>
                          <apply>
                            <divide/>
                            <ci> K </ci>
                            <ci> Kkatp </ci>
                          </apply>
                        </apply>
                      </apply>
                    </apply>
                    <apply>
                      <divide/>
                      <apply>
                        <times/>
                        <ci> mGDP </ci>
                        <apply>
                          <plus/>
                          <cn> 1 </cn>
                          <apply>
                            <divide/>
                            <ci> mH </ci>
                            <ci> Khadp </ci>
                          </apply>
                          <apply>
                            <divide/>
                            <ci> K </ci>
                            <ci> Kkadp </ci>
                          </apply>
                        </apply>
                      </apply>
                      <apply>
                        <times/>
                        <ci> Kigdp_fum </ci>
                        <apply>
                          <plus/>
                          <cn> 1 </cn>
                          <apply>
                            <divide/>
                            <ci> mH </ci>
                            <ci> Khadp </ci>
                          </apply>
                          <apply>
                            <divide/>
                            <ci> Mg </ci>
                            <ci> Kmgadp </ci>
                          </apply>
                          <apply>
                            <divide/>
                            <ci> K </ci>
                            <ci> Kkadp </ci>
                          </apply>
                        </apply>
                      </apply>
                    </apply>
                  </apply>
                </apply>
                <ci> mFUM </ci>
                <apply>
                  <divide/>
                  <apply>
                    <times/>
                    <ci> Kmfum_fum </ci>
                    <ci> mMAL </ci>
                  </apply>
                  <ci> Kmmal_fum </ci>
                </apply>
              </apply>
            </apply>
          </lambda>
        </math>
      </functionDefinition>
      <functionDefinition id="Rate_Law_for_GOT2_1" name="Rate Law for GOT2_1">
        <math xmlns="http://www.w3.org/1998/Math/MathML">
          <lambda>
            <bvar>
              <ci> Keq_got2 </ci>
            </bvar>
            <bvar>
              <ci> KiAKG_got2 </ci>
            </bvar>
            <bvar>
              <ci> Kiasp_got2 </ci>
            </bvar>
            <bvar>
              <ci> Kiglu_got2 </ci>
            </bvar>
            <bvar>
              <ci> Kmakg_got2 </ci>
            </bvar>
            <bvar>
              <ci> Kmasp_got2 </ci>
            </bvar>
            <bvar>
              <ci> Kmglu_got2 </ci>
            </bvar>
            <bvar>
              <ci> Kmoaa_got2 </ci>
            </bvar>
            <bvar>
              <ci> Vf_got2 </ci>
            </bvar>
            <bvar>
              <ci> mAKG </ci>
            </bvar>
            <bvar>
              <ci> mASP </ci>
            </bvar>
            <bvar>
              <ci> mGlutamate </ci>
            </bvar>
            <bvar>
              <ci> mOAA </ci>
            </bvar>
            <apply>
              <divide/>
              <apply>
                <times/>
                <ci> Vf_got2 </ci>
                <apply>
                  <minus/>
                  <apply>
                    <times/>
                    <ci> mASP </ci>
                    <ci> mAKG </ci>
                  </apply>
                  <apply>
                    <divide/>
                    <apply>
                      <times/>
                      <ci> mOAA </ci>
                      <ci> mGlutamate </ci>
                    </apply>
                    <ci> Keq_got2 </ci>
                  </apply>
                </apply>
              </apply>
              <apply>
                <plus/>
                <apply>
                  <times/>
                  <ci> Kmakg_got2 </ci>
                  <ci> mASP </ci>
                </apply>
                <apply>
                  <times/>
                  <ci> Kmasp_got2 </ci>
                  <apply>
                    <plus/>
                    <cn> 1 </cn>
                    <apply>
                      <divide/>
                      <ci> mAKG </ci>
                      <ci> KiAKG_got2 </ci>
                    </apply>
                  </apply>
                  <ci> mAKG </ci>
                </apply>
                <apply>
                  <times/>
                  <ci> mASP </ci>
                  <ci> mAKG </ci>
                </apply>
                <apply>
                  <divide/>
                  <apply>
                    <times/>
                    <ci> Kmasp_got2 </ci>
                    <ci> mAKG </ci>
                    <ci> mGlutamate </ci>
                  </apply>
                  <ci> Kiglu_got2 </ci>
                </apply>
                <apply>
                  <times/>
                  <apply>
                    <divide/>
                    <apply>
                      <times/>
                      <ci> Kiasp_got2 </ci>
                      <ci> Kmakg_got2 </ci>
                    </apply>
                    <apply>
                      <times/>
                      <ci> Kmoaa_got2 </ci>
                      <ci> Kiglu_got2 </ci>
                    </apply>
                  </apply>
                  <apply>
                    <plus/>
                    <apply>
                      <divide/>
                      <apply>
                        <times/>
                        <ci> Kmglu_got2 </ci>
                        <ci> mASP </ci>
                        <ci> mOAA </ci>
                      </apply>
                      <ci> Kiasp_got2 </ci>
                    </apply>
                    <apply>
                      <times/>
                      <ci> mOAA </ci>
                      <ci> mGlutamate </ci>
                    </apply>
                    <apply>
                      <times/>
                      <ci> Kmglu_got2 </ci>
                      <apply>
                        <plus/>
                        <cn> 1 </cn>
                        <apply>
                          <divide/>
                          <ci> mAKG </ci>
                          <ci> KiAKG_got2 </ci>
                        </apply>
                      </apply>
                      <ci> mOAA </ci>
                    </apply>
                    <apply>
                      <times/>
                      <ci> Kmoaa_got2 </ci>
                      <ci> mGlutamate </ci>
                    </apply>
                  </apply>
                </apply>
              </apply>
            </apply>
          </lambda>
        </math>
      </functionDefinition>
      <functionDefinition metaid="COPASI90" id="Rate_Law_for_MCT_2_1" name="Rate Law for MCT_2_1">
        <annotation>
          <COPASI xmlns="http://www.copasi.org/static/sbml">
            <rdf:RDF xmlns:dcterms="http://purl.org/dc/terms/" xmlns:rdf="http://www.w3.org/1999/02/22-rdf-syntax-ns#">
              <rdf:Description rdf:about="#COPASI90">
                <dcterms:created>
                  <rdf:Description>
                    <dcterms:W3CDTF>2017-12-28T22:41:42Z</dcterms:W3CDTF>
                  </rdf:Description>
                </dcterms:created>
              </rdf:Description>
            </rdf:RDF>
          </COPASI>
        </annotation>
        <math xmlns="http://www.w3.org/1998/Math/MathML">
          <lambda>
            <bvar>
              <ci> Keq_mct1 </ci>
            </bvar>
            <bvar>
              <ci> Klacin_mct1 </ci>
            </bvar>
            <bvar>
              <ci> Klacout_mct1 </ci>
            </bvar>
            <bvar>
              <ci> Lac_in </ci>
            </bvar>
            <bvar>
              <ci> Lac_out </ci>
            </bvar>
            <bvar>
              <ci> Vf_mct1 </ci>
            </bvar>
            <apply>
              <divide/>
              <apply>
                <times/>
                <ci> Vf_mct1 </ci>
                <apply>
                  <minus/>
                  <ci> Lac_in </ci>
                  <apply>
                    <divide/>
                    <ci> Lac_out </ci>
                    <ci> Keq_mct1 </ci>
                  </apply>
                </apply>
              </apply>
              <apply>
                <plus/>
                <apply>
                  <times/>
                  <ci> Klacin_mct1 </ci>
                  <apply>
                    <plus/>
                    <cn> 1 </cn>
                    <apply>
                      <divide/>
                      <ci> Lac_out </ci>
                      <ci> Klacout_mct1 </ci>
                    </apply>
                  </apply>
                </apply>
                <ci> Lac_in </ci>
              </apply>
            </apply>
          </lambda>
        </math>
      </functionDefinition>
      <functionDefinition metaid="COPASI91" id="Rate_Law_for_PC_1" name="Rate Law for PC_1">
        <annotation>
          <COPASI xmlns="http://www.copasi.org/static/sbml">
            <rdf:RDF xmlns:dcterms="http://purl.org/dc/terms/" xmlns:rdf="http://www.w3.org/1999/02/22-rdf-syntax-ns#">
              <rdf:Description rdf:about="#COPASI91">
                <dcterms:created>
                  <rdf:Description>
                    <dcterms:W3CDTF>2017-12-28T21:07:13Z</dcterms:W3CDTF>
                  </rdf:Description>
                </dcterms:created>
              </rdf:Description>
            </rdf:RDF>
          </COPASI>
        </annotation>
        <math xmlns="http://www.w3.org/1998/Math/MathML">
          <lambda>
            <bvar>
              <ci> Keq_pc </ci>
            </bvar>
            <bvar>
              <ci> Kmco2_pc </ci>
            </bvar>
            <bvar>
              <ci> Kmpyr_pc </ci>
            </bvar>
            <bvar>
              <ci> Pyr </ci>
            </bvar>
            <bvar>
              <ci> Vf_pc </ci>
            </bvar>
            <bvar>
              <ci> mCO2 </ci>
            </bvar>
            <bvar>
              <ci> mOAA </ci>
            </bvar>
            <apply>
              <divide/>
              <apply>
                <times/>
                <ci> Vf_pc </ci>
                <apply>
                  <minus/>
                  <apply>
                    <times/>
                    <ci> Pyr </ci>
                    <ci> mCO2 </ci>
                  </apply>
                  <apply>
                    <divide/>
                    <ci> mOAA </ci>
                    <ci> Keq_pc </ci>
                  </apply>
                </apply>
              </apply>
              <apply>
                <plus/>
                <apply>
                  <times/>
                  <ci> Kmpyr_pc </ci>
                  <ci> Kmco2_pc </ci>
                </apply>
                <apply>
                  <times/>
                  <ci> Kmpyr_pc </ci>
                  <ci> mCO2 </ci>
                </apply>
                <apply>
                  <times/>
                  <ci> Kmco2_pc </ci>
                  <ci> Pyr </ci>
                </apply>
                <apply>
                  <times/>
                  <ci> Pyr </ci>
                  <ci> mCO2 </ci>
                </apply>
              </apply>
            </apply>
          </lambda>
        </math>
      </functionDefinition>
      <functionDefinition id="Rate_Law_for_TPI_1" name="Rate Law for TPI_1">
        <math xmlns="http://www.w3.org/1998/Math/MathML">
          <lambda>
            <bvar>
              <ci> DHAP </ci>
            </bvar>
            <bvar>
              <ci> G3P </ci>
            </bvar>
            <bvar>
              <ci> Kdhap_tpi </ci>
            </bvar>
            <bvar>
              <ci> Kg3p_tpi </ci>
            </bvar>
            <bvar>
              <ci> Vf_tpi </ci>
            </bvar>
            <bvar>
              <ci> Vr_tpi </ci>
            </bvar>
            <apply>
              <divide/>
              <apply>
                <minus/>
                <apply>
                  <times/>
                  <ci> Vf_tpi </ci>
                  <apply>
                    <divide/>
                    <ci> DHAP </ci>
                    <ci> Kdhap_tpi </ci>
                  </apply>
                </apply>
                <apply>
                  <times/>
                  <ci> Vr_tpi </ci>
                  <apply>
                    <divide/>
                    <ci> G3P </ci>
                    <ci> Kg3p_tpi </ci>
                  </apply>
                </apply>
              </apply>
              <apply>
                <plus/>
                <cn> 1 </cn>
                <apply>
                  <divide/>
                  <ci> DHAP </ci>
                  <ci> Kdhap_tpi </ci>
                </apply>
                <apply>
                  <divide/>
                  <ci> G3P </ci>
                  <ci> Kg3p_tpi </ci>
                </apply>
              </apply>
            </apply>
          </lambda>
        </math>
      </functionDefinition>
      <functionDefinition id="Rate_Law_for_PDH_1" name="Rate Law for PDH_1">
        <math xmlns="http://www.w3.org/1998/Math/MathML">
          <lambda>
            <bvar>
              <ci> AcCoA </ci>
            </bvar>
            <bvar>
              <ci> Kcoash_pdh </ci>
            </bvar>
            <bvar>
              <ci> Keq_pdh </ci>
            </bvar>
            <bvar>
              <ci> Kiaccoa_pdh </ci>
            </bvar>
            <bvar>
              <ci> Kinadh_pdh </ci>
            </bvar>
            <bvar>
              <ci> Knad_pdh </ci>
            </bvar>
            <bvar>
              <ci> Kpyr_pdh </ci>
            </bvar>
            <bvar>
              <ci> Pyr </ci>
            </bvar>
            <bvar>
              <ci> Vf_pdh </ci>
            </bvar>
            <bvar>
              <ci> mCO2 </ci>
            </bvar>
            <bvar>
              <ci> mCoASH </ci>
            </bvar>
            <bvar>
              <ci> mNAD </ci>
            </bvar>
            <bvar>
              <ci> mNADH </ci>
            </bvar>
            <apply>
              <divide/>
              <apply>
                <times/>
                <ci> Vf_pdh </ci>
                <apply>
                  <minus/>
                  <apply>
                    <times/>
                    <ci> Pyr </ci>
                    <ci> mCoASH </ci>
                    <ci> mNAD </ci>
                  </apply>
                  <apply>
                    <divide/>
                    <apply>
                      <times/>
                      <ci> AcCoA </ci>
                      <ci> mNADH </ci>
                      <ci> mCO2 </ci>
                    </apply>
                    <ci> Keq_pdh </ci>
                  </apply>
                </apply>
              </apply>
              <apply>
                <plus/>
                <apply>
                  <times/>
                  <ci> Knad_pdh </ci>
                  <apply>
                    <plus/>
                    <cn> 1 </cn>
                    <apply>
                      <divide/>
                      <ci> mNADH </ci>
                      <ci> Kinadh_pdh </ci>
                    </apply>
                  </apply>
                  <ci> Pyr </ci>
                  <ci> mCoASH </ci>
                </apply>
                <apply>
                  <times/>
                  <ci> Kcoash_pdh </ci>
                  <apply>
                    <plus/>
                    <cn> 1 </cn>
                    <apply>
                      <divide/>
                      <ci> AcCoA </ci>
                      <ci> Kiaccoa_pdh </ci>
                    </apply>
                  </apply>
                  <ci> Pyr </ci>
                  <ci> mNAD </ci>
                </apply>
                <apply>
                  <times/>
                  <ci> Kpyr_pdh </ci>
                  <ci> mCoASH </ci>
                  <ci> mNAD </ci>
                </apply>
                <apply>
                  <times/>
                  <ci> Pyr </ci>
                  <ci> mCoASH </ci>
                  <ci> mNAD </ci>
                </apply>
              </apply>
            </apply>
          </lambda>
        </math>
      </functionDefinition>
      <functionDefinition id="Rate_Law_for_OxPhos_1" name="Rate Law for OxPhos_1">
        <math xmlns="http://www.w3.org/1998/Math/MathML">
          <lambda>
            <bvar>
              <ci> ADP </ci>
            </bvar>
            <bvar>
              <ci> Kmadpox </ci>
            </bvar>
            <bvar>
              <ci> Kmo2iox </ci>
            </bvar>
            <bvar>
              <ci> Kmpyrox </ci>
            </bvar>
            <bvar>
              <ci> O2i </ci>
            </bvar>
            <bvar>
              <ci> PYR </ci>
            </bvar>
            <bvar>
              <ci> Vf_ox </ci>
            </bvar>
            <apply>
              <times/>
              <ci> Vf_ox </ci>
              <apply>
                <divide/>
                <apply>
                  <divide/>
                  <ci> PYR </ci>
                  <ci> Kmpyrox </ci>
                </apply>
                <apply>
                  <plus/>
                  <cn> 1 </cn>
                  <apply>
                    <divide/>
                    <ci> PYR </ci>
                    <ci> Kmpyrox </ci>
                  </apply>
                </apply>
              </apply>
              <apply>
                <divide/>
                <apply>
                  <divide/>
                  <ci> O2i </ci>
                  <ci> Kmo2iox </ci>
                </apply>
                <apply>
                  <plus/>
                  <cn> 1 </cn>
                  <apply>
                    <divide/>
                    <ci> O2i </ci>
                    <ci> Kmo2iox </ci>
                  </apply>
                </apply>
              </apply>
              <apply>
                <divide/>
                <apply>
                  <divide/>
                  <ci> ADP </ci>
                  <ci> Kmadpox </ci>
                </apply>
                <apply>
                  <plus/>
                  <cn> 1 </cn>
                  <apply>
                    <divide/>
                    <ci> ADP </ci>
                    <ci> Kmadpox </ci>
                  </apply>
                </apply>
              </apply>
            </apply>
          </lambda>
        </math>
      </functionDefinition>
      <functionDefinition metaid="COPASI92" id="Rate_Law_for_ALDO_1" name="Rate Law for ALDO_1">
        <annotation>
          <COPASI xmlns="http://www.copasi.org/static/sbml">
            <rdf:RDF xmlns:dcterms="http://purl.org/dc/terms/" xmlns:rdf="http://www.w3.org/1999/02/22-rdf-syntax-ns#">
              <rdf:Description rdf:about="#COPASI92">
                <dcterms:created>
                  <rdf:Description>
                    <dcterms:W3CDTF>2017-12-28T16:57:31Z</dcterms:W3CDTF>
                  </rdf:Description>
                </dcterms:created>
              </rdf:Description>
            </rdf:RDF>
          </COPASI>
        </annotation>
        <math xmlns="http://www.w3.org/1998/Math/MathML">
          <lambda>
            <bvar>
              <ci> DHAP </ci>
            </bvar>
            <bvar>
              <ci> FBP </ci>
            </bvar>
            <bvar>
              <ci> G3P </ci>
            </bvar>
            <bvar>
              <ci> Kdhap_aldo </ci>
            </bvar>
            <bvar>
              <ci> Kfbp_aldo </ci>
            </bvar>
            <bvar>
              <ci> Kg3p_aldo </ci>
            </bvar>
            <bvar>
              <ci> Vf_aldo </ci>
            </bvar>
            <bvar>
              <ci> Vr_aldo </ci>
            </bvar>
            <apply>
              <divide/>
              <apply>
                <minus/>
                <apply>
                  <times/>
                  <ci> Vf_aldo </ci>
                  <apply>
                    <divide/>
                    <ci> FBP </ci>
                    <ci> Kfbp_aldo </ci>
                  </apply>
                </apply>
                <apply>
                  <times/>
                  <ci> Vr_aldo </ci>
                  <apply>
                    <divide/>
                    <apply>
                      <times/>
                      <ci> DHAP </ci>
                      <ci> G3P </ci>
                    </apply>
                    <apply>
                      <times/>
                      <ci> Kdhap_aldo </ci>
                      <ci> Kg3p_aldo </ci>
                    </apply>
                  </apply>
                </apply>
              </apply>
              <apply>
                <plus/>
                <cn> 1 </cn>
                <apply>
                  <divide/>
                  <ci> FBP </ci>
                  <ci> Kfbp_aldo </ci>
                </apply>
                <apply>
                  <divide/>
                  <ci> DHAP </ci>
                  <ci> Kdhap_aldo </ci>
                </apply>
                <apply>
                  <divide/>
                  <ci> G3P </ci>
                  <ci> Kg3p_aldo </ci>
                </apply>
                <apply>
                  <divide/>
                  <apply>
                    <times/>
                    <ci> DHAP </ci>
                    <ci> G3P </ci>
                  </apply>
                  <apply>
                    <times/>
                    <ci> Kdhap_aldo </ci>
                    <ci> Kg3p_aldo </ci>
                  </apply>
                </apply>
              </apply>
            </apply>
          </lambda>
        </math>
      </functionDefinition>
      <functionDefinition id="Rate_Law_for_PRPPS_1" name="Rate Law for PRPPS_1">
        <math xmlns="http://www.w3.org/1998/Math/MathML">
          <lambda>
            <bvar>
              <ci> Kmgatp_prpps </ci>
            </bvar>
            <bvar>
              <ci> Kr5p_prpps </ci>
            </bvar>
            <bvar>
              <ci> MgATP </ci>
            </bvar>
            <bvar>
              <ci> R5P </ci>
            </bvar>
            <bvar>
              <ci> Vf_prpps </ci>
            </bvar>
            <apply>
              <times/>
              <ci> Vf_prpps </ci>
              <apply>
                <divide/>
                <apply>
                  <times/>
                  <ci> MgATP </ci>
                  <ci> R5P </ci>
                </apply>
                <apply>
                  <times/>
                  <apply>
                    <plus/>
                    <ci> Kmgatp_prpps </ci>
                    <ci> MgATP </ci>
                  </apply>
                  <apply>
                    <plus/>
                    <ci> Kr5p_prpps </ci>
                    <ci> R5P </ci>
                  </apply>
                </apply>
              </apply>
            </apply>
          </lambda>
        </math>
      </functionDefinition>
      <functionDefinition metaid="COPASI93" id="Rate_Law_for_ASCT2_1" name="Rate Law for ASCT2_1">
        <annotation>
          <COPASI xmlns="http://www.copasi.org/static/sbml">
            <rdf:RDF xmlns:dcterms="http://purl.org/dc/terms/" xmlns:rdf="http://www.w3.org/1999/02/22-rdf-syntax-ns#">
              <rdf:Description rdf:about="#COPASI93">
                <dcterms:created>
                  <rdf:Description>
                    <dcterms:W3CDTF>2018-01-16T13:57:21Z</dcterms:W3CDTF>
                  </rdf:Description>
                </dcterms:created>
              </rdf:Description>
            </rdf:RDF>
          </COPASI>
        </annotation>
        <math xmlns="http://www.w3.org/1998/Math/MathML">
          <lambda>
            <bvar>
              <ci> Glutamine_out </ci>
            </bvar>
            <bvar>
              <ci> Kmax_asct2 </ci>
            </bvar>
            <bvar>
              <ci> Vf_asct2 </ci>
            </bvar>
            <apply>
              <divide/>
              <apply>
                <times/>
                <ci> Vf_asct2 </ci>
                <ci> Glutamine_out </ci>
              </apply>
              <apply>
                <plus/>
                <ci> Kmax_asct2 </ci>
                <ci> Glutamine_out </ci>
              </apply>
            </apply>
          </lambda>
        </math>
      </functionDefinition>
      <functionDefinition id="Rate_Law_for_ACON_1" name="Rate Law for ACON_1">
        <math xmlns="http://www.w3.org/1998/Math/MathML">
          <lambda>
            <bvar>
              <ci> Kcit_acon </ci>
            </bvar>
            <bvar>
              <ci> Keq_acon </ci>
            </bvar>
            <bvar>
              <ci> Kicit_acon </ci>
            </bvar>
            <bvar>
              <ci> Vf_acon </ci>
            </bvar>
            <bvar>
              <ci> mCIT </ci>
            </bvar>
            <bvar>
              <ci> mICIT </ci>
            </bvar>
            <apply>
              <divide/>
              <apply>
                <times/>
                <ci> Vf_acon </ci>
                <apply>
                  <minus/>
                  <ci> mCIT </ci>
                  <apply>
                    <divide/>
                    <ci> mICIT </ci>
                    <ci> Keq_acon </ci>
                  </apply>
                </apply>
              </apply>
              <apply>
                <plus/>
                <ci> Kcit_acon </ci>
                <ci> mCIT </ci>
                <apply>
                  <divide/>
                  <apply>
                    <times/>
                    <ci> Kcit_acon </ci>
                    <ci> mICIT </ci>
                  </apply>
                  <ci> Kicit_acon </ci>
                </apply>
              </apply>
            </apply>
          </lambda>
        </math>
      </functionDefinition>
      <functionDefinition id="Rate_Law_for_TK2_1" name="Rate Law for TK2_1">
        <math xmlns="http://www.w3.org/1998/Math/MathML">
          <lambda>
            <bvar>
              <ci> E4P </ci>
            </bvar>
            <bvar>
              <ci> F6P </ci>
            </bvar>
            <bvar>
              <ci> G3P </ci>
            </bvar>
            <bvar>
              <ci> Vf_tk2 </ci>
            </bvar>
            <bvar>
              <ci> Vr_tk2 </ci>
            </bvar>
            <bvar>
              <ci> Xyl5P </ci>
            </bvar>
            <apply>
              <divide/>
              <apply>
                <minus/>
                <apply>
                  <times/>
                  <ci> Vf_tk2 </ci>
                  <ci> Xyl5P </ci>
                  <ci> E4P </ci>
                </apply>
                <apply>
                  <times/>
                  <ci> Vr_tk2 </ci>
                  <ci> F6P </ci>
                  <ci> G3P </ci>
                </apply>
              </apply>
              <apply>
                <plus/>
                <apply>
                  <times/>
                  <cn type="e-notation"> 3.1 <sep/> 17 </cn>
                  <ci> E4P </ci>
                </apply>
                <apply>
                  <times/>
                  <cn type="e-notation"> 5.96 <sep/> 16 </cn>
                  <ci> G3P </ci>
                </apply>
                <apply>
                  <times/>
                  <ci> F6P </ci>
                  <apply>
                    <plus/>
                    <cn type="e-notation"> 1.25 <sep/> 16 </cn>
                    <apply>
                      <times/>
                      <cn type="e-notation"> 1.6 <sep/> 17 </cn>
                      <ci> E4P </ci>
                    </apply>
                    <apply>
                      <times/>
                      <cn type="e-notation"> 3.31 <sep/> 16 </cn>
                      <ci> G3P </ci>
                    </apply>
                  </apply>
                </apply>
                <apply>
                  <times/>
                  <ci> Xyl5P </ci>
                  <apply>
                    <plus/>
                    <cn type="e-notation"> 7.35 <sep/> 16 </cn>
                    <apply>
                      <times/>
                      <cn type="e-notation"> 1.67 <sep/> 18 </cn>
                      <ci> E4P </ci>
                    </apply>
                    <apply>
                      <times/>
                      <cn type="e-notation"> 3.38 <sep/> 17 </cn>
                      <ci> G3P </ci>
                    </apply>
                  </apply>
                </apply>
              </apply>
            </apply>
          </lambda>
        </math>
      </functionDefinition>
      <functionDefinition id="Rate_Law_for_ASPGLU2_1" name="Rate Law for ASPGLU2_1">
        <math xmlns="http://www.w3.org/1998/Math/MathML">
          <lambda>
            <bvar>
              <ci> ASP </ci>
            </bvar>
            <bvar>
              <ci> Glutamate </ci>
            </bvar>
            <bvar>
              <ci> Keq_aspglu </ci>
            </bvar>
            <bvar>
              <ci> Kh_aspglu </ci>
            </bvar>
            <bvar>
              <ci> Kiaspi_aspglu </ci>
            </bvar>
            <bvar>
              <ci> Kiaspx_aspglu </ci>
            </bvar>
            <bvar>
              <ci> Kiglui_aspglu </ci>
            </bvar>
            <bvar>
              <ci> Kiglux_aspglu </ci>
            </bvar>
            <bvar>
              <ci> M_aspglu </ci>
            </bvar>
            <bvar>
              <ci> Vf_aspglu </ci>
            </bvar>
            <bvar>
              <ci> cH </ci>
            </bvar>
            <bvar>
              <ci> mASP </ci>
            </bvar>
            <bvar>
              <ci> mGlutamate </ci>
            </bvar>
            <bvar>
              <ci> mH </ci>
            </bvar>
            <apply>
              <divide/>
              <apply>
                <times/>
                <ci> Vf_aspglu </ci>
                <apply>
                  <minus/>
                  <apply>
                    <times/>
                    <ci> Keq_aspglu </ci>
                    <ci> ASP </ci>
                    <ci> mGlutamate </ci>
                    <ci> mH </ci>
                  </apply>
                  <apply>
                    <times/>
                    <ci> mASP </ci>
                    <ci> Glutamate </ci>
                    <ci> cH </ci>
                  </apply>
                </apply>
              </apply>
              <apply>
                <times/>
                <ci> Keq_aspglu </ci>
                <ci> Kiaspi_aspglu </ci>
                <ci> Kiglux_aspglu </ci>
                <ci> Kh_aspglu </ci>
                <apply>
                  <plus/>
                  <apply>
                    <times/>
                    <cn> 2 </cn>
                    <ci> M_aspglu </ci>
                  </apply>
                  <apply>
                    <divide/>
                    <apply>
                      <times/>
                      <ci> M_aspglu </ci>
                      <ci> ASP </ci>
                    </apply>
                    <ci> Kiaspi_aspglu </ci>
                  </apply>
                  <apply>
                    <divide/>
                    <apply>
                      <times/>
                      <ci> ASP </ci>
                      <ci> mGlutamate </ci>
                      <ci> mH </ci>
                    </apply>
                    <apply>
                      <times/>
                      <ci> Kiaspi_aspglu </ci>
                      <ci> Kiglux_aspglu </ci>
                      <ci> Kh_aspglu </ci>
                    </apply>
                  </apply>
                  <apply>
                    <times/>
                    <ci> M_aspglu </ci>
                    <apply>
                      <divide/>
                      <apply>
                        <times/>
                        <ci> mASP </ci>
                        <ci> cH </ci>
                      </apply>
                      <apply>
                        <times/>
                        <ci> Kiaspx_aspglu </ci>
                        <ci> Kh_aspglu </ci>
                      </apply>
                    </apply>
                  </apply>
                  <apply>
                    <divide/>
                    <apply>
                      <times/>
                      <ci> M_aspglu </ci>
                      <ci> mASP </ci>
                    </apply>
                    <ci> Kiaspx_aspglu </ci>
                  </apply>
                  <apply>
                    <divide/>
                    <apply>
                      <times/>
                      <ci> mASP </ci>
                      <ci> Glutamate </ci>
                      <ci> cH </ci>
                    </apply>
                    <apply>
                      <times/>
                      <ci> Kiaspx_aspglu </ci>
                      <ci> Kiglui_aspglu </ci>
                      <ci> Kh_aspglu </ci>
                    </apply>
                  </apply>
                  <apply>
                    <divide/>
                    <apply>
                      <times/>
                      <ci> M_aspglu </ci>
                      <ci> ASP </ci>
                      <ci> mH </ci>
                    </apply>
                    <apply>
                      <times/>
                      <ci> Kiaspi_aspglu </ci>
                      <ci> Kh_aspglu </ci>
                    </apply>
                  </apply>
                  <apply>
                    <divide/>
                    <apply>
                      <times/>
                      <ci> M_aspglu </ci>
                      <ci> mH </ci>
                    </apply>
                    <ci> Kh_aspglu </ci>
                  </apply>
                  <apply>
                    <divide/>
                    <apply>
                      <times/>
                      <ci> M_aspglu </ci>
                      <ci> Glutamate </ci>
                      <ci> cH </ci>
                    </apply>
                    <apply>
                      <times/>
                      <ci> Kiglui_aspglu </ci>
                      <ci> Kh_aspglu </ci>
                    </apply>
                  </apply>
                  <apply>
                    <divide/>
                    <apply>
                      <times/>
                      <ci> M_aspglu </ci>
                      <ci> cH </ci>
                    </apply>
                    <ci> Kh_aspglu </ci>
                  </apply>
                  <apply>
                    <divide/>
                    <apply>
                      <times/>
                      <ci> M_aspglu </ci>
                      <ci> mGlutamate </ci>
                      <ci> mH </ci>
                    </apply>
                    <apply>
                      <times/>
                      <ci> Kiglux_aspglu </ci>
                      <ci> Kh_aspglu </ci>
                    </apply>
                  </apply>
                </apply>
              </apply>
            </apply>
          </lambda>
        </math>
      </functionDefinition>
      <functionDefinition id="Rate_Law_for_HK_1" name="Rate Law for HK_1">
        <math xmlns="http://www.w3.org/1998/Math/MathML">
          <lambda>
            <bvar>
              <ci> ADP </ci>
            </bvar>
            <bvar>
              <ci> ATP </ci>
            </bvar>
            <bvar>
              <ci> G6P </ci>
            </bvar>
            <bvar>
              <ci> Glu_in </ci>
            </bvar>
            <bvar>
              <ci> Kadp_hk </ci>
            </bvar>
            <bvar>
              <ci> Katp_hk </ci>
            </bvar>
            <bvar>
              <ci> Keq_hk </ci>
            </bvar>
            <bvar>
              <ci> Kg6p_hk </ci>
            </bvar>
            <bvar>
              <ci> Kgluin2_hk </ci>
            </bvar>
            <bvar>
              <ci> Kgluin_hk </ci>
            </bvar>
            <bvar>
              <ci> Vf_hk </ci>
            </bvar>
            <bvar>
              <ci> f1_hk </ci>
            </bvar>
            <bvar>
              <ci> f2_hk </ci>
            </bvar>
            <apply>
              <times/>
              <ci> Vf_hk </ci>
              <apply>
                <plus/>
                <cn> 0.2 </cn>
                <apply>
                  <divide/>
                  <cn> 0.8 </cn>
                  <apply>
                    <minus/>
                    <cn> 1 </cn>
                    <apply>
                      <divide/>
                      <cn> 23.68 </cn>
                      <cn> 50 </cn>
                    </apply>
                  </apply>
                </apply>
              </apply>
              <apply>
                <plus/>
                <apply>
                  <divide/>
                  <apply>
                    <times/>
                    <apply>
                      <divide/>
                      <ci> f1_hk </ci>
                      <apply>
                        <times/>
                        <ci> Kgluin_hk </ci>
                        <ci> Katp_hk </ci>
                      </apply>
                    </apply>
                    <apply>
                      <minus/>
                      <apply>
                        <times/>
                        <ci> Glu_in </ci>
                        <ci> ATP </ci>
                      </apply>
                      <apply>
                        <divide/>
                        <apply>
                          <times/>
                          <ci> G6P </ci>
                          <ci> ADP </ci>
                        </apply>
                        <ci> Keq_hk </ci>
                      </apply>
                    </apply>
                  </apply>
                  <apply>
                    <plus/>
                    <cn> 1 </cn>
                    <apply>
                      <divide/>
                      <ci> Glu_in </ci>
                      <ci> Kgluin_hk </ci>
                    </apply>
                    <apply>
                      <divide/>
                      <ci> ATP </ci>
                      <ci> Katp_hk </ci>
                    </apply>
                    <apply>
                      <divide/>
                      <apply>
                        <times/>
                        <ci> Glu_in </ci>
                        <ci> ATP </ci>
                      </apply>
                      <apply>
                        <times/>
                        <ci> Kgluin_hk </ci>
                        <ci> Katp_hk </ci>
                      </apply>
                    </apply>
                    <apply>
                      <divide/>
                      <ci> G6P </ci>
                      <ci> Kg6p_hk </ci>
                    </apply>
                    <apply>
                      <divide/>
                      <ci> ADP </ci>
                      <ci> Kadp_hk </ci>
                    </apply>
                    <apply>
                      <divide/>
                      <apply>
                        <times/>
                        <ci> G6P </ci>
                        <ci> ADP </ci>
                      </apply>
                      <apply>
                        <times/>
                        <ci> Kg6p_hk </ci>
                        <ci> Kadp_hk </ci>
                      </apply>
                    </apply>
                    <apply>
                      <divide/>
                      <apply>
                        <times/>
                        <ci> Glu_in </ci>
                        <ci> ADP </ci>
                      </apply>
                      <apply>
                        <times/>
                        <ci> Kgluin_hk </ci>
                        <ci> Kadp_hk </ci>
                      </apply>
                    </apply>
                    <apply>
                      <divide/>
                      <apply>
                        <times/>
                        <ci> G6P </ci>
                        <ci> ATP </ci>
                      </apply>
                      <apply>
                        <times/>
                        <ci> Kg6p_hk </ci>
                        <ci> Katp_hk </ci>
                      </apply>
                    </apply>
                  </apply>
                </apply>
                <apply>
                  <divide/>
                  <apply>
                    <times/>
                    <apply>
                      <divide/>
                      <ci> f2_hk </ci>
                      <apply>
                        <times/>
                        <ci> Kgluin2_hk </ci>
                        <ci> Katp_hk </ci>
                      </apply>
                    </apply>
                    <apply>
                      <minus/>
                      <apply>
                        <times/>
                        <ci> Glu_in </ci>
                        <ci> ATP </ci>
                      </apply>
                      <apply>
                        <divide/>
                        <apply>
                          <times/>
                          <ci> G6P </ci>
                          <ci> ADP </ci>
                        </apply>
                        <ci> Keq_hk </ci>
                      </apply>
                    </apply>
                  </apply>
                  <apply>
                    <plus/>
                    <cn> 1 </cn>
                    <apply>
                      <divide/>
                      <ci> Glu_in </ci>
                      <ci> Kgluin2_hk </ci>
                    </apply>
                    <apply>
                      <divide/>
                      <ci> ATP </ci>
                      <ci> Katp_hk </ci>
                    </apply>
                    <apply>
                      <divide/>
                      <apply>
                        <times/>
                        <ci> Glu_in </ci>
                        <ci> ATP </ci>
                      </apply>
                      <apply>
                        <times/>
                        <ci> Kgluin2_hk </ci>
                        <ci> Katp_hk </ci>
                      </apply>
                    </apply>
                    <apply>
                      <divide/>
                      <ci> G6P </ci>
                      <ci> Kg6p_hk </ci>
                    </apply>
                    <apply>
                      <divide/>
                      <ci> ADP </ci>
                      <ci> Kadp_hk </ci>
                    </apply>
                    <apply>
                      <divide/>
                      <apply>
                        <times/>
                        <ci> G6P </ci>
                        <ci> ADP </ci>
                      </apply>
                      <apply>
                        <times/>
                        <ci> Kg6p_hk </ci>
                        <ci> Kadp_hk </ci>
                      </apply>
                    </apply>
                    <apply>
                      <divide/>
                      <apply>
                        <times/>
                        <ci> Glu_in </ci>
                        <ci> ADP </ci>
                      </apply>
                      <apply>
                        <times/>
                        <ci> Kgluin2_hk </ci>
                        <ci> Kadp_hk </ci>
                      </apply>
                    </apply>
                    <apply>
                      <divide/>
                      <apply>
                        <times/>
                        <ci> G6P </ci>
                        <ci> ATP </ci>
                      </apply>
                      <apply>
                        <times/>
                        <ci> Kg6p_hk </ci>
                        <ci> Katp_hk </ci>
                      </apply>
                    </apply>
                  </apply>
                </apply>
              </apply>
            </apply>
          </lambda>
        </math>
      </functionDefinition>
      <functionDefinition metaid="COPASI94" id="Rate_Law_for_GSSGR_1" name="Rate Law for GSSGR_1">
        <annotation>
          <COPASI xmlns="http://www.copasi.org/static/sbml">
            <rdf:RDF xmlns:dcterms="http://purl.org/dc/terms/" xmlns:rdf="http://www.w3.org/1999/02/22-rdf-syntax-ns#">
              <rdf:Description rdf:about="#COPASI94">
                <dcterms:created>
                  <rdf:Description>
                    <dcterms:W3CDTF>2017-12-28T21:06:08Z</dcterms:W3CDTF>
                  </rdf:Description>
                </dcterms:created>
              </rdf:Description>
            </rdf:RDF>
          </COPASI>
        </annotation>
        <math xmlns="http://www.w3.org/1998/Math/MathML">
          <lambda>
            <bvar>
              <ci> GSH </ci>
            </bvar>
            <bvar>
              <ci> GSSG </ci>
            </bvar>
            <bvar>
              <ci> NADP </ci>
            </bvar>
            <bvar>
              <ci> NADPH </ci>
            </bvar>
            <bvar>
              <ci> Vf_gssgr </ci>
            </bvar>
            <bvar>
              <ci> Vr_gssgr </ci>
            </bvar>
            <apply>
              <divide/>
              <apply>
                <minus/>
                <apply>
                  <times/>
                  <ci> Vf_gssgr </ci>
                  <ci> NADPH </ci>
                  <ci> GSSG </ci>
                </apply>
                <apply>
                  <times/>
                  <ci> Vr_gssgr </ci>
                  <ci> NADP </ci>
                  <ci> GSH </ci>
                </apply>
              </apply>
              <apply>
                <plus/>
                <cn type="e-notation"> 1.73 <sep/> 40 </cn>
                <apply>
                  <times/>
                  <cn type="e-notation"> 2.88 <sep/> 42 </cn>
                  <ci> NADPH </ci>
                </apply>
                <apply>
                  <times/>
                  <cn type="e-notation"> 3.43 <sep/> 41 </cn>
                  <ci> GSSG </ci>
                </apply>
                <apply>
                  <times/>
                  <cn type="e-notation"> 7.77 <sep/> 35 </cn>
                  <ci> GSH </ci>
                </apply>
                <apply>
                  <times/>
                  <cn type="e-notation"> 2.47 <sep/> 41 </cn>
                  <ci> NADP </ci>
                </apply>
                <apply>
                  <times/>
                  <cn type="e-notation"> 4.02 <sep/> 43 </cn>
                  <ci> NADPH </ci>
                  <ci> GSSG </ci>
                </apply>
                <apply>
                  <times/>
                  <cn type="e-notation"> 1.3 <sep/> 38 </cn>
                  <ci> NADPH </ci>
                  <ci> GSH </ci>
                </apply>
                <apply>
                  <times/>
                  <cn type="e-notation"> 4.9 <sep/> 42 </cn>
                  <ci> NADP </ci>
                  <ci> GSSG </ci>
                </apply>
                <apply>
                  <times/>
                  <cn type="e-notation"> 5.55 <sep/> 36 </cn>
                  <ci> GSH </ci>
                  <ci> GSH </ci>
                </apply>
                <apply>
                  <times/>
                  <cn type="e-notation"> 1.11 <sep/> 37 </cn>
                  <ci> NADP </ci>
                  <ci> GSH </ci>
                </apply>
                <apply>
                  <times/>
                  <cn type="e-notation"> 1.24 <sep/> 40 </cn>
                  <ci> NADP </ci>
                  <ci> GSH </ci>
                </apply>
                <apply>
                  <times/>
                  <cn type="e-notation"> 3.26 <sep/> 39 </cn>
                  <ci> NADPH </ci>
                  <ci> GSSG </ci>
                  <ci> GSH </ci>
                </apply>
                <apply>
                  <times/>
                  <cn type="e-notation"> 2.08 <sep/> 41 </cn>
                  <ci> NADPH </ci>
                  <ci> GSSG </ci>
                  <ci> GSH </ci>
                </apply>
                <apply>
                  <times/>
                  <cn type="e-notation"> 9.25 <sep/> 38 </cn>
                  <ci> NADPH </ci>
                  <ci> GSH </ci>
                  <ci> GSH </ci>
                </apply>
                <apply>
                  <times/>
                  <cn type="e-notation"> 2.45 <sep/> 41 </cn>
                  <ci> NADP </ci>
                  <ci> GSSG </ci>
                  <ci> GSH </ci>
                </apply>
                <apply>
                  <times/>
                  <cn type="e-notation"> 1.78 <sep/> 39 </cn>
                  <ci> NADP </ci>
                  <ci> GSH </ci>
                  <ci> GSH </ci>
                </apply>
                <apply>
                  <times/>
                  <cn type="e-notation"> 2.32 <sep/> 40 </cn>
                  <ci> NADPH </ci>
                  <ci> GSSG </ci>
                  <ci> GSH </ci>
                  <ci> GSH </ci>
                </apply>
                <apply>
                  <times/>
                  <cn type="e-notation"> 2.74 <sep/> 40 </cn>
                  <ci> NADP </ci>
                  <ci> GSSG </ci>
                  <ci> GSH </ci>
                  <ci> GSH </ci>
                </apply>
              </apply>
            </apply>
          </lambda>
        </math>
      </functionDefinition>
      <functionDefinition id="Rate_Law_for_MMALIC_1" name="Rate Law for MMALIC_1">
        <math xmlns="http://www.w3.org/1998/Math/MathML">
          <lambda>
            <bvar>
              <ci> Keq_malic </ci>
            </bvar>
            <bvar>
              <ci> Kiatp_malic </ci>
            </bvar>
            <bvar>
              <ci> Kmal_malic </ci>
            </bvar>
            <bvar>
              <ci> Knad_malic </ci>
            </bvar>
            <bvar>
              <ci> Pyr </ci>
            </bvar>
            <bvar>
              <ci> Vf_malic </ci>
            </bvar>
            <bvar>
              <ci> mATP </ci>
            </bvar>
            <bvar>
              <ci> mCO2 </ci>
            </bvar>
            <bvar>
              <ci> mMAL </ci>
            </bvar>
            <bvar>
              <ci> mNAD </ci>
            </bvar>
            <bvar>
              <ci> mNADH </ci>
            </bvar>
            <apply>
              <divide/>
              <apply>
                <times/>
                <ci> Vf_malic </ci>
                <apply>
                  <minus/>
                  <apply>
                    <times/>
                    <ci> mMAL </ci>
                    <ci> mNAD </ci>
                  </apply>
                  <apply>
                    <divide/>
                    <apply>
                      <times/>
                      <ci> Pyr </ci>
                      <ci> mNADH </ci>
                      <ci> mCO2 </ci>
                    </apply>
                    <ci> Keq_malic </ci>
                  </apply>
                </apply>
              </apply>
              <apply>
                <plus/>
                <apply>
                  <times/>
                  <ci> Kmal_malic </ci>
                  <ci> mNAD </ci>
                  <apply>
                    <plus/>
                    <cn> 1 </cn>
                    <apply>
                      <divide/>
                      <ci> mATP </ci>
                      <ci> Kiatp_malic </ci>
                    </apply>
                  </apply>
                </apply>
                <apply>
                  <times/>
                  <ci> Knad_malic </ci>
                  <ci> mMAL </ci>
                </apply>
                <apply>
                  <times/>
                  <ci> Kmal_malic </ci>
                  <ci> Knad_malic </ci>
                </apply>
              </apply>
            </apply>
          </lambda>
        </math>
      </functionDefinition>
      <functionDefinition metaid="COPASI95" id="Rate_Law_for_GOT1_1" name="Rate Law for GOT1_1">
        <annotation>
          <COPASI xmlns="http://www.copasi.org/static/sbml">
            <rdf:RDF xmlns:dcterms="http://purl.org/dc/terms/" xmlns:rdf="http://www.w3.org/1999/02/22-rdf-syntax-ns#">
              <rdf:Description rdf:about="#COPASI95">
                <dcterms:created>
                  <rdf:Description>
                    <dcterms:W3CDTF>2017-12-28T16:24:44Z</dcterms:W3CDTF>
                  </rdf:Description>
                </dcterms:created>
              </rdf:Description>
            </rdf:RDF>
          </COPASI>
        </annotation>
        <math xmlns="http://www.w3.org/1998/Math/MathML">
          <lambda>
            <bvar>
              <ci> AKG </ci>
            </bvar>
            <bvar>
              <ci> ASP </ci>
            </bvar>
            <bvar>
              <ci> Glutamate </ci>
            </bvar>
            <bvar>
              <ci> Keq_got1 </ci>
            </bvar>
            <bvar>
              <ci> KiAKG_got1 </ci>
            </bvar>
            <bvar>
              <ci> Kiasp_got1 </ci>
            </bvar>
            <bvar>
              <ci> Kiglu_got1 </ci>
            </bvar>
            <bvar>
              <ci> Kmakg_got1 </ci>
            </bvar>
            <bvar>
              <ci> Kmasp_got1 </ci>
            </bvar>
            <bvar>
              <ci> Kmglu_got1 </ci>
            </bvar>
            <bvar>
              <ci> Kmoaa_got1 </ci>
            </bvar>
            <bvar>
              <ci> OAA </ci>
            </bvar>
            <bvar>
              <ci> Vf_got1 </ci>
            </bvar>
            <apply>
              <divide/>
              <apply>
                <times/>
                <ci> Vf_got1 </ci>
                <apply>
                  <minus/>
                  <apply>
                    <times/>
                    <ci> ASP </ci>
                    <ci> AKG </ci>
                  </apply>
                  <apply>
                    <divide/>
                    <apply>
                      <times/>
                      <ci> OAA </ci>
                      <ci> Glutamate </ci>
                    </apply>
                    <ci> Keq_got1 </ci>
                  </apply>
                </apply>
              </apply>
              <apply>
                <plus/>
                <apply>
                  <times/>
                  <ci> Kmakg_got1 </ci>
                  <ci> ASP </ci>
                </apply>
                <apply>
                  <times/>
                  <ci> Kmasp_got1 </ci>
                  <apply>
                    <plus/>
                    <cn> 1 </cn>
                    <apply>
                      <divide/>
                      <ci> AKG </ci>
                      <ci> KiAKG_got1 </ci>
                    </apply>
                  </apply>
                  <ci> AKG </ci>
                </apply>
                <apply>
                  <times/>
                  <ci> ASP </ci>
                  <ci> AKG </ci>
                </apply>
                <apply>
                  <divide/>
                  <apply>
                    <times/>
                    <ci> Kmasp_got1 </ci>
                    <ci> AKG </ci>
                    <ci> Glutamate </ci>
                  </apply>
                  <ci> Kiglu_got1 </ci>
                </apply>
                <apply>
                  <times/>
                  <apply>
                    <divide/>
                    <apply>
                      <times/>
                      <ci> Kiasp_got1 </ci>
                      <ci> Kmakg_got1 </ci>
                    </apply>
                    <apply>
                      <times/>
                      <ci> Kmoaa_got1 </ci>
                      <ci> Kiglu_got1 </ci>
                    </apply>
                  </apply>
                  <apply>
                    <plus/>
                    <apply>
                      <divide/>
                      <apply>
                        <times/>
                        <ci> Kmglu_got1 </ci>
                        <ci> ASP </ci>
                        <ci> OAA </ci>
                      </apply>
                      <ci> Kiasp_got1 </ci>
                    </apply>
                    <apply>
                      <times/>
                      <ci> OAA </ci>
                      <ci> Glutamate </ci>
                    </apply>
                    <apply>
                      <times/>
                      <ci> Kmglu_got1 </ci>
                      <apply>
                        <plus/>
                        <cn> 1 </cn>
                        <apply>
                          <divide/>
                          <ci> AKG </ci>
                          <ci> KiAKG_got1 </ci>
                        </apply>
                      </apply>
                      <ci> OAA </ci>
                    </apply>
                    <apply>
                      <times/>
                      <ci> Kmoaa_got1 </ci>
                      <ci> Glutamate </ci>
                    </apply>
                  </apply>
                </apply>
              </apply>
            </apply>
          </lambda>
        </math>
      </functionDefinition>
      <functionDefinition id="Rate_Law_for_LDH_1" name="Rate Law for LDH_1">
        <math xmlns="http://www.w3.org/1998/Math/MathML">
          <lambda>
            <bvar>
              <ci> Klacin_ldh </ci>
            </bvar>
            <bvar>
              <ci> Knad_ldh </ci>
            </bvar>
            <bvar>
              <ci> Knadh_ldh </ci>
            </bvar>
            <bvar>
              <ci> Kpyr_ldh </ci>
            </bvar>
            <bvar>
              <ci> Lac_in </ci>
            </bvar>
            <bvar>
              <ci> NAD </ci>
            </bvar>
            <bvar>
              <ci> NADH </ci>
            </bvar>
            <bvar>
              <ci> PYR </ci>
            </bvar>
            <bvar>
              <ci> Vf_ldh </ci>
            </bvar>
            <bvar>
              <ci> Vr_ldh </ci>
            </bvar>
            <bvar>
              <ci> alpha_ldh </ci>
            </bvar>
            <bvar>
              <ci> beta_ldh </ci>
            </bvar>
            <apply>
              <divide/>
              <apply>
                <minus/>
                <apply>
                  <times/>
                  <ci> Vf_ldh </ci>
                  <apply>
                    <divide/>
                    <apply>
                      <times/>
                      <ci> NADH </ci>
                      <ci> PYR </ci>
                    </apply>
                    <apply>
                      <times/>
                      <ci> alpha_ldh </ci>
                      <ci> Kpyr_ldh </ci>
                      <ci> Knadh_ldh </ci>
                    </apply>
                  </apply>
                </apply>
                <apply>
                  <times/>
                  <ci> Vr_ldh </ci>
                  <apply>
                    <divide/>
                    <apply>
                      <times/>
                      <ci> Lac_in </ci>
                      <ci> NAD </ci>
                    </apply>
                    <apply>
                      <times/>
                      <ci> beta_ldh </ci>
                      <ci> Klacin_ldh </ci>
                      <ci> Knad_ldh </ci>
                    </apply>
                  </apply>
                </apply>
              </apply>
              <apply>
                <plus/>
                <cn> 1 </cn>
                <apply>
                  <divide/>
                  <ci> PYR </ci>
                  <ci> Kpyr_ldh </ci>
                </apply>
                <apply>
                  <divide/>
                  <ci> NADH </ci>
                  <ci> Knadh_ldh </ci>
                </apply>
                <apply>
                  <divide/>
                  <apply>
                    <times/>
                    <ci> NADH </ci>
                    <ci> PYR </ci>
                  </apply>
                  <apply>
                    <times/>
                    <ci> alpha_ldh </ci>
                    <ci> Kpyr_ldh </ci>
                    <ci> Knadh_ldh </ci>
                  </apply>
                </apply>
                <apply>
                  <divide/>
                  <apply>
                    <times/>
                    <ci> Lac_in </ci>
                    <ci> NAD </ci>
                  </apply>
                  <apply>
                    <times/>
                    <ci> beta_ldh </ci>
                    <ci> Klacin_ldh </ci>
                    <ci> Knad_ldh </ci>
                  </apply>
                </apply>
                <apply>
                  <divide/>
                  <ci> Lac_in </ci>
                  <ci> Klacin_ldh </ci>
                </apply>
                <apply>
                  <divide/>
                  <ci> NAD </ci>
                  <ci> Knad_ldh </ci>
                </apply>
              </apply>
            </apply>
          </lambda>
        </math>
      </functionDefinition>
      <functionDefinition id="Rate_Law_for_AKGD_1" name="Rate Law for AKGD_1">
        <math xmlns="http://www.w3.org/1998/Math/MathML">
          <lambda>
            <bvar>
              <ci> K </ci>
            </bvar>
            <bvar>
              <ci> Kaadp_akgd </ci>
            </bvar>
            <bvar>
              <ci> Keq_akgd </ci>
            </bvar>
            <bvar>
              <ci> Khadp </ci>
            </bvar>
            <bvar>
              <ci> Khatp </ci>
            </bvar>
            <bvar>
              <ci> Kiatp_akgd </ci>
            </bvar>
            <bvar>
              <ci> Kinadh_akgd </ci>
            </bvar>
            <bvar>
              <ci> Kiscoa_akgd </ci>
            </bvar>
            <bvar>
              <ci> Kkadp </ci>
            </bvar>
            <bvar>
              <ci> Kkatp </ci>
            </bvar>
            <bvar>
              <ci> Kmakg_akgd </ci>
            </bvar>
            <bvar>
              <ci> Kmcoash_akgd </ci>
            </bvar>
            <bvar>
              <ci> Kmgadp </ci>
            </bvar>
            <bvar>
              <ci> Kmgatp </ci>
            </bvar>
            <bvar>
              <ci> Kmnad_akgd </ci>
            </bvar>
            <bvar>
              <ci> Mg </ci>
            </bvar>
            <bvar>
              <ci> Vf_akgd </ci>
            </bvar>
            <bvar>
              <ci> mADP </ci>
            </bvar>
            <bvar>
              <ci> mAKG </ci>
            </bvar>
            <bvar>
              <ci> mATP </ci>
            </bvar>
            <bvar>
              <ci> mCO2 </ci>
            </bvar>
            <bvar>
              <ci> mCoASH </ci>
            </bvar>
            <bvar>
              <ci> mH </ci>
            </bvar>
            <bvar>
              <ci> mNAD </ci>
            </bvar>
            <bvar>
              <ci> mNADH </ci>
            </bvar>
            <bvar>
              <ci> mSCoA </ci>
            </bvar>
            <apply>
              <divide/>
              <apply>
                <times/>
                <ci> Vf_akgd </ci>
                <apply>
                  <minus/>
                  <cn> 1 </cn>
                  <apply>
                    <divide/>
                    <apply>
                      <times/>
                      <ci> mSCoA </ci>
                      <ci> mNADH </ci>
                      <ci> mCO2 </ci>
                    </apply>
                    <apply>
                      <times/>
                      <ci> Keq_akgd </ci>
                      <ci> mAKG </ci>
                      <ci> mNAD </ci>
                      <ci> mCoASH </ci>
                    </apply>
                  </apply>
                </apply>
              </apply>
              <apply>
                <plus/>
                <cn> 1 </cn>
                <apply>
                  <times/>
                  <apply>
                    <divide/>
                    <ci> Kmakg_akgd </ci>
                    <ci> mAKG </ci>
                  </apply>
                  <apply>
                    <plus/>
                    <cn> 1 </cn>
                    <apply>
                      <times/>
                      <apply>
                        <divide/>
                        <apply>
                          <times/>
                          <ci> Kaadp_akgd </ci>
                          <apply>
                            <plus/>
                            <cn> 1 </cn>
                            <apply>
                              <divide/>
                              <ci> mH </ci>
                              <ci> Khadp </ci>
                            </apply>
                            <apply>
                              <divide/>
                              <ci> Mg </ci>
                              <ci> Kmgadp </ci>
                            </apply>
                            <apply>
                              <divide/>
                              <ci> K </ci>
                              <ci> Kkadp </ci>
                            </apply>
                          </apply>
                        </apply>
                        <apply>
                          <times/>
                          <ci> mADP </ci>
                          <apply>
                            <plus/>
                            <cn> 1 </cn>
                            <apply>
                              <divide/>
                              <ci> mH </ci>
                              <ci> Khadp </ci>
                            </apply>
                            <apply>
                              <divide/>
                              <ci> K </ci>
                              <ci> Kkadp </ci>
                            </apply>
                          </apply>
                        </apply>
                      </apply>
                      <apply>
                        <plus/>
                        <cn> 1 </cn>
                        <apply>
                          <divide/>
                          <apply>
                            <times/>
                            <ci> mATP </ci>
                            <apply>
                              <plus/>
                              <cn> 1 </cn>
                              <apply>
                                <divide/>
                                <ci> mH </ci>
                                <ci> Khatp </ci>
                              </apply>
                              <apply>
                                <divide/>
                                <ci> K </ci>
                                <ci> Kkatp </ci>
                              </apply>
                            </apply>
                          </apply>
                          <apply>
                            <times/>
                            <ci> Kiatp_akgd </ci>
                            <apply>
                              <plus/>
                              <cn> 1 </cn>
                              <apply>
                                <divide/>
                                <ci> mH </ci>
                                <ci> Khatp </ci>
                              </apply>
                              <apply>
                                <divide/>
                                <ci> Mg </ci>
                                <ci> Kmgatp </ci>
                              </apply>
                              <apply>
                                <divide/>
                                <ci> K </ci>
                                <ci> Kkatp </ci>
                              </apply>
                            </apply>
                          </apply>
                        </apply>
                      </apply>
                    </apply>
                  </apply>
                </apply>
                <apply>
                  <times/>
                  <apply>
                    <divide/>
                    <ci> Kmcoash_akgd </ci>
                    <ci> mCoASH </ci>
                  </apply>
                  <apply>
                    <plus/>
                    <cn> 1 </cn>
                    <apply>
                      <divide/>
                      <ci> mSCoA </ci>
                      <ci> Kiscoa_akgd </ci>
                    </apply>
                  </apply>
                </apply>
                <apply>
                  <times/>
                  <apply>
                    <divide/>
                    <ci> Kmnad_akgd </ci>
                    <ci> mNAD </ci>
                  </apply>
                  <apply>
                    <plus/>
                    <cn> 1 </cn>
                    <apply>
                      <divide/>
                      <ci> mNADH </ci>
                      <ci> Kinadh_akgd </ci>
                    </apply>
                  </apply>
                </apply>
              </apply>
            </apply>
          </lambda>
        </math>
      </functionDefinition>
      <functionDefinition id="Rate_Law_for_CITMAL3_1" name="Rate Law for CITMAL3_1">
        <math xmlns="http://www.w3.org/1998/Math/MathML">
          <lambda>
            <bvar>
              <ci> CIT </ci>
            </bvar>
            <bvar>
              <ci> MAL </ci>
            </bvar>
            <bvar>
              <ci> Vf_citmal </ci>
            </bvar>
            <bvar>
              <ci> mCIT </ci>
            </bvar>
            <bvar>
              <ci> mMAL </ci>
            </bvar>
            <apply>
              <times/>
              <ci> Vf_citmal </ci>
              <apply>
                <minus/>
                <apply>
                  <times/>
                  <ci> CIT </ci>
                  <ci> mMAL </ci>
                </apply>
                <apply>
                  <times/>
                  <ci> mCIT </ci>
                  <ci> MAL </ci>
                </apply>
              </apply>
            </apply>
          </lambda>
        </math>
      </functionDefinition>
      <functionDefinition id="Rate_Law_for_AKGMAL3_1" name="Rate Law for AKGMAL3_1">
        <math xmlns="http://www.w3.org/1998/Math/MathML">
          <lambda>
            <bvar>
              <ci> AKG </ci>
            </bvar>
            <bvar>
              <ci> Kmakgi_akgmal </ci>
            </bvar>
            <bvar>
              <ci> Kmakgx_akgmal </ci>
            </bvar>
            <bvar>
              <ci> Kmmali_akgmal </ci>
            </bvar>
            <bvar>
              <ci> Kmmalx_akgmal </ci>
            </bvar>
            <bvar>
              <ci> MAL </ci>
            </bvar>
            <bvar>
              <ci> Vf_akgmal </ci>
            </bvar>
            <bvar>
              <ci> mAKG </ci>
            </bvar>
            <bvar>
              <ci> mMAL </ci>
            </bvar>
            <apply>
              <divide/>
              <apply>
                <times/>
                <ci> Vf_akgmal </ci>
                <apply>
                  <minus/>
                  <apply>
                    <times/>
                    <ci> AKG </ci>
                    <ci> mMAL </ci>
                  </apply>
                  <apply>
                    <times/>
                    <ci> mAKG </ci>
                    <ci> MAL </ci>
                  </apply>
                </apply>
              </apply>
              <apply>
                <times/>
                <ci> Kmakgi_akgmal </ci>
                <ci> Kmmalx_akgmal </ci>
                <apply>
                  <plus/>
                  <cn> 2 </cn>
                  <apply>
                    <divide/>
                    <ci> MAL </ci>
                    <ci> Kmmali_akgmal </ci>
                  </apply>
                  <apply>
                    <divide/>
                    <ci> mMAL </ci>
                    <ci> Kmmalx_akgmal </ci>
                  </apply>
                  <apply>
                    <divide/>
                    <ci> AKG </ci>
                    <ci> Kmakgi_akgmal </ci>
                  </apply>
                  <apply>
                    <divide/>
                    <ci> mAKG </ci>
                    <ci> Kmakgx_akgmal </ci>
                  </apply>
                  <apply>
                    <divide/>
                    <apply>
                      <times/>
                      <ci> MAL </ci>
                      <ci> mAKG </ci>
                    </apply>
                    <apply>
                      <times/>
                      <ci> Kmmali_akgmal </ci>
                      <ci> Kmakgx_akgmal </ci>
                    </apply>
                  </apply>
                  <apply>
                    <divide/>
                    <apply>
                      <times/>
                      <ci> mMAL </ci>
                      <ci> AKG </ci>
                    </apply>
                    <apply>
                      <times/>
                      <ci> Kmmalx_akgmal </ci>
                      <ci> Kmakgi_akgmal </ci>
                    </apply>
                  </apply>
                </apply>
              </apply>
            </apply>
          </lambda>
        </math>
      </functionDefinition>
    </listOfFunctionDefinitions>
    <listOfUnitDefinitions>
      <unitDefinition id="time" name="time">
        <listOfUnits>
          <unit kind="second" exponent="1" scale="0" multiplier="60"/>
        </listOfUnits>
      </unitDefinition>
      <unitDefinition id="substance" name="substance">
        <listOfUnits>
          <unit kind="mole" exponent="1" scale="-3" multiplier="1"/>
        </listOfUnits>
      </unitDefinition>
    </listOfUnitDefinitions>
    <listOfCompartments>
      <compartment id="cell" name="cell" spatialDimensions="3" size="1" constant="true"/>
    </listOfCompartments>
    <listOfSpecies>
      <species metaid="COPASI1" id="Glu_in" name="Glu_in" compartment="cell" initialConcentration="14" boundaryCondition="false" constant="false">
        <annotation>
          <COPASI xmlns="http://www.copasi.org/static/sbml">
            <rdf:RDF xmlns:dcterms="http://purl.org/dc/terms/" xmlns:rdf="http://www.w3.org/1999/02/22-rdf-syntax-ns#">
              <rdf:Description rdf:about="#COPASI1">
                <dcterms:created>
                  <rdf:Description>
                    <dcterms:W3CDTF>2017-03-10T17:00:41Z</dcterms:W3CDTF>
                  </rdf:Description>
                </dcterms:created>
              </rdf:Description>
            </rdf:RDF>
          </COPASI>
        </annotation>
      </species>
      <species metaid="COPASI2" id="G6P" name="G6P" compartment="cell" initialConcentration="1.2" boundaryCondition="false" constant="false">
        <annotation>
          <COPASI xmlns="http://www.copasi.org/static/sbml">
            <rdf:RDF xmlns:dcterms="http://purl.org/dc/terms/" xmlns:rdf="http://www.w3.org/1999/02/22-rdf-syntax-ns#">
              <rdf:Description rdf:about="#COPASI2">
                <dcterms:created>
                  <rdf:Description>
                    <dcterms:W3CDTF>2017-03-10T16:58:36Z</dcterms:W3CDTF>
                  </rdf:Description>
                </dcterms:created>
              </rdf:Description>
            </rdf:RDF>
          </COPASI>
        </annotation>
      </species>
      <species id="ADP" name="ADP" compartment="cell" initialConcentration="1.9" boundaryCondition="false" constant="false"/>
      <species metaid="COPASI3" id="ATP" name="ATP" compartment="cell" initialConcentration="7.70000000000001" boundaryCondition="false" constant="false">
        <annotation>
          <COPASI xmlns="http://www.copasi.org/static/sbml">
            <rdf:RDF xmlns:dcterms="http://purl.org/dc/terms/" xmlns:rdf="http://www.w3.org/1999/02/22-rdf-syntax-ns#">
              <rdf:Description rdf:about="#COPASI3">
                <dcterms:created>
                  <rdf:Description>
                    <dcterms:W3CDTF>2018-01-16T14:12:25Z</dcterms:W3CDTF>
                  </rdf:Description>
                </dcterms:created>
              </rdf:Description>
            </rdf:RDF>
          </COPASI>
        </annotation>
      </species>
      <species id="F6P" name="F6P" compartment="cell" initialConcentration="0.21" boundaryCondition="false" constant="false"/>
      <species id="FBP" name="FBP" compartment="cell" initialConcentration="0.1" boundaryCondition="false" constant="false"/>
      <species metaid="COPASI4" id="DHAP" name="DHAP" compartment="cell" initialConcentration="0.88" boundaryCondition="false" constant="false">
        <annotation>
          <COPASI xmlns="http://www.copasi.org/static/sbml">
            <rdf:RDF xmlns:dcterms="http://purl.org/dc/terms/" xmlns:rdf="http://www.w3.org/1999/02/22-rdf-syntax-ns#">
              <rdf:Description rdf:about="#COPASI4">
                <dcterms:created>
                  <rdf:Description>
                    <dcterms:W3CDTF>2017-12-28T12:13:44Z</dcterms:W3CDTF>
                  </rdf:Description>
                </dcterms:created>
              </rdf:Description>
            </rdf:RDF>
          </COPASI>
        </annotation>
      </species>
      <species id="G3P" name="G3P" compartment="cell" initialConcentration="0.57" boundaryCondition="false" constant="false"/>
      <species id="NAD" name="NAD" compartment="cell" initialConcentration="0.31" boundaryCondition="false" constant="false"/>
      <species metaid="COPASI5" id="thirteenBPG" name="thirteenBPG" compartment="cell" initialConcentration="0.0067" boundaryCondition="false" constant="false">
        <annotation>
          <COPASI xmlns="http://www.copasi.org/static/sbml">
            <rdf:RDF xmlns:dcterms="http://purl.org/dc/terms/" xmlns:rdf="http://www.w3.org/1999/02/22-rdf-syntax-ns#">
              <rdf:Description rdf:about="#COPASI5">
                <dcterms:created>
                  <rdf:Description>
                    <dcterms:W3CDTF>2017-03-10T17:50:01Z</dcterms:W3CDTF>
                  </rdf:Description>
                </dcterms:created>
              </rdf:Description>
            </rdf:RDF>
          </COPASI>
        </annotation>
      </species>
      <species metaid="COPASI6" id="threePG" name="threePG" compartment="cell" initialConcentration="0.34" boundaryCondition="false" constant="false">
        <annotation>
          <COPASI xmlns="http://www.copasi.org/static/sbml">
            <rdf:RDF xmlns:dcterms="http://purl.org/dc/terms/" xmlns:rdf="http://www.w3.org/1999/02/22-rdf-syntax-ns#">
              <rdf:Description rdf:about="#COPASI6">
                <dcterms:created>
                  <rdf:Description>
                    <dcterms:W3CDTF>2017-03-10T17:50:28Z</dcterms:W3CDTF>
                  </rdf:Description>
                </dcterms:created>
              </rdf:Description>
            </rdf:RDF>
          </COPASI>
        </annotation>
      </species>
      <species id="twoPG" name="twoPG" compartment="cell" initialConcentration="0.049" boundaryCondition="false" constant="false"/>
      <species metaid="COPASI7" id="PEP" name="PEP" compartment="cell" initialConcentration="0.054" boundaryCondition="false" constant="false">
        <annotation>
          <COPASI xmlns="http://www.copasi.org/static/sbml">
            <rdf:RDF xmlns:dcterms="http://purl.org/dc/terms/" xmlns:rdf="http://www.w3.org/1999/02/22-rdf-syntax-ns#">
              <rdf:Description rdf:about="#COPASI7">
                <dcterms:created>
                  <rdf:Description>
                    <dcterms:W3CDTF>2017-12-28T21:35:48Z</dcterms:W3CDTF>
                  </rdf:Description>
                </dcterms:created>
              </rdf:Description>
            </rdf:RDF>
          </COPASI>
        </annotation>
      </species>
      <species metaid="COPASI8" id="PYR" name="PYR" compartment="cell" initialConcentration="8.1" boundaryCondition="false" constant="false">
        <annotation>
          <COPASI xmlns="http://www.copasi.org/static/sbml">
            <rdf:RDF xmlns:dcterms="http://purl.org/dc/terms/" xmlns:rdf="http://www.w3.org/1999/02/22-rdf-syntax-ns#">
              <rdf:Description rdf:about="#COPASI8">
                <dcterms:created>
                  <rdf:Description>
                    <dcterms:W3CDTF>2017-12-28T21:34:33Z</dcterms:W3CDTF>
                  </rdf:Description>
                </dcterms:created>
              </rdf:Description>
            </rdf:RDF>
          </COPASI>
        </annotation>
      </species>
      <species metaid="COPASI9" id="Lac_in" name="Lac_in" compartment="cell" initialConcentration="19" boundaryCondition="false" constant="false">
        <annotation>
          <COPASI xmlns="http://www.copasi.org/static/sbml">
            <rdf:RDF xmlns:dcterms="http://purl.org/dc/terms/" xmlns:rdf="http://www.w3.org/1999/02/22-rdf-syntax-ns#">
              <rdf:Description rdf:about="#COPASI9">
                <dcterms:created>
                  <rdf:Description>
                    <dcterms:W3CDTF>2018-01-16T14:12:34Z</dcterms:W3CDTF>
                  </rdf:Description>
                </dcterms:created>
              </rdf:Description>
            </rdf:RDF>
          </COPASI>
        </annotation>
      </species>
      <species id="AMP" name="AMP" compartment="cell" initialConcentration="0.25" boundaryCondition="false" constant="false"/>
      <species id="sixPG" name="sixPG" compartment="cell" initialConcentration="0.0045" boundaryCondition="false" constant="false"/>
      <species id="Ru5P" name="Ru5P" compartment="cell" initialConcentration="0.027" boundaryCondition="false" constant="false"/>
      <species id="Xyl5P" name="Xyl5P" compartment="cell" initialConcentration="0.013" boundaryCondition="false" constant="false"/>
      <species id="R5P" name="R5P" compartment="cell" initialConcentration="0.014" boundaryCondition="false" constant="false"/>
      <species id="E4P" name="E4P" compartment="cell" initialConcentration="0.18" boundaryCondition="false" constant="false"/>
      <species id="S7P" name="S7P" compartment="cell" initialConcentration="0.057" boundaryCondition="false" constant="false"/>
      <species id="NADP" name="NADP" compartment="cell" initialConcentration="0.38" boundaryCondition="false" constant="false"/>
      <species metaid="COPASI10" id="GSH" name="GSH" compartment="cell" initialConcentration="2.1" boundaryCondition="false" constant="false">
        <annotation>
          <COPASI xmlns="http://www.copasi.org/static/sbml">
            <rdf:RDF xmlns:dcterms="http://purl.org/dc/terms/" xmlns:rdf="http://www.w3.org/1999/02/22-rdf-syntax-ns#">
              <rdf:Description rdf:about="#COPASI10">
                <dcterms:created>
                  <rdf:Description>
                    <dcterms:W3CDTF>2017-03-10T17:53:50Z</dcterms:W3CDTF>
                  </rdf:Description>
                </dcterms:created>
              </rdf:Description>
            </rdf:RDF>
          </COPASI>
        </annotation>
      </species>
      <species id="ASP" name="ASP" compartment="cell" initialConcentration="7" boundaryCondition="false" constant="false"/>
      <species metaid="COPASI11" id="OAA" name="OAA" compartment="cell" initialConcentration="1.2" boundaryCondition="false" constant="false">
        <annotation>
          <COPASI xmlns="http://www.copasi.org/static/sbml">
            <rdf:RDF xmlns:dcterms="http://purl.org/dc/terms/" xmlns:rdf="http://www.w3.org/1999/02/22-rdf-syntax-ns#">
              <rdf:Description rdf:about="#COPASI11">
                <dcterms:created>
                  <rdf:Description>
                    <dcterms:W3CDTF>2017-12-28T22:00:51Z</dcterms:W3CDTF>
                  </rdf:Description>
                </dcterms:created>
              </rdf:Description>
            </rdf:RDF>
          </COPASI>
        </annotation>
      </species>
      <species id="MAL" name="MAL" compartment="cell" initialConcentration="1.9" boundaryCondition="false" constant="false"/>
      <species id="AKG" name="AKG" compartment="cell" initialConcentration="0.0061" boundaryCondition="false" constant="false"/>
      <species metaid="COPASI12" id="CIT" name="CIT" compartment="cell" initialConcentration="0.51" boundaryCondition="false" constant="false">
        <annotation>
          <COPASI xmlns="http://www.copasi.org/static/sbml">
            <rdf:RDF xmlns:dcterms="http://purl.org/dc/terms/" xmlns:rdf="http://www.w3.org/1999/02/22-rdf-syntax-ns#">
              <rdf:Description rdf:about="#COPASI12">
                <dcterms:created>
                  <rdf:Description>
                    <dcterms:W3CDTF>2017-03-10T17:55:54Z</dcterms:W3CDTF>
                  </rdf:Description>
                </dcterms:created>
              </rdf:Description>
            </rdf:RDF>
          </COPASI>
        </annotation>
      </species>
      <species id="NADH" name="NADH" compartment="cell" initialConcentration="0.061" boundaryCondition="false" constant="false"/>
      <species metaid="COPASI13" id="NADPH" name="NADPH" compartment="cell" initialConcentration="0.00560000000000001" boundaryCondition="false" constant="false">
        <annotation>
          <COPASI xmlns="http://www.copasi.org/static/sbml">
            <rdf:RDF xmlns:dcterms="http://purl.org/dc/terms/" xmlns:rdf="http://www.w3.org/1999/02/22-rdf-syntax-ns#">
              <rdf:Description rdf:about="#COPASI13">
                <dcterms:created>
                  <rdf:Description>
                    <dcterms:W3CDTF>2018-01-16T14:14:42Z</dcterms:W3CDTF>
                  </rdf:Description>
                </dcterms:created>
              </rdf:Description>
            </rdf:RDF>
          </COPASI>
        </annotation>
      </species>
      <species id="GSSG" name="GSSG" compartment="cell" initialConcentration="0.32" boundaryCondition="false" constant="false"/>
      <species id="Glutamate" name="Glutamate" compartment="cell" initialConcentration="2.8" boundaryCondition="false" constant="false"/>
      <species metaid="COPASI14" id="Glutamine_in" name="Glutamine_in" compartment="cell" initialConcentration="4.3" boundaryCondition="false" constant="false">
        <annotation>
          <COPASI xmlns="http://www.copasi.org/static/sbml">
            <rdf:RDF xmlns:dcterms="http://purl.org/dc/terms/" xmlns:rdf="http://www.w3.org/1999/02/22-rdf-syntax-ns#">
              <rdf:Description rdf:about="#COPASI14">
                <dcterms:created>
                  <rdf:Description>
                    <dcterms:W3CDTF>2017-12-28T12:20:23Z</dcterms:W3CDTF>
                  </rdf:Description>
                </dcterms:created>
              </rdf:Description>
            </rdf:RDF>
          </COPASI>
        </annotation>
      </species>
      <species metaid="COPASI15" id="Pyr" name="Pyr" compartment="cell" initialConcentration="7.9" boundaryCondition="false" constant="false">
        <annotation>
          <COPASI xmlns="http://www.copasi.org/static/sbml">
            <rdf:RDF xmlns:dcterms="http://purl.org/dc/terms/" xmlns:rdf="http://www.w3.org/1999/02/22-rdf-syntax-ns#">
              <rdf:Description rdf:about="#COPASI15">
                <dcterms:created>
                  <rdf:Description>
                    <dcterms:W3CDTF>2017-03-10T17:58:32Z</dcterms:W3CDTF>
                  </rdf:Description>
                </dcterms:created>
              </rdf:Description>
            </rdf:RDF>
          </COPASI>
        </annotation>
      </species>
      <species id="AcCoA" name="AcCoA" compartment="cell" initialConcentration="0.12" boundaryCondition="false" constant="false"/>
      <species id="mCIT" name="mCIT" compartment="cell" initialConcentration="0.098" boundaryCondition="false" constant="false"/>
      <species id="mICIT" name="mICIT" compartment="cell" initialConcentration="0.017" boundaryCondition="false" constant="false"/>
      <species id="mAKG" name="mAKG" compartment="cell" initialConcentration="0.002" boundaryCondition="false" constant="false"/>
      <species id="mSCoA" name="mSCoA" compartment="cell" initialConcentration="0.72" boundaryCondition="false" constant="false"/>
      <species id="mSUC" name="mSUC" compartment="cell" initialConcentration="2.5" boundaryCondition="false" constant="false"/>
      <species id="mFUM" name="mFUM" compartment="cell" initialConcentration="0.16" boundaryCondition="false" constant="false"/>
      <species id="mMAL" name="mMAL" compartment="cell" initialConcentration="1.2" boundaryCondition="false" constant="false"/>
      <species id="mOAA" name="mOAA" compartment="cell" initialConcentration="1.9" boundaryCondition="false" constant="false"/>
      <species id="mASP" name="mASP" compartment="cell" initialConcentration="4.3" boundaryCondition="false" constant="false"/>
      <species id="mGlutamate" name="mGlutamate" compartment="cell" initialConcentration="2" boundaryCondition="false" constant="false"/>
      <species metaid="COPASI16" id="Glu_out" name="Glu_out" compartment="cell" initialConcentration="0" boundaryCondition="false" constant="false">
        <annotation>
          <COPASI xmlns="http://www.copasi.org/static/sbml">
            <rdf:RDF xmlns:dcterms="http://purl.org/dc/terms/" xmlns:rdf="http://www.w3.org/1999/02/22-rdf-syntax-ns#">
              <rdf:Description rdf:about="#COPASI16">
                <dcterms:created>
                  <rdf:Description>
                    <dcterms:W3CDTF>2017-12-28T16:32:32Z</dcterms:W3CDTF>
                  </rdf:Description>
                </dcterms:created>
              </rdf:Description>
            </rdf:RDF>
          </COPASI>
        </annotation>
      </species>
      <species metaid="COPASI17" id="Glutamine_out" name="Glutamine_out" compartment="cell" initialConcentration="0" boundaryCondition="false" constant="false">
        <annotation>
          <COPASI xmlns="http://www.copasi.org/static/sbml">
            <rdf:RDF xmlns:dcterms="http://purl.org/dc/terms/" xmlns:rdf="http://www.w3.org/1999/02/22-rdf-syntax-ns#">
              <rdf:Description rdf:about="#COPASI17">
                <dcterms:created>
                  <rdf:Description>
                    <dcterms:W3CDTF>2017-12-28T17:05:34Z</dcterms:W3CDTF>
                  </rdf:Description>
                </dcterms:created>
              </rdf:Description>
            </rdf:RDF>
          </COPASI>
        </annotation>
      </species>
      <species metaid="COPASI18" id="Lac_out" name="Lac_out" compartment="cell" initialConcentration="0" boundaryCondition="false" constant="false">
        <annotation>
          <COPASI xmlns="http://www.copasi.org/static/sbml">
            <rdf:RDF xmlns:dcterms="http://purl.org/dc/terms/" xmlns:rdf="http://www.w3.org/1999/02/22-rdf-syntax-ns#">
              <rdf:Description rdf:about="#COPASI18">
                <dcterms:created>
                  <rdf:Description>
                    <dcterms:W3CDTF>2018-01-16T14:21:03Z</dcterms:W3CDTF>
                  </rdf:Description>
                </dcterms:created>
              </rdf:Description>
            </rdf:RDF>
          </COPASI>
        </annotation>
      </species>
      <species metaid="COPASI19" id="O2i" name="O2i" compartment="cell" initialConcentration="0.04" boundaryCondition="false" constant="false">
        <annotation>
          <COPASI xmlns="http://www.copasi.org/static/sbml">
            <rdf:RDF xmlns:dcterms="http://purl.org/dc/terms/" xmlns:rdf="http://www.w3.org/1999/02/22-rdf-syntax-ns#">
              <rdf:Description rdf:about="#COPASI19">
                <dcterms:created>
                  <rdf:Description>
                    <dcterms:W3CDTF>2017-12-28T21:33:28Z</dcterms:W3CDTF>
                  </rdf:Description>
                </dcterms:created>
              </rdf:Description>
            </rdf:RDF>
          </COPASI>
        </annotation>
      </species>
      <species metaid="COPASI20" id="O2e" name="O2e" compartment="cell" initialConcentration="0" boundaryCondition="false" constant="false">
        <annotation>
          <COPASI xmlns="http://www.copasi.org/static/sbml">
            <rdf:RDF xmlns:dcterms="http://purl.org/dc/terms/" xmlns:rdf="http://www.w3.org/1999/02/22-rdf-syntax-ns#">
              <rdf:Description rdf:about="#COPASI20">
                <dcterms:created>
                  <rdf:Description>
                    <dcterms:W3CDTF>2017-12-28T21:33:23Z</dcterms:W3CDTF>
                  </rdf:Description>
                </dcterms:created>
              </rdf:Description>
            </rdf:RDF>
          </COPASI>
        </annotation>
      </species>
    </listOfSpecies>
    <listOfParameters>
      <parameter id="Vf_6pgdh" name="Vf_6pgdh" value="6.56e+17" constant="true"/>
      <parameter id="Vr_6pgdh" name="Vr_6pgdh" value="1.5e+18" constant="true"/>
      <parameter id="cCO2" name="cCO2" value="1.2" constant="true"/>
      <parameter id="Kcit_acon" name="Kcit_acon" value="1.161" constant="true"/>
      <parameter id="Keq_acon" name="Keq_acon" value="0.027" constant="true"/>
      <parameter id="Kicit_acon" name="Kicit_acon" value="0.434" constant="true"/>
      <parameter id="Vf_acon" name="Vf_acon" value="2370" constant="true"/>
      <parameter id="Kmakf" name="Kmakf" value="5" constant="true"/>
      <parameter id="Kmakr" name="Kmakr" value="2" constant="true"/>
      <parameter id="Vf_ak" name="Vf_ak" value="256" constant="true"/>
      <parameter id="Vr_ak" name="Vr_ak" value="13.34" constant="true"/>
      <parameter id="K" name="K" value="0.7" constant="true"/>
      <parameter id="Kaadp_akgd" name="Kaadp_akgd" value="0.1" constant="true"/>
      <parameter id="Keq_akgd" name="Keq_akgd" value="166000000" constant="true"/>
      <parameter id="Khadp" name="Khadp" value="0.00038" constant="true"/>
      <parameter id="Khatp" name="Khatp" value="0.000257" constant="true"/>
      <parameter id="Kiatp_akgd" name="Kiatp_akgd" value="0.05" constant="true"/>
      <parameter id="Kinadh_akgd" name="Kinadh_akgd" value="0.0006" constant="true"/>
      <parameter id="Kiscoa_akgd" name="Kiscoa_akgd" value="0.0069" constant="true"/>
      <parameter id="Kkadp" name="Kkadp" value="29.5" constant="true"/>
      <parameter id="Kkatp" name="Kkatp" value="13.5" constant="true"/>
      <parameter id="Kmakg_akgd" name="Kmakg_akgd" value="0.12" constant="true"/>
      <parameter id="mNAD" name="mNAD" value="2.87" constant="true"/>
      <parameter id="Kmcoash_akgd" name="Kmcoash_akgd" value="0.055" constant="true"/>
      <parameter id="Kmgadp" name="Kmgadp" value="1.62" constant="true"/>
      <parameter id="Kmgatp" name="Kmgatp" value="0.151" constant="true"/>
      <parameter id="Kmnad_akgd" name="Kmnad_akgd" value="0.021" constant="true"/>
      <parameter id="Mg" name="Mg" value="0.7" constant="true"/>
      <parameter id="Vf_akgd" name="Vf_akgd" value="1.37" constant="true"/>
      <parameter id="mADP" name="mADP" value="0.1" constant="true"/>
      <parameter id="mATP" name="mATP" value="0.1" constant="true"/>
      <parameter id="mCO2" name="mCO2" value="21.4" constant="true"/>
      <parameter id="mCoASH" name="mCoASH" value="0.04" constant="true"/>
      <parameter id="mH" name="mH" value="1e-08" constant="true"/>
      <parameter id="mNADH" name="mNADH" value="0.1" constant="true"/>
      <parameter id="Kmakgi_akgmal" name="Kmakgi_akgmal" value="1.3" constant="true"/>
      <parameter id="Kmakgx_akgmal" name="Kmakgx_akgmal" value="0.17" constant="true"/>
      <parameter id="Kmmali_akgmal" name="Kmmali_akgmal" value="0.4" constant="true"/>
      <parameter id="Kmmalx_akgmal" name="Kmmalx_akgmal" value="10" constant="true"/>
      <parameter id="Vc" name="Vc" value="3" constant="true"/>
      <parameter id="Vf_akgmal" name="Vf_akgmal" value="144000" constant="true"/>
      <parameter id="Vm" name="Vm" value="1" constant="true"/>
      <parameter id="Kdhap_aldo" name="Kdhap_aldo" value="0.08" constant="true"/>
      <parameter id="Kfbp_aldo" name="Kfbp_aldo" value="0.009" constant="true"/>
      <parameter id="Kg3p_aldo" name="Kg3p_aldo" value="0.16" constant="true"/>
      <parameter id="Vf_aldo" name="Vf_aldo" value="0.197" constant="true"/>
      <parameter id="Vr_aldo" name="Vr_aldo" value="0.063" constant="true"/>
      <parameter id="Kmax_asct2" name="Kmax_asct2" value="0.097" constant="true"/>
      <parameter id="Vf_asct2" name="Vf_asct2" value="1.1182" constant="true"/>
      <parameter id="Keq_aspglu" name="Keq_aspglu" value="0.6" constant="true"/>
      <parameter id="Kh_aspglu" name="Kh_aspglu" value="3.16e-07" constant="true"/>
      <parameter id="Kiaspi_aspglu" name="Kiaspi_aspglu" value="0.028" constant="true"/>
      <parameter id="Kiaspx_aspglu" name="Kiaspx_aspglu" value="2.8" constant="true"/>
      <parameter id="Kiglui_aspglu" name="Kiglui_aspglu" value="0.18" constant="true"/>
      <parameter id="Kiglux_aspglu" name="Kiglux_aspglu" value="1.6" constant="true"/>
      <parameter id="M_aspglu" name="M_aspglu" value="1.8" constant="true"/>
      <parameter id="Vf_aspglu" name="Vf_aspglu" value="34600" constant="true"/>
      <parameter id="cH" name="cH" value="5.01e-08" constant="true"/>
      <parameter id="Katpf" name="Katpf" value="3" constant="true"/>
      <parameter id="Katpr" name="Katpr" value="4.7e-09" constant="true"/>
      <parameter id="Vf_atpase" name="Vf_atpase" value="2.43" constant="true"/>
      <parameter id="Vr_atpase" name="Vr_atpase" value="1.04e-13" constant="true"/>
      <parameter id="cPi" name="cPi" value="7.5" constant="true"/>
      <parameter id="Vf_citmal" name="Vf_citmal" value="7.92" constant="true"/>
      <parameter id="Kiaccoa_cly" name="Kiaccoa_cly" value="0.0098" constant="true"/>
      <parameter id="Kicit_cly" name="Kicit_cly" value="0.0475" constant="true"/>
      <parameter id="Kicoash_cly" name="Kicoash_cly" value="0.0061" constant="true"/>
      <parameter id="Kioaa_cly" name="Kioaa_cly" value="0.177" constant="true"/>
      <parameter id="Kmaccoa_cly" name="Kmaccoa_cly" value="0.0098" constant="true"/>
      <parameter id="Kmcit_cly" name="Kmcit_cly" value="0.0493" constant="true"/>
      <parameter id="Kmcoash_cly" name="Kmcoash_cly" value="0.0044" constant="true"/>
      <parameter id="Kmoaa_cly" name="Kmoaa_cly" value="0.177" constant="true"/>
      <parameter id="Vf_cly" name="Vf_cly" value="0.0907" constant="true"/>
      <parameter id="cAcCoA" name="cAcCoA" value="0.001" constant="true"/>
      <parameter id="cCoASH" name="cCoASH" value="0.02" constant="true"/>
      <parameter id="Keq_cmalic" name="Keq_cmalic" value="34.4" constant="true"/>
      <parameter id="Kico2_cmalic" name="Kico2_cmalic" value="0.0117" constant="true"/>
      <parameter id="Kimal_cmalic" name="Kimal_cmalic" value="0.22" constant="true"/>
      <parameter id="Kinadp_cmalic" name="Kinadp_cmalic" value="0.00096" constant="true"/>
      <parameter id="Kinadph_cmalic" name="Kinadph_cmalic" value="0.002" constant="true"/>
      <parameter id="Kipyr_cmalic" name="Kipyr_cmalic" value="7.8" constant="true"/>
      <parameter id="Kmco2_cmalic" name="Kmco2_cmalic" value="0.013" constant="true"/>
      <parameter id="Kmmal_cmalic" name="Kmmal_cmalic" value="0.12" constant="true"/>
      <parameter id="Kmnadp_cmalic" name="Kmnadp_cmalic" value="0.0014" constant="true"/>
      <parameter id="Kmnadph_cmalic" name="Kmnadph_cmalic" value="0.0021" constant="true"/>
      <parameter id="Kmpyr_cmalic" name="Kmpyr_cmalic" value="0.0064" constant="true"/>
      <parameter id="Vf_cmalic" name="Vf_cmalic" value="7.18" constant="true"/>
      <parameter id="k1" name="k1" value="250" constant="true"/>
      <parameter id="k2" name="k2" value="1" constant="true"/>
      <parameter id="Keq_cs" name="Keq_cs" value="6220000000000" constant="true"/>
      <parameter id="Kiadp_cs" name="Kiadp_cs" value="1.8" constant="true"/>
      <parameter id="Kiamp_cs" name="Kiamp_cs" value="6" constant="true"/>
      <parameter id="Kiatp_cs" name="Kiatp_cs" value="0.9" constant="true"/>
      <parameter id="Kicit_cs" name="Kicit_cs" value="1.6" constant="true"/>
      <parameter id="Kicoash_cs" name="Kicoash_cs" value="0.067" constant="true"/>
      <parameter id="Kioaa_cs" name="Kioaa_cs" value="0.00333" constant="true"/>
      <parameter id="Kiscoa_cs" name="Kiscoa_cs" value="0.14" constant="true"/>
      <parameter id="Koaa_cs" name="Koaa_cs" value="0.004" constant="true"/>
      <parameter id="Padp" name="Padp" value="1.4559" constant="true"/>
      <parameter id="Pamp" name="Pamp" value="1.0586" constant="true"/>
      <parameter id="Patp" name="Patp" value="5.6877" constant="true"/>
      <parameter id="Pcit" name="Pcit" value="2.6409" constant="true"/>
      <parameter id="Vf_cs" name="Vf_cs" value="17" constant="true"/>
      <parameter id="mAMP" name="mAMP" value="0.1" constant="true"/>
      <parameter id="Kaccoa_cs" name="Kaccoa_cs" value="0.0014" constant="true"/>
      <parameter id="K2pg_eno" name="K2pg_eno" value="0.038" constant="true"/>
      <parameter id="Kpep_eno" name="Kpep_eno" value="0.06" constant="true"/>
      <parameter id="Vf_eno" name="Vf_eno" value="0.827" constant="true"/>
      <parameter id="Vr_eno" name="Vr_eno" value="0.38" constant="true"/>
      <parameter id="Keq_fum" name="Keq_fum" value="4.56" constant="true"/>
      <parameter id="Kiadp_fum" name="Kiadp_fum" value="0.4" constant="true"/>
      <parameter id="Kiatp_fum" name="Kiatp_fum" value="0.04" constant="true"/>
      <parameter id="Kicit_fum" name="Kicit_fum" value="3.5" constant="true"/>
      <parameter id="Kigdp_fum" name="Kigdp_fum" value="0.33" constant="true"/>
      <parameter id="Kigtp_fum" name="Kigtp_fum" value="0.08" constant="true"/>
      <parameter id="Kmfum_fum" name="Kmfum_fum" value="0.0447" constant="true"/>
      <parameter id="Kmmal_fum" name="Kmmal_fum" value="0.1977" constant="true"/>
      <parameter id="mGDP" name="mGDP" value="0.1" constant="true"/>
      <parameter id="mGTP" name="mGTP" value="0.1" constant="true"/>
      <parameter id="Vf_fum" name="Vf_fum" value="2600" constant="true"/>
      <parameter id="Vf_g6pd" name="Vf_g6pd" value="3.74e+20" constant="true"/>
      <parameter id="Vr_g6pd" name="Vr_g6pd" value="1.2e+18" constant="true"/>
      <parameter id="Knad_gapdh" name="Knad_gapdh" value="0.09" constant="true"/>
      <parameter id="Knadh_gapdh" name="Knadh_gapdh" value="0.01" constant="true"/>
      <parameter id="Kpi_gapdh" name="Kpi_gapdh" value="11" constant="true"/>
      <parameter id="Vf_gapdh" name="Vf_gapdh" value="0.00945" constant="true"/>
      <parameter id="Vr_gapdh" name="Vr_gapdh" value="18.8" constant="true"/>
      <parameter id="Kbpg_gapdh" name="Kbpg_gapdh" value="0.022" constant="true"/>
      <parameter id="Kg3p_gapdh" name="Kg3p_gapdh" value="0.19" constant="true"/>
      <parameter id="Keq_gdh" name="Keq_gdh" value="0.003" constant="true"/>
      <parameter id="Kiakg_gdh" name="Kiakg_gdh" value="0.25" constant="true"/>
      <parameter id="Kiglu_gdh" name="Kiglu_gdh" value="3.5" constant="true"/>
      <parameter id="Kinad_gdh" name="Kinad_gdh" value="1" constant="true"/>
      <parameter id="Kinadh_gdh" name="Kinadh_gdh" value="0.004" constant="true"/>
      <parameter id="Kinh3_gdh" name="Kinh3_gdh" value="6" constant="true"/>
      <parameter id="Kmakg_gdh" name="Kmakg_gdh" value="1.1" constant="true"/>
      <parameter id="Kmglu_gdh" name="Kmglu_gdh" value="3.5" constant="true"/>
      <parameter id="Kmnad_gdh" name="Kmnad_gdh" value="1" constant="true"/>
      <parameter id="Kmnadh_gdh" name="Kmnadh_gdh" value="0.04" constant="true"/>
      <parameter id="Kmnh3_gdh" name="Kmnh3_gdh" value="6" constant="true"/>
      <parameter id="Vf_gdh" name="Vf_gdh" value="5.12" constant="true"/>
      <parameter id="mNH3" name="mNH3" value="0.5" constant="true"/>
      <parameter id="Keq_gls" name="Keq_gls" value="1" constant="true"/>
      <parameter id="Kiglu_gls" name="Kiglu_gls" value="55" constant="true"/>
      <parameter id="Kmgln_gls" name="Kmgln_gls" value="12" constant="true"/>
      <parameter id="Vf_gls" name="Vf_gls" value="33.6" constant="true"/>
      <parameter id="Vf_gluh" name="Vf_gluh" value="645000000" constant="true"/>
      <parameter id="Keq1_glut" name="Keq1_glut" value="1" constant="true"/>
      <parameter id="Keq_glut" name="Keq_glut" value="1" constant="true"/>
      <parameter id="Kgluin1_glut" name="Kgluin1_glut" value="10" constant="true"/>
      <parameter id="Kgluin_glut" name="Kgluin_glut" value="10" constant="true"/>
      <parameter id="Kgluout1_glut" name="Kgluout1_glut" value="9.3" constant="true"/>
      <parameter id="Kgluout_glut" name="Kgluout_glut" value="1.8" constant="true"/>
      <parameter id="Vf_glut" name="Vf_glut" value="0.0073" constant="true"/>
      <parameter id="f1_glut" name="f1_glut" value="0.1" constant="true"/>
      <parameter id="f2_glut" name="f2_glut" value="0.9" constant="true"/>
      <parameter id="Keq_got1" name="Keq_got1" value="1.56" constant="true"/>
      <parameter id="KiAKG_got1" name="KiAKG_got1" value="26.5" constant="true"/>
      <parameter id="Kiasp_got1" name="Kiasp_got1" value="3.9" constant="true"/>
      <parameter id="Kiglu_got1" name="Kiglu_got1" value="8.4" constant="true"/>
      <parameter id="Kmakg_got1" name="Kmakg_got1" value="0.38" constant="true"/>
      <parameter id="Kmasp_got1" name="Kmasp_got1" value="4.4" constant="true"/>
      <parameter id="Kmglu_got1" name="Kmglu_got1" value="9.6" constant="true"/>
      <parameter id="Kmoaa_got1" name="Kmoaa_got1" value="0.095" constant="true"/>
      <parameter id="Vf_got1" name="Vf_got1" value="325" constant="true"/>
      <parameter id="Keq_got2" name="Keq_got2" value="1.56" constant="true"/>
      <parameter id="KiAKG_got2" name="KiAKG_got2" value="26.5" constant="true"/>
      <parameter id="Kiasp_got2" name="Kiasp_got2" value="3.9" constant="true"/>
      <parameter id="Kiglu_got2" name="Kiglu_got2" value="10.7" constant="true"/>
      <parameter id="Kmakg_got2" name="Kmakg_got2" value="3.22" constant="true"/>
      <parameter id="Kmasp_got2" name="Kmasp_got2" value="0.89" constant="true"/>
      <parameter id="Kmglu_got2" name="Kmglu_got2" value="32.5" constant="true"/>
      <parameter id="Kmoaa_got2" name="Kmoaa_got2" value="0.088" constant="true"/>
      <parameter id="Vf_got2" name="Vf_got2" value="681" constant="true"/>
      <parameter id="Kakg_gpt" name="Kakg_gpt" value="0.12" constant="true"/>
      <parameter id="Kala_gpt" name="Kala_gpt" value="3" constant="true"/>
      <parameter id="Keq_gpt" name="Keq_gpt" value="2.22" constant="true"/>
      <parameter id="Kglu_gpt" name="Kglu_gpt" value="8.1" constant="true"/>
      <parameter id="Kia_gpt" name="Kia_gpt" value="470" constant="true"/>
      <parameter id="Kig_gpt" name="Kig_gpt" value="96" constant="true"/>
      <parameter id="Kiglu_gpt" name="Kiglu_gpt" value="2.8" constant="true"/>
      <parameter id="Kipyr_gpt" name="Kipyr_gpt" value="0.23" constant="true"/>
      <parameter id="Kpyr_gpt" name="Kpyr_gpt" value="0.23" constant="true"/>
      <parameter id="Krg_gpt" name="Krg_gpt" value="79.16" constant="true"/>
      <parameter id="Vf_gpt" name="Vf_gpt" value="4.91" constant="true"/>
      <parameter id="Vq_gpt" name="Vq_gpt" value="1.67758e-06" constant="true"/>
      <parameter id="mALA" name="mALA" value="1" constant="true"/>
      <parameter id="Kdhap_tpi" name="Kdhap_tpi" value="1.6" constant="true"/>
      <parameter id="Kg3p_tpi" name="Kg3p_tpi" value="0.51" constant="true"/>
      <parameter id="Vf_tpi" name="Vf_tpi" value="11.5" constant="true"/>
      <parameter id="Vr_tpi" name="Vr_tpi" value="28" constant="true"/>
      <parameter id="Vf_tk2" name="Vf_tk2" value="9.4e+16" constant="true"/>
      <parameter id="Vr_tk2" name="Vr_tk2" value="828000000000000" constant="true"/>
      <parameter id="Vf_tk1" name="Vf_tk1" value="5.62e+17" constant="true"/>
      <parameter id="Vr_tk1" name="Vr_tk1" value="2.82e+17" constant="true"/>
      <parameter id="Vf_ta" name="Vf_ta" value="2.05e+18" constant="true"/>
      <parameter id="Vr_ta" name="Vr_ta" value="5.48e+18" constant="true"/>
      <parameter id="Kafum_sdh" name="Kafum_sdh" value="0.375" constant="true"/>
      <parameter id="Kasuc_sdh" name="Kasuc_sdh" value="0.45" constant="true"/>
      <parameter id="Keq_sdh" name="Keq_sdh" value="1.21" constant="true"/>
      <parameter id="Kifum_sdh" name="Kifum_sdh" value="1.275" constant="true"/>
      <parameter id="Kioaa_sdh" name="Kioaa_sdh" value="0.0015" constant="true"/>
      <parameter id="Kisuc_sdh" name="Kisuc_sdh" value="0.12" constant="true"/>
      <parameter id="Kmcoq_sdh" name="Kmcoq_sdh" value="0.48" constant="true"/>
      <parameter id="Kmfum_sdh" name="Kmfum_sdh" value="1.2" constant="true"/>
      <parameter id="Kmqh2_sdh" name="Kmqh2_sdh" value="0.00245" constant="true"/>
      <parameter id="Kmsuc_sdh" name="Kmsuc_sdh" value="0.467" constant="true"/>
      <parameter id="Vf_sdh" name="Vf_sdh" value="17.3" constant="true"/>
      <parameter id="mCOQ" name="mCOQ" value="1.08" constant="true"/>
      <parameter id="mQH2" name="mQH2" value="0.27" constant="true"/>
      <parameter id="Keq_s" name="Keq_s" value="7.43" constant="true"/>
      <parameter id="Kicoash_s" name="Kicoash_s" value="0.02" constant="true"/>
      <parameter id="Kigdp_s" name="Kigdp_s" value="0.0055" constant="true"/>
      <parameter id="Kigtp_s" name="Kigtp_s" value="0.0111" constant="true"/>
      <parameter id="Kipi_s" name="Kipi_s" value="0.2" constant="true"/>
      <parameter id="Kiscoa_s" name="Kiscoa_s" value="0.1" constant="true"/>
      <parameter id="Kisuc_s" name="Kisuc_s" value="0.3" constant="true"/>
      <parameter id="Kmcoash_s" name="Kmcoash_s" value="0.02" constant="true"/>
      <parameter id="Kmgdp_s" name="Kmgdp_s" value="0.0166" constant="true"/>
      <parameter id="Kmgtp_s" name="Kmgtp_s" value="0.0111" constant="true"/>
      <parameter id="Kmpi_s" name="Kmpi_s" value="0.66" constant="true"/>
      <parameter id="Kmscoa_s" name="Kmscoa_s" value="0.055" constant="true"/>
      <parameter id="Kmsuc_s" name="Kmsuc_s" value="0.88" constant="true"/>
      <parameter id="Vf_s" name="Vf_s" value="68.3" constant="true"/>
      <parameter id="mPi" name="mPi" value="2.5" constant="true"/>
      <parameter id="Kf_rpi" name="Kf_rpi" value="0.78" constant="true"/>
      <parameter id="Kr_rpi" name="Kr_rpi" value="2.2" constant="true"/>
      <parameter id="Vf_rpi" name="Vf_rpi" value="138" constant="true"/>
      <parameter id="Vr_rpi" name="Vr_rpi" value="181.67" constant="true"/>
      <parameter id="Kf_rpe" name="Kf_rpe" value="0.19" constant="true"/>
      <parameter id="Kr_rpe" name="Kr_rpe" value="0.5" constant="true"/>
      <parameter id="Vf_rpe" name="Vf_rpe" value="18.8" constant="true"/>
      <parameter id="Vr_rpe" name="Vr_rpe" value="1111.17" constant="true"/>
      <parameter id="Vf_pyrh" name="Vf_pyrh" value="463000000000" constant="true"/>
      <parameter id="Kadp_pyk" name="Kadp_pyk" value="0.4" constant="true"/>
      <parameter id="Katp_pyk" name="Katp_pyk" value="0.86" constant="true"/>
      <parameter id="Keq_pyk" name="Keq_pyk" value="195170" constant="true"/>
      <parameter id="Kpep_pyk" name="Kpep_pyk" value="0.05" constant="true"/>
      <parameter id="Kpyr_pyk" name="Kpyr_pyk" value="10" constant="true"/>
      <parameter id="Vf_pyk" name="Vf_pyk" value="0.00222" constant="true"/>
      <parameter id="Kmgatp_prpps" name="Kmgatp_prpps" value="0.01" constant="true"/>
      <parameter id="Kr5p_prpps" name="Kr5p_prpps" value="0.57" constant="true"/>
      <parameter id="MgATP" name="MgATP" value="2.69" constant="true"/>
      <parameter id="Vf_prpps" name="Vf_prpps" value="0.00694" constant="true"/>
      <parameter id="Ka_pgk" name="Ka_pgk" value="0.079" constant="true"/>
      <parameter id="Kb_pgk" name="Kb_pgk" value="0.04" constant="true"/>
      <parameter id="Kp_pgk" name="Kp_pgk" value="0.13" constant="true"/>
      <parameter id="Kq_pgk" name="Kq_pgk" value="0.27" constant="true"/>
      <parameter id="Vf_pgk" name="Vf_pgk" value="1.99" constant="true"/>
      <parameter id="Vr_pgk" name="Vr_pgk" value="8.7" constant="true"/>
      <parameter id="alpha_pgk" name="alpha_pgk" value="1" constant="true"/>
      <parameter id="beta_pgk" name="beta_pgk" value="1" constant="true"/>
      <parameter id="K2pg_pgam" name="K2pg_pgam" value="0.12" constant="true"/>
      <parameter id="K3pg_pgam" name="K3pg_pgam" value="0.19" constant="true"/>
      <parameter id="Vf_pgam" name="Vf_pgam" value="24.1" constant="true"/>
      <parameter id="Vr_pgam" name="Vr_pgam" value="0.36" constant="true"/>
      <parameter id="F26BP" name="F26BP" value="0.0034" constant="true"/>
      <parameter id="Kadp_pfk1" name="Kadp_pfk1" value="5" constant="true"/>
      <parameter id="Katp_pfk1" name="Katp_pfk1" value="0.0292" constant="true"/>
      <parameter id="Kcit_pfk1" name="Kcit_pfk1" value="6.7" constant="true"/>
      <parameter id="Keq_pfk1" name="Keq_pfk1" value="247" constant="true"/>
      <parameter id="Kf26bp_pfk1" name="Kf26bp_pfk1" value="0.00099" constant="true"/>
      <parameter id="Kf6p_pfk1" name="Kf6p_pfk1" value="1.1" constant="true"/>
      <parameter id="Kfbp_pfk1" name="Kfbp_pfk1" value="5" constant="true"/>
      <parameter id="Kiatp_pfk1" name="Kiatp_pfk1" value="1.1" constant="true"/>
      <parameter id="L_pfk1" name="L_pfk1" value="6.6" constant="true"/>
      <parameter id="Vf_pfk1" name="Vf_pfk1" value="0.000443" constant="true"/>
      <parameter id="alpha_pfk1" name="alpha_pfk1" value="0.75" constant="true"/>
      <parameter id="beta_pfk1" name="beta_pfk1" value="1.18" constant="true"/>
      <parameter id="Kcoash_pdh" name="Kcoash_pdh" value="0.0099" constant="true"/>
      <parameter id="Keq_pdh" name="Keq_pdh" value="12000" constant="true"/>
      <parameter id="Kiaccoa_pdh" name="Kiaccoa_pdh" value="0.04" constant="true"/>
      <parameter id="Kinadh_pdh" name="Kinadh_pdh" value="0.0402" constant="true"/>
      <parameter id="Knad_pdh" name="Knad_pdh" value="0.0607" constant="true"/>
      <parameter id="Kpyr_pdh" name="Kpyr_pdh" value="0.0388" constant="true"/>
      <parameter id="Vf_pdh" name="Vf_pdh" value="0.0433" constant="true"/>
      <parameter id="Keq_pc" name="Keq_pc" value="1" constant="true"/>
      <parameter id="Kmco2_pc" name="Kmco2_pc" value="3.2" constant="true"/>
      <parameter id="Kmpyr_pc" name="Kmpyr_pc" value="0.22" constant="true"/>
      <parameter id="Vf_pc" name="Vf_pc" value="6.49" constant="true"/>
      <parameter id="k1_oxtransfer" name="k1_oxtransfer" value="2.74" constant="true"/>
      <parameter id="k2_oxtransfer" name="k2_oxtransfer" value="2.74" constant="true"/>
      <parameter id="Kmadpox" name="Kmadpox" value="0.005" constant="true"/>
      <parameter id="Kmo2iox" name="Kmo2iox" value="0.005" constant="true"/>
      <parameter id="Kmpyrox" name="Kmpyrox" value="0.001" constant="true"/>
      <parameter id="Vf_ox" name="Vf_ox" value="0.00220313" constant="true"/>
      <parameter id="Keq_malic" name="Keq_malic" value="34.4" constant="true"/>
      <parameter id="Kiatp_malic" name="Kiatp_malic" value="0.5" constant="true"/>
      <parameter id="Kmal_malic" name="Kmal_malic" value="1.7" constant="true"/>
      <parameter id="Knad_malic" name="Knad_malic" value="0.16" constant="true"/>
      <parameter id="Vf_malic" name="Vf_malic" value="0.726" constant="true"/>
      <parameter id="Keq_mdh2" name="Keq_mdh2" value="0.000402" constant="true"/>
      <parameter id="Kimal_mdh2" name="Kimal_mdh2" value="0.36" constant="true"/>
      <parameter id="Kinad_mdh2" name="Kinad_mdh2" value="0.279" constant="true"/>
      <parameter id="Kinadh_mdh2" name="Kinadh_mdh2" value="0.00318" constant="true"/>
      <parameter id="Kioaa_mdh2" name="Kioaa_mdh2" value="0.0055" constant="true"/>
      <parameter id="Kmmal_mdh2" name="Kmmal_mdh2" value="0.25" constant="true"/>
      <parameter id="Kmnad_mdh2" name="Kmnad_mdh2" value="0.09055" constant="true"/>
      <parameter id="Kmnadh_mdh2" name="Kmnadh_mdh2" value="0.00258" constant="true"/>
      <parameter id="Kmoaa_mdh2" name="Kmoaa_mdh2" value="0.006128" constant="true"/>
      <parameter id="Vf_mdh2" name="Vf_mdh2" value="614000" constant="true"/>
      <parameter id="alpha_mdh2" name="alpha_mdh2" value="1.5059" constant="true"/>
      <parameter id="Vf_gpx" name="Vf_gpx" value="5840" constant="true"/>
      <parameter id="Vf_gssgr" name="Vf_gssgr" value="1.98e+43" constant="true"/>
      <parameter id="Vr_gssgr" name="Vr_gssgr" value="4.73e+39" constant="true"/>
      <parameter id="Kadp_hk" name="Kadp_hk" value="3.5" constant="true"/>
      <parameter id="Katp_hk" name="Katp_hk" value="1.1" constant="true"/>
      <parameter id="Keq_hk" name="Keq_hk" value="651" constant="true"/>
      <parameter id="Kg6p_hk" name="Kg6p_hk" value="0.02" constant="true"/>
      <parameter id="Kgluin2_hk" name="Kgluin2_hk" value="0.3" constant="true"/>
      <parameter id="Kgluin_hk" name="Kgluin_hk" value="0.03" constant="true"/>
      <parameter id="Vf_hk" name="Vf_hk" value="0.571" constant="true"/>
      <parameter id="f1_hk" name="f1_hk" value="0.01" constant="true"/>
      <parameter id="f2_hk" name="f2_hk" value="0.99" constant="true"/>
      <parameter id="K6pg_hpi" name="K6pg_hpi" value="0.015" constant="true"/>
      <parameter id="Kery4p_hpi" name="Kery4p_hpi" value="0.001" constant="true"/>
      <parameter id="Kf6p_hpi" name="Kf6p_hpi" value="0.05" constant="true"/>
      <parameter id="Kfbp_hpi" name="Kfbp_hpi" value="0.06" constant="true"/>
      <parameter id="Kg6p_hpi" name="Kg6p_hpi" value="0.4" constant="true"/>
      <parameter id="Vf_hpi" name="Vf_hpi" value="21.5" constant="true"/>
      <parameter id="Vr_hpi" name="Vr_hpi" value="0.63" constant="true"/>
      <parameter id="Keq_mdh1" name="Keq_mdh1" value="26700" constant="true"/>
      <parameter id="Kimal_mdh1" name="Kimal_mdh1" value="7.1" constant="true"/>
      <parameter id="Kinad_mdh1" name="Kinad_mdh1" value="0.094" constant="true"/>
      <parameter id="Kinadh_mdh1" name="Kinadh_mdh1" value="0.0049" constant="true"/>
      <parameter id="Kioaa_mdh1" name="Kioaa_mdh1" value="0.063" constant="true"/>
      <parameter id="Kmmal_mdh1" name="Kmmal_mdh1" value="1.1" constant="true"/>
      <parameter id="Kmnad_mdh1" name="Kmnad_mdh1" value="0.114" constant="true"/>
      <parameter id="Kmnadh_mdh1" name="Kmnadh_mdh1" value="0.026" constant="true"/>
      <parameter id="Kmoaa_mdh1" name="Kmoaa_mdh1" value="0.088" constant="true"/>
      <parameter id="Vf_mdh1" name="Vf_mdh1" value="8760" constant="true"/>
      <parameter id="Keq_mct1" name="Keq_mct1" value="1" constant="true"/>
      <parameter id="Klacin_mct1" name="Klacin_mct1" value="8.5" constant="true"/>
      <parameter id="Klacout_mct1" name="Klacout_mct1" value="0.5" constant="true"/>
      <parameter id="Vf_mct1" name="Vf_mct1" value="1.44573" constant="true"/>
      <parameter id="Vf_malpi" name="Vf_malpi" value="0.105" constant="true"/>
      <parameter id="Klacin_ldh" name="Klacin_ldh" value="4.7" constant="true"/>
      <parameter id="Knad_ldh" name="Knad_ldh" value="0.07" constant="true"/>
      <parameter id="Knadh_ldh" name="Knadh_ldh" value="0.002" constant="true"/>
      <parameter id="Kpyr_ldh" name="Kpyr_ldh" value="0.3" constant="true"/>
      <parameter id="Vf_ldh" name="Vf_ldh" value="42.7" constant="true"/>
      <parameter id="Vr_ldh" name="Vr_ldh" value="0.00367" constant="true"/>
      <parameter id="alpha_ldh" name="alpha_ldh" value="1" constant="true"/>
      <parameter id="beta_ldh" name="beta_ldh" value="1" constant="true"/>
      <parameter id="Kaadp_idh" name="Kaadp_idh" value="0.05" constant="true"/>
      <parameter id="Keq_idh" name="Keq_idh" value="30.5" constant="true"/>
      <parameter id="Kiatp_idh" name="Kiatp_idh" value="0.091" constant="true"/>
      <parameter id="Kiicit_idh" name="Kiicit_idh" value="0.0238" constant="true"/>
      <parameter id="Kinadh_idh" name="Kinadh_idh" value="0.029" constant="true"/>
      <parameter id="Kmicit_idh" name="Kmicit_idh" value="0.183" constant="true"/>
      <parameter id="Kmnad_idh" name="Kmnad_idh" value="0.074" constant="true"/>
      <parameter id="Vf_idh" name="Vf_idh" value="8400" constant="true"/>
    </listOfParameters>
    <listOfReactions>
      <reaction metaid="COPASI21" id="GLUT" name="GLUT" reversible="true">
        <annotation>
          <COPASI xmlns="http://www.copasi.org/static/sbml">
            <rdf:RDF xmlns:dcterms="http://purl.org/dc/terms/" xmlns:rdf="http://www.w3.org/1999/02/22-rdf-syntax-ns#">
              <rdf:Description rdf:about="#COPASI21">
                <dcterms:created>
                  <rdf:Description>
                    <dcterms:W3CDTF>2017-03-10T18:02:39Z</dcterms:W3CDTF>
                  </rdf:Description>
                </dcterms:created>
              </rdf:Description>
            </rdf:RDF>
          </COPASI>
        </annotation>
        <listOfReactants>
          <speciesReference species="Glu_out" stoichiometry="1"/>
        </listOfReactants>
        <listOfProducts>
          <speciesReference species="Glu_in" stoichiometry="1"/>
        </listOfProducts>
        <kineticLaw>
          <math xmlns="http://www.w3.org/1998/Math/MathML">
            <apply>
              <times/>
              <ci> cell </ci>
              <apply>
                <ci> Rate_Law_for_GLUT_1 </ci>
                <ci> Glu_in </ci>
                <ci> Glu_out </ci>
                <ci> Keq1_glut </ci>
                <ci> Keq_glut </ci>
                <ci> Kgluin1_glut </ci>
                <ci> Kgluin_glut </ci>
                <ci> Kgluout1_glut </ci>
                <ci> Kgluout_glut </ci>
                <ci> Vf_glut </ci>
                <ci> f1_glut </ci>
                <ci> f2_glut </ci>
              </apply>
            </apply>
          </math>
        </kineticLaw>
      </reaction>
      <reaction metaid="COPASI22" id="HK" name="HK" reversible="true">
        <annotation>
          <COPASI xmlns="http://www.copasi.org/static/sbml">
            <rdf:RDF xmlns:dcterms="http://purl.org/dc/terms/" xmlns:rdf="http://www.w3.org/1999/02/22-rdf-syntax-ns#">
              <rdf:Description rdf:about="#COPASI22">
                <dcterms:created>
                  <rdf:Description>
                    <dcterms:W3CDTF>2017-03-10T18:02:37Z</dcterms:W3CDTF>
                  </rdf:Description>
                </dcterms:created>
              </rdf:Description>
            </rdf:RDF>
          </COPASI>
        </annotation>
        <listOfReactants>
          <speciesReference species="Glu_in" stoichiometry="1"/>
          <speciesReference species="ATP" stoichiometry="1"/>
        </listOfReactants>
        <listOfProducts>
          <speciesReference species="G6P" stoichiometry="1"/>
          <speciesReference species="ADP" stoichiometry="1"/>
        </listOfProducts>
        <kineticLaw>
          <math xmlns="http://www.w3.org/1998/Math/MathML">
            <apply>
              <times/>
              <ci> cell </ci>
              <apply>
                <ci> Rate_Law_for_HK_1 </ci>
                <ci> ADP </ci>
                <ci> ATP </ci>
                <ci> G6P </ci>
                <ci> Glu_in </ci>
                <ci> Kadp_hk </ci>
                <ci> Katp_hk </ci>
                <ci> Keq_hk </ci>
                <ci> Kg6p_hk </ci>
                <ci> Kgluin2_hk </ci>
                <ci> Kgluin_hk </ci>
                <ci> Vf_hk </ci>
                <ci> f1_hk </ci>
                <ci> f2_hk </ci>
              </apply>
            </apply>
          </math>
        </kineticLaw>
      </reaction>
      <reaction metaid="COPASI23" id="HPI" name="HPI" reversible="true">
        <annotation>
          <COPASI xmlns="http://www.copasi.org/static/sbml">
            <rdf:RDF xmlns:dcterms="http://purl.org/dc/terms/" xmlns:rdf="http://www.w3.org/1999/02/22-rdf-syntax-ns#">
              <rdf:Description rdf:about="#COPASI23">
                <dcterms:created>
                  <rdf:Description>
                    <dcterms:W3CDTF>2017-03-10T18:05:47Z</dcterms:W3CDTF>
                  </rdf:Description>
                </dcterms:created>
              </rdf:Description>
            </rdf:RDF>
          </COPASI>
        </annotation>
        <listOfReactants>
          <speciesReference species="G6P" stoichiometry="1"/>
        </listOfReactants>
        <listOfProducts>
          <speciesReference species="F6P" stoichiometry="1"/>
        </listOfProducts>
        <listOfModifiers>
          <modifierSpeciesReference species="E4P"/>
          <modifierSpeciesReference species="FBP"/>
          <modifierSpeciesReference species="sixPG"/>
        </listOfModifiers>
        <kineticLaw>
          <math xmlns="http://www.w3.org/1998/Math/MathML">
            <apply>
              <times/>
              <ci> cell </ci>
              <apply>
                <ci> Rate_Law_for_HPI_1 </ci>
                <ci> E4P </ci>
                <ci> F6P </ci>
                <ci> FBP </ci>
                <ci> G6P </ci>
                <ci> K6pg_hpi </ci>
                <ci> Kery4p_hpi </ci>
                <ci> Kf6p_hpi </ci>
                <ci> Kfbp_hpi </ci>
                <ci> Kg6p_hpi </ci>
                <ci> Vf_hpi </ci>
                <ci> Vr_hpi </ci>
                <ci> sixPG </ci>
              </apply>
            </apply>
          </math>
        </kineticLaw>
      </reaction>
      <reaction metaid="COPASI24" id="PFK1" name="PFK1" reversible="true">
        <annotation>
          <COPASI xmlns="http://www.copasi.org/static/sbml">
            <rdf:RDF xmlns:dcterms="http://purl.org/dc/terms/" xmlns:rdf="http://www.w3.org/1999/02/22-rdf-syntax-ns#">
              <rdf:Description rdf:about="#COPASI24">
                <dcterms:created>
                  <rdf:Description>
                    <dcterms:W3CDTF>2017-03-10T18:07:50Z</dcterms:W3CDTF>
                  </rdf:Description>
                </dcterms:created>
              </rdf:Description>
            </rdf:RDF>
          </COPASI>
        </annotation>
        <listOfReactants>
          <speciesReference species="F6P" stoichiometry="1"/>
          <speciesReference species="ATP" stoichiometry="1"/>
        </listOfReactants>
        <listOfProducts>
          <speciesReference species="FBP" stoichiometry="1"/>
          <speciesReference species="ADP" stoichiometry="1"/>
        </listOfProducts>
        <listOfModifiers>
          <modifierSpeciesReference species="CIT"/>
        </listOfModifiers>
        <kineticLaw>
          <math xmlns="http://www.w3.org/1998/Math/MathML">
            <apply>
              <times/>
              <ci> cell </ci>
              <apply>
                <ci> Rate_Law_for_PFK1_1 </ci>
                <ci> ADP </ci>
                <ci> ATP </ci>
                <ci> CIT </ci>
                <ci> F26BP </ci>
                <ci> F6P </ci>
                <ci> FBP </ci>
                <ci> Kadp_pfk1 </ci>
                <ci> Katp_pfk1 </ci>
                <ci> Kcit_pfk1 </ci>
                <ci> Keq_pfk1 </ci>
                <ci> Kf26bp_pfk1 </ci>
                <ci> Kf6p_pfk1 </ci>
                <ci> Kfbp_pfk1 </ci>
                <ci> Kiatp_pfk1 </ci>
                <ci> L_pfk1 </ci>
                <ci> Vf_pfk1 </ci>
                <ci> alpha_pfk1 </ci>
                <ci> beta_pfk1 </ci>
              </apply>
            </apply>
          </math>
        </kineticLaw>
      </reaction>
      <reaction metaid="COPASI25" id="ALDO" name="ALDO" reversible="true">
        <annotation>
          <COPASI xmlns="http://www.copasi.org/static/sbml">
            <rdf:RDF xmlns:dcterms="http://purl.org/dc/terms/" xmlns:rdf="http://www.w3.org/1999/02/22-rdf-syntax-ns#">
              <rdf:Description rdf:about="#COPASI25">
                <dcterms:created>
                  <rdf:Description>
                    <dcterms:W3CDTF>2017-03-10T18:08:46Z</dcterms:W3CDTF>
                  </rdf:Description>
                </dcterms:created>
              </rdf:Description>
            </rdf:RDF>
          </COPASI>
        </annotation>
        <listOfReactants>
          <speciesReference species="FBP" stoichiometry="1"/>
        </listOfReactants>
        <listOfProducts>
          <speciesReference species="DHAP" stoichiometry="1"/>
          <speciesReference species="G3P" stoichiometry="1"/>
        </listOfProducts>
        <kineticLaw>
          <math xmlns="http://www.w3.org/1998/Math/MathML">
            <apply>
              <times/>
              <ci> cell </ci>
              <apply>
                <ci> Rate_Law_for_ALDO_1 </ci>
                <ci> DHAP </ci>
                <ci> FBP </ci>
                <ci> G3P </ci>
                <ci> Kdhap_aldo </ci>
                <ci> Kfbp_aldo </ci>
                <ci> Kg3p_aldo </ci>
                <ci> Vf_aldo </ci>
                <ci> Vr_aldo </ci>
              </apply>
            </apply>
          </math>
        </kineticLaw>
      </reaction>
      <reaction metaid="COPASI26" id="TPI" name="TPI" reversible="true">
        <annotation>
          <COPASI xmlns="http://www.copasi.org/static/sbml">
            <rdf:RDF xmlns:dcterms="http://purl.org/dc/terms/" xmlns:rdf="http://www.w3.org/1999/02/22-rdf-syntax-ns#">
              <rdf:Description rdf:about="#COPASI26">
                <dcterms:created>
                  <rdf:Description>
                    <dcterms:W3CDTF>2017-03-10T18:09:41Z</dcterms:W3CDTF>
                  </rdf:Description>
                </dcterms:created>
              </rdf:Description>
            </rdf:RDF>
          </COPASI>
        </annotation>
        <listOfReactants>
          <speciesReference species="DHAP" stoichiometry="1"/>
        </listOfReactants>
        <listOfProducts>
          <speciesReference species="G3P" stoichiometry="1"/>
        </listOfProducts>
        <kineticLaw>
          <math xmlns="http://www.w3.org/1998/Math/MathML">
            <apply>
              <times/>
              <ci> cell </ci>
              <apply>
                <ci> Rate_Law_for_TPI_1 </ci>
                <ci> DHAP </ci>
                <ci> G3P </ci>
                <ci> Kdhap_tpi </ci>
                <ci> Kg3p_tpi </ci>
                <ci> Vf_tpi </ci>
                <ci> Vr_tpi </ci>
              </apply>
            </apply>
          </math>
        </kineticLaw>
      </reaction>
      <reaction metaid="COPASI27" id="GAPDH" name="GAPDH" reversible="true">
        <annotation>
          <COPASI xmlns="http://www.copasi.org/static/sbml">
            <rdf:RDF xmlns:dcterms="http://purl.org/dc/terms/" xmlns:rdf="http://www.w3.org/1999/02/22-rdf-syntax-ns#">
              <rdf:Description rdf:about="#COPASI27">
                <dcterms:created>
                  <rdf:Description>
                    <dcterms:W3CDTF>2017-03-10T19:00:55Z</dcterms:W3CDTF>
                  </rdf:Description>
                </dcterms:created>
              </rdf:Description>
            </rdf:RDF>
          </COPASI>
        </annotation>
        <listOfReactants>
          <speciesReference species="G3P" stoichiometry="1"/>
          <speciesReference species="NAD" stoichiometry="1"/>
        </listOfReactants>
        <listOfProducts>
          <speciesReference species="thirteenBPG" stoichiometry="1"/>
          <speciesReference species="NADH" stoichiometry="1"/>
        </listOfProducts>
        <kineticLaw>
          <math xmlns="http://www.w3.org/1998/Math/MathML">
            <apply>
              <times/>
              <ci> cell </ci>
              <apply>
                <ci> Rate_Law_for_GAPDH_1 </ci>
                <ci> G3P </ci>
                <ci> Kbpg_gapdh </ci>
                <ci> Kg3p_gapdh </ci>
                <ci> Knad_gapdh </ci>
                <ci> Knadh_gapdh </ci>
                <ci> Kpi_gapdh </ci>
                <ci> NAD </ci>
                <ci> NADH </ci>
                <ci> Vf_gapdh </ci>
                <ci> Vr_gapdh </ci>
                <ci> cPi </ci>
                <ci> thirteenBPG </ci>
              </apply>
            </apply>
          </math>
        </kineticLaw>
      </reaction>
      <reaction metaid="COPASI28" id="PGK" name="PGK" reversible="true">
        <annotation>
          <COPASI xmlns="http://www.copasi.org/static/sbml">
            <rdf:RDF xmlns:dcterms="http://purl.org/dc/terms/" xmlns:rdf="http://www.w3.org/1999/02/22-rdf-syntax-ns#">
              <rdf:Description rdf:about="#COPASI28">
                <dcterms:created>
                  <rdf:Description>
                    <dcterms:W3CDTF>2017-03-10T18:10:28Z</dcterms:W3CDTF>
                  </rdf:Description>
                </dcterms:created>
              </rdf:Description>
            </rdf:RDF>
          </COPASI>
        </annotation>
        <listOfReactants>
          <speciesReference species="thirteenBPG" stoichiometry="1"/>
          <speciesReference species="ADP" stoichiometry="1"/>
        </listOfReactants>
        <listOfProducts>
          <speciesReference species="threePG" stoichiometry="1"/>
          <speciesReference species="ATP" stoichiometry="1"/>
        </listOfProducts>
        <kineticLaw>
          <math xmlns="http://www.w3.org/1998/Math/MathML">
            <apply>
              <times/>
              <ci> cell </ci>
              <apply>
                <ci> Rate_Law_for_PGK_1 </ci>
                <ci> ADP </ci>
                <ci> ATP </ci>
                <ci> Ka_pgk </ci>
                <ci> Kb_pgk </ci>
                <ci> Kp_pgk </ci>
                <ci> Kq_pgk </ci>
                <ci> Vf_pgk </ci>
                <ci> Vr_pgk </ci>
                <ci> alpha_pgk </ci>
                <ci> beta_pgk </ci>
                <ci> thirteenBPG </ci>
                <ci> threePG </ci>
              </apply>
            </apply>
          </math>
        </kineticLaw>
      </reaction>
      <reaction metaid="COPASI29" id="PGAM" name="PGAM" reversible="true">
        <annotation>
          <COPASI xmlns="http://www.copasi.org/static/sbml">
            <rdf:RDF xmlns:dcterms="http://purl.org/dc/terms/" xmlns:rdf="http://www.w3.org/1999/02/22-rdf-syntax-ns#">
              <rdf:Description rdf:about="#COPASI29">
                <dcterms:created>
                  <rdf:Description>
                    <dcterms:W3CDTF>2017-03-10T18:10:44Z</dcterms:W3CDTF>
                  </rdf:Description>
                </dcterms:created>
              </rdf:Description>
            </rdf:RDF>
          </COPASI>
        </annotation>
        <listOfReactants>
          <speciesReference species="threePG" stoichiometry="1"/>
        </listOfReactants>
        <listOfProducts>
          <speciesReference species="twoPG" stoichiometry="1"/>
        </listOfProducts>
        <kineticLaw>
          <math xmlns="http://www.w3.org/1998/Math/MathML">
            <apply>
              <times/>
              <ci> cell </ci>
              <apply>
                <ci> Rate_Law_for_PGAM_1 </ci>
                <ci> K2pg_pgam </ci>
                <ci> K3pg_pgam </ci>
                <ci> Vf_pgam </ci>
                <ci> Vr_pgam </ci>
                <ci> threePG </ci>
                <ci> twoPG </ci>
              </apply>
            </apply>
          </math>
        </kineticLaw>
      </reaction>
      <reaction metaid="COPASI30" id="ENO" name="ENO" reversible="true">
        <annotation>
          <COPASI xmlns="http://www.copasi.org/static/sbml">
            <rdf:RDF xmlns:dcterms="http://purl.org/dc/terms/" xmlns:rdf="http://www.w3.org/1999/02/22-rdf-syntax-ns#">
              <rdf:Description rdf:about="#COPASI30">
                <dcterms:created>
                  <rdf:Description>
                    <dcterms:W3CDTF>2017-03-10T19:03:56Z</dcterms:W3CDTF>
                  </rdf:Description>
                </dcterms:created>
              </rdf:Description>
            </rdf:RDF>
          </COPASI>
        </annotation>
        <listOfReactants>
          <speciesReference species="twoPG" stoichiometry="1"/>
        </listOfReactants>
        <listOfProducts>
          <speciesReference species="PEP" stoichiometry="1"/>
        </listOfProducts>
        <kineticLaw>
          <math xmlns="http://www.w3.org/1998/Math/MathML">
            <apply>
              <times/>
              <ci> cell </ci>
              <apply>
                <ci> Rate_Law_for_ENO_1 </ci>
                <ci> K2pg_eno </ci>
                <ci> Kpep_eno </ci>
                <ci> PEP </ci>
                <ci> Vf_eno </ci>
                <ci> Vr_eno </ci>
                <ci> twoPG </ci>
              </apply>
            </apply>
          </math>
        </kineticLaw>
      </reaction>
      <reaction metaid="COPASI31" id="PYK" name="PYK" reversible="true">
        <annotation>
          <COPASI xmlns="http://www.copasi.org/static/sbml">
            <rdf:RDF xmlns:dcterms="http://purl.org/dc/terms/" xmlns:rdf="http://www.w3.org/1999/02/22-rdf-syntax-ns#">
              <rdf:Description rdf:about="#COPASI31">
                <dcterms:created>
                  <rdf:Description>
                    <dcterms:W3CDTF>2017-03-10T18:28:55Z</dcterms:W3CDTF>
                  </rdf:Description>
                </dcterms:created>
              </rdf:Description>
            </rdf:RDF>
          </COPASI>
        </annotation>
        <listOfReactants>
          <speciesReference species="PEP" stoichiometry="1"/>
          <speciesReference species="ADP" stoichiometry="1"/>
        </listOfReactants>
        <listOfProducts>
          <speciesReference species="PYR" stoichiometry="1"/>
          <speciesReference species="ATP" stoichiometry="1"/>
        </listOfProducts>
        <kineticLaw>
          <math xmlns="http://www.w3.org/1998/Math/MathML">
            <apply>
              <times/>
              <ci> cell </ci>
              <apply>
                <ci> Rate_Law_for_PYK_1 </ci>
                <ci> ADP </ci>
                <ci> ATP </ci>
                <ci> Kadp_pyk </ci>
                <ci> Katp_pyk </ci>
                <ci> Keq_pyk </ci>
                <ci> Kpep_pyk </ci>
                <ci> Kpyr_pyk </ci>
                <ci> PEP </ci>
                <ci> PYR </ci>
                <ci> Vf_pyk </ci>
              </apply>
            </apply>
          </math>
        </kineticLaw>
      </reaction>
      <reaction metaid="COPASI32" id="LDH" name="LDH" reversible="true">
        <annotation>
          <COPASI xmlns="http://www.copasi.org/static/sbml">
            <rdf:RDF xmlns:dcterms="http://purl.org/dc/terms/" xmlns:rdf="http://www.w3.org/1999/02/22-rdf-syntax-ns#">
              <rdf:Description rdf:about="#COPASI32">
                <dcterms:created>
                  <rdf:Description>
                    <dcterms:W3CDTF>2017-03-10T18:49:56Z</dcterms:W3CDTF>
                  </rdf:Description>
                </dcterms:created>
              </rdf:Description>
            </rdf:RDF>
          </COPASI>
        </annotation>
        <listOfReactants>
          <speciesReference species="PYR" stoichiometry="1"/>
          <speciesReference species="NADH" stoichiometry="1"/>
        </listOfReactants>
        <listOfProducts>
          <speciesReference species="Lac_in" stoichiometry="1"/>
          <speciesReference species="NAD" stoichiometry="1"/>
        </listOfProducts>
        <kineticLaw>
          <math xmlns="http://www.w3.org/1998/Math/MathML">
            <apply>
              <times/>
              <ci> cell </ci>
              <apply>
                <ci> Rate_Law_for_LDH_1 </ci>
                <ci> Klacin_ldh </ci>
                <ci> Knad_ldh </ci>
                <ci> Knadh_ldh </ci>
                <ci> Kpyr_ldh </ci>
                <ci> Lac_in </ci>
                <ci> NAD </ci>
                <ci> NADH </ci>
                <ci> PYR </ci>
                <ci> Vf_ldh </ci>
                <ci> Vr_ldh </ci>
                <ci> alpha_ldh </ci>
                <ci> beta_ldh </ci>
              </apply>
            </apply>
          </math>
        </kineticLaw>
      </reaction>
      <reaction metaid="COPASI33" id="AK" name="AK" reversible="true">
        <annotation>
          <COPASI xmlns="http://www.copasi.org/static/sbml">
            <rdf:RDF xmlns:dcterms="http://purl.org/dc/terms/" xmlns:rdf="http://www.w3.org/1999/02/22-rdf-syntax-ns#">
              <rdf:Description rdf:about="#COPASI33">
                <dcterms:created>
                  <rdf:Description>
                    <dcterms:W3CDTF>2017-03-10T19:23:27Z</dcterms:W3CDTF>
                  </rdf:Description>
                </dcterms:created>
              </rdf:Description>
            </rdf:RDF>
          </COPASI>
        </annotation>
        <listOfReactants>
          <speciesReference species="ATP" stoichiometry="1"/>
          <speciesReference species="AMP" stoichiometry="1"/>
        </listOfReactants>
        <listOfProducts>
          <speciesReference species="ADP" stoichiometry="2"/>
        </listOfProducts>
        <kineticLaw>
          <math xmlns="http://www.w3.org/1998/Math/MathML">
            <apply>
              <times/>
              <ci> cell </ci>
              <apply>
                <ci> Rate_Law_for_AK_1 </ci>
                <ci> ADP </ci>
                <ci> AMP </ci>
                <ci> ATP </ci>
                <ci> Kmakf </ci>
                <ci> Kmakr </ci>
                <ci> Vf_ak </ci>
                <ci> Vr_ak </ci>
              </apply>
            </apply>
          </math>
        </kineticLaw>
      </reaction>
      <reaction metaid="COPASI34" id="ATPase" name="ATPase" reversible="true">
        <annotation>
          <COPASI xmlns="http://www.copasi.org/static/sbml">
            <rdf:RDF xmlns:dcterms="http://purl.org/dc/terms/" xmlns:rdf="http://www.w3.org/1999/02/22-rdf-syntax-ns#">
              <rdf:Description rdf:about="#COPASI34">
                <dcterms:created>
                  <rdf:Description>
                    <dcterms:W3CDTF>2017-03-10T19:13:51Z</dcterms:W3CDTF>
                  </rdf:Description>
                </dcterms:created>
              </rdf:Description>
            </rdf:RDF>
          </COPASI>
        </annotation>
        <listOfReactants>
          <speciesReference species="ATP" stoichiometry="1"/>
        </listOfReactants>
        <listOfProducts>
          <speciesReference species="ADP" stoichiometry="1"/>
        </listOfProducts>
        <kineticLaw>
          <math xmlns="http://www.w3.org/1998/Math/MathML">
            <apply>
              <times/>
              <ci> cell </ci>
              <apply>
                <ci> Rate_Law_for_ATPase_1 </ci>
                <ci> ADP </ci>
                <ci> ATP </ci>
                <ci> Katpf </ci>
                <ci> Katpr </ci>
                <ci> Vf_atpase </ci>
                <ci> Vr_atpase </ci>
                <ci> cH </ci>
                <ci> cPi </ci>
              </apply>
            </apply>
          </math>
        </kineticLaw>
      </reaction>
      <reaction metaid="COPASI35" id="DHases" name="DHases" reversible="true">
        <annotation>
          <COPASI xmlns="http://www.copasi.org/static/sbml">
            <rdf:RDF xmlns:dcterms="http://purl.org/dc/terms/" xmlns:rdf="http://www.w3.org/1999/02/22-rdf-syntax-ns#">
              <rdf:Description rdf:about="#COPASI35">
                <dcterms:created>
                  <rdf:Description>
                    <dcterms:W3CDTF>2017-03-10T19:04:24Z</dcterms:W3CDTF>
                  </rdf:Description>
                </dcterms:created>
              </rdf:Description>
            </rdf:RDF>
          </COPASI>
        </annotation>
        <listOfReactants>
          <speciesReference species="NADH" stoichiometry="1"/>
        </listOfReactants>
        <listOfProducts>
          <speciesReference species="NAD" stoichiometry="1"/>
        </listOfProducts>
        <kineticLaw>
          <math xmlns="http://www.w3.org/1998/Math/MathML">
            <apply>
              <times/>
              <ci> cell </ci>
              <apply>
                <minus/>
                <apply>
                  <times/>
                  <ci> k1 </ci>
                  <ci> NADH </ci>
                </apply>
                <apply>
                  <times/>
                  <ci> k2 </ci>
                  <ci> NAD </ci>
                </apply>
              </apply>
            </apply>
          </math>
        </kineticLaw>
      </reaction>
      <reaction metaid="COPASI36" id="MCT" name="MCT" reversible="true">
        <annotation>
          <COPASI xmlns="http://www.copasi.org/static/sbml">
            <rdf:RDF xmlns:dcterms="http://purl.org/dc/terms/" xmlns:rdf="http://www.w3.org/1999/02/22-rdf-syntax-ns#">
              <rdf:Description rdf:about="#COPASI36">
                <dcterms:created>
                  <rdf:Description>
                    <dcterms:W3CDTF>2017-03-10T18:44:27Z</dcterms:W3CDTF>
                  </rdf:Description>
                </dcterms:created>
              </rdf:Description>
            </rdf:RDF>
          </COPASI>
        </annotation>
        <listOfReactants>
          <speciesReference species="Lac_in" stoichiometry="1"/>
        </listOfReactants>
        <listOfProducts>
          <speciesReference species="Lac_out" stoichiometry="1"/>
        </listOfProducts>
        <kineticLaw>
          <math xmlns="http://www.w3.org/1998/Math/MathML">
            <apply>
              <times/>
              <ci> cell </ci>
              <apply>
                <ci> Rate_Law_for_MCT_2_1 </ci>
                <ci> Keq_mct1 </ci>
                <ci> Klacin_mct1 </ci>
                <ci> Klacout_mct1 </ci>
                <ci> Lac_in </ci>
                <ci> Lac_out </ci>
                <ci> Vf_mct1 </ci>
              </apply>
            </apply>
          </math>
        </kineticLaw>
      </reaction>
      <reaction metaid="COPASI37" id="G6PD" name="G6PD" reversible="true">
        <annotation>
          <COPASI xmlns="http://www.copasi.org/static/sbml">
            <rdf:RDF xmlns:dcterms="http://purl.org/dc/terms/" xmlns:rdf="http://www.w3.org/1999/02/22-rdf-syntax-ns#">
              <rdf:Description rdf:about="#COPASI37">
                <dcterms:created>
                  <rdf:Description>
                    <dcterms:W3CDTF>2017-03-10T19:02:50Z</dcterms:W3CDTF>
                  </rdf:Description>
                </dcterms:created>
              </rdf:Description>
            </rdf:RDF>
          </COPASI>
        </annotation>
        <listOfReactants>
          <speciesReference species="G6P" stoichiometry="1"/>
          <speciesReference species="NADP" stoichiometry="1"/>
        </listOfReactants>
        <listOfProducts>
          <speciesReference species="sixPG" stoichiometry="1"/>
          <speciesReference species="NADPH" stoichiometry="1"/>
        </listOfProducts>
        <kineticLaw>
          <math xmlns="http://www.w3.org/1998/Math/MathML">
            <apply>
              <times/>
              <ci> cell </ci>
              <apply>
                <ci> Rate_Law_for_G6PD_1 </ci>
                <ci> G6P </ci>
                <ci> NADP </ci>
                <ci> NADPH </ci>
                <ci> Vf_g6pd </ci>
                <ci> Vr_g6pd </ci>
                <ci> sixPG </ci>
              </apply>
            </apply>
          </math>
        </kineticLaw>
      </reaction>
      <reaction metaid="COPASI38" id="RPE" name="RPE" reversible="true">
        <annotation>
          <COPASI xmlns="http://www.copasi.org/static/sbml">
            <rdf:RDF xmlns:dcterms="http://purl.org/dc/terms/" xmlns:rdf="http://www.w3.org/1999/02/22-rdf-syntax-ns#">
              <rdf:Description rdf:about="#COPASI38">
                <dcterms:created>
                  <rdf:Description>
                    <dcterms:W3CDTF>2017-03-10T18:24:55Z</dcterms:W3CDTF>
                  </rdf:Description>
                </dcterms:created>
              </rdf:Description>
            </rdf:RDF>
          </COPASI>
        </annotation>
        <listOfReactants>
          <speciesReference species="Ru5P" stoichiometry="1"/>
        </listOfReactants>
        <listOfProducts>
          <speciesReference species="Xyl5P" stoichiometry="1"/>
        </listOfProducts>
        <kineticLaw>
          <math xmlns="http://www.w3.org/1998/Math/MathML">
            <apply>
              <times/>
              <ci> cell </ci>
              <apply>
                <ci> Rate_Law_for_RPE_1 </ci>
                <ci> Kf_rpe </ci>
                <ci> Kr_rpe </ci>
                <ci> Ru5P </ci>
                <ci> Vf_rpe </ci>
                <ci> Vr_rpe </ci>
                <ci> Xyl5P </ci>
              </apply>
            </apply>
          </math>
        </kineticLaw>
      </reaction>
      <reaction metaid="COPASI39" id="RPI" name="RPI" reversible="true">
        <annotation>
          <COPASI xmlns="http://www.copasi.org/static/sbml">
            <rdf:RDF xmlns:dcterms="http://purl.org/dc/terms/" xmlns:rdf="http://www.w3.org/1999/02/22-rdf-syntax-ns#">
              <rdf:Description rdf:about="#COPASI39">
                <dcterms:created>
                  <rdf:Description>
                    <dcterms:W3CDTF>2017-03-10T18:24:20Z</dcterms:W3CDTF>
                  </rdf:Description>
                </dcterms:created>
              </rdf:Description>
            </rdf:RDF>
          </COPASI>
        </annotation>
        <listOfReactants>
          <speciesReference species="Ru5P" stoichiometry="1"/>
        </listOfReactants>
        <listOfProducts>
          <speciesReference species="R5P" stoichiometry="1"/>
        </listOfProducts>
        <kineticLaw>
          <math xmlns="http://www.w3.org/1998/Math/MathML">
            <apply>
              <times/>
              <ci> cell </ci>
              <apply>
                <ci> Rate_Law_for_RPI_1 </ci>
                <ci> Kf_rpi </ci>
                <ci> Kr_rpi </ci>
                <ci> R5P </ci>
                <ci> Ru5P </ci>
                <ci> Vf_rpi </ci>
                <ci> Vr_rpi </ci>
              </apply>
            </apply>
          </math>
        </kineticLaw>
      </reaction>
      <reaction metaid="COPASI40" id="PRPPS" name="PRPPS" reversible="false">
        <annotation>
          <COPASI xmlns="http://www.copasi.org/static/sbml">
            <rdf:RDF xmlns:dcterms="http://purl.org/dc/terms/" xmlns:rdf="http://www.w3.org/1999/02/22-rdf-syntax-ns#">
              <rdf:Description rdf:about="#COPASI40">
                <dcterms:created>
                  <rdf:Description>
                    <dcterms:W3CDTF>2017-03-10T18:29:32Z</dcterms:W3CDTF>
                  </rdf:Description>
                </dcterms:created>
              </rdf:Description>
            </rdf:RDF>
          </COPASI>
        </annotation>
        <listOfReactants>
          <speciesReference species="R5P" stoichiometry="1"/>
        </listOfReactants>
        <kineticLaw>
          <math xmlns="http://www.w3.org/1998/Math/MathML">
            <apply>
              <times/>
              <ci> cell </ci>
              <apply>
                <ci> Rate_Law_for_PRPPS_1 </ci>
                <ci> Kmgatp_prpps </ci>
                <ci> Kr5p_prpps </ci>
                <ci> MgATP </ci>
                <ci> R5P </ci>
                <ci> Vf_prpps </ci>
              </apply>
            </apply>
          </math>
        </kineticLaw>
      </reaction>
      <reaction metaid="COPASI41" id="TK1" name="TK1" reversible="true">
        <annotation>
          <COPASI xmlns="http://www.copasi.org/static/sbml">
            <rdf:RDF xmlns:dcterms="http://purl.org/dc/terms/" xmlns:rdf="http://www.w3.org/1999/02/22-rdf-syntax-ns#">
              <rdf:Description rdf:about="#COPASI41">
                <dcterms:created>
                  <rdf:Description>
                    <dcterms:W3CDTF>2017-03-10T18:22:15Z</dcterms:W3CDTF>
                  </rdf:Description>
                </dcterms:created>
              </rdf:Description>
            </rdf:RDF>
          </COPASI>
        </annotation>
        <listOfReactants>
          <speciesReference species="R5P" stoichiometry="1"/>
          <speciesReference species="Xyl5P" stoichiometry="1"/>
        </listOfReactants>
        <listOfProducts>
          <speciesReference species="G3P" stoichiometry="1"/>
          <speciesReference species="S7P" stoichiometry="1"/>
        </listOfProducts>
        <kineticLaw>
          <math xmlns="http://www.w3.org/1998/Math/MathML">
            <apply>
              <times/>
              <ci> cell </ci>
              <apply>
                <ci> Rate_Law_for_TK1_1 </ci>
                <ci> G3P </ci>
                <ci> R5P </ci>
                <ci> S7P </ci>
                <ci> Vf_tk1 </ci>
                <ci> Vr_tk1 </ci>
                <ci> Xyl5P </ci>
              </apply>
            </apply>
          </math>
        </kineticLaw>
      </reaction>
      <reaction metaid="COPASI42" id="TK2" name="TK2" reversible="true">
        <annotation>
          <COPASI xmlns="http://www.copasi.org/static/sbml">
            <rdf:RDF xmlns:dcterms="http://purl.org/dc/terms/" xmlns:rdf="http://www.w3.org/1999/02/22-rdf-syntax-ns#">
              <rdf:Description rdf:about="#COPASI42">
                <dcterms:created>
                  <rdf:Description>
                    <dcterms:W3CDTF>2017-03-10T18:21:37Z</dcterms:W3CDTF>
                  </rdf:Description>
                </dcterms:created>
              </rdf:Description>
            </rdf:RDF>
          </COPASI>
        </annotation>
        <listOfReactants>
          <speciesReference species="E4P" stoichiometry="1"/>
          <speciesReference species="Xyl5P" stoichiometry="1"/>
        </listOfReactants>
        <listOfProducts>
          <speciesReference species="F6P" stoichiometry="1"/>
          <speciesReference species="G3P" stoichiometry="1"/>
        </listOfProducts>
        <kineticLaw>
          <math xmlns="http://www.w3.org/1998/Math/MathML">
            <apply>
              <times/>
              <ci> cell </ci>
              <apply>
                <ci> Rate_Law_for_TK2_1 </ci>
                <ci> E4P </ci>
                <ci> F6P </ci>
                <ci> G3P </ci>
                <ci> Vf_tk2 </ci>
                <ci> Vr_tk2 </ci>
                <ci> Xyl5P </ci>
              </apply>
            </apply>
          </math>
        </kineticLaw>
      </reaction>
      <reaction metaid="COPASI43" id="GPX" name="GPX" reversible="true">
        <annotation>
          <COPASI xmlns="http://www.copasi.org/static/sbml">
            <rdf:RDF xmlns:dcterms="http://purl.org/dc/terms/" xmlns:rdf="http://www.w3.org/1999/02/22-rdf-syntax-ns#">
              <rdf:Description rdf:about="#COPASI43">
                <dcterms:created>
                  <rdf:Description>
                    <dcterms:W3CDTF>2017-03-10T18:52:14Z</dcterms:W3CDTF>
                  </rdf:Description>
                </dcterms:created>
              </rdf:Description>
            </rdf:RDF>
          </COPASI>
        </annotation>
        <listOfReactants>
          <speciesReference species="GSH" stoichiometry="1"/>
        </listOfReactants>
        <listOfProducts>
          <speciesReference species="GSSG" stoichiometry="1"/>
        </listOfProducts>
        <kineticLaw>
          <math xmlns="http://www.w3.org/1998/Math/MathML">
            <apply>
              <times/>
              <ci> cell </ci>
              <apply>
                <ci> Rate_Law_for_GPX_1 </ci>
                <ci> GSH </ci>
                <ci> Vf_gpx </ci>
              </apply>
            </apply>
          </math>
        </kineticLaw>
      </reaction>
      <reaction metaid="COPASI44" id="GSSGR" name="GSSGR" reversible="true">
        <annotation>
          <COPASI xmlns="http://www.copasi.org/static/sbml">
            <rdf:RDF xmlns:dcterms="http://purl.org/dc/terms/" xmlns:rdf="http://www.w3.org/1999/02/22-rdf-syntax-ns#">
              <rdf:Description rdf:about="#COPASI44">
                <dcterms:created>
                  <rdf:Description>
                    <dcterms:W3CDTF>2017-03-10T18:51:29Z</dcterms:W3CDTF>
                  </rdf:Description>
                </dcterms:created>
              </rdf:Description>
            </rdf:RDF>
          </COPASI>
        </annotation>
        <listOfReactants>
          <speciesReference species="GSSG" stoichiometry="1"/>
          <speciesReference species="NADPH" stoichiometry="1"/>
        </listOfReactants>
        <listOfProducts>
          <speciesReference species="GSH" stoichiometry="1"/>
          <speciesReference species="NADP" stoichiometry="1"/>
        </listOfProducts>
        <kineticLaw>
          <math xmlns="http://www.w3.org/1998/Math/MathML">
            <apply>
              <times/>
              <ci> cell </ci>
              <apply>
                <ci> Rate_Law_for_GSSGR_1 </ci>
                <ci> GSH </ci>
                <ci> GSSG </ci>
                <ci> NADP </ci>
                <ci> NADPH </ci>
                <ci> Vf_gssgr </ci>
                <ci> Vr_gssgr </ci>
              </apply>
            </apply>
          </math>
        </kineticLaw>
      </reaction>
      <reaction metaid="COPASI45" id="PDH" name="PDH" reversible="true">
        <annotation>
          <COPASI xmlns="http://www.copasi.org/static/sbml">
            <rdf:RDF xmlns:dcterms="http://purl.org/dc/terms/" xmlns:rdf="http://www.w3.org/1999/02/22-rdf-syntax-ns#">
              <rdf:Description rdf:about="#COPASI45">
                <dcterms:created>
                  <rdf:Description>
                    <dcterms:W3CDTF>2017-03-10T18:39:57Z</dcterms:W3CDTF>
                  </rdf:Description>
                </dcterms:created>
              </rdf:Description>
            </rdf:RDF>
          </COPASI>
        </annotation>
        <listOfReactants>
          <speciesReference species="Pyr" stoichiometry="1"/>
        </listOfReactants>
        <listOfProducts>
          <speciesReference species="AcCoA" stoichiometry="1"/>
        </listOfProducts>
        <kineticLaw>
          <math xmlns="http://www.w3.org/1998/Math/MathML">
            <apply>
              <times/>
              <ci> cell </ci>
              <apply>
                <ci> Rate_Law_for_PDH_1 </ci>
                <ci> AcCoA </ci>
                <ci> Kcoash_pdh </ci>
                <ci> Keq_pdh </ci>
                <ci> Kiaccoa_pdh </ci>
                <ci> Kinadh_pdh </ci>
                <ci> Knad_pdh </ci>
                <ci> Kpyr_pdh </ci>
                <ci> Pyr </ci>
                <ci> Vf_pdh </ci>
                <ci> mCO2 </ci>
                <ci> mCoASH </ci>
                <ci> mNAD </ci>
                <ci> mNADH </ci>
              </apply>
            </apply>
          </math>
        </kineticLaw>
      </reaction>
      <reaction metaid="COPASI46" id="CS" name="CS" reversible="true">
        <annotation>
          <COPASI xmlns="http://www.copasi.org/static/sbml">
            <rdf:RDF xmlns:dcterms="http://purl.org/dc/terms/" xmlns:rdf="http://www.w3.org/1999/02/22-rdf-syntax-ns#">
              <rdf:Description rdf:about="#COPASI46">
                <dcterms:created>
                  <rdf:Description>
                    <dcterms:W3CDTF>2017-03-10T19:05:10Z</dcterms:W3CDTF>
                  </rdf:Description>
                </dcterms:created>
              </rdf:Description>
            </rdf:RDF>
          </COPASI>
        </annotation>
        <listOfReactants>
          <speciesReference species="AcCoA" stoichiometry="1"/>
          <speciesReference species="mOAA" stoichiometry="1"/>
        </listOfReactants>
        <listOfProducts>
          <speciesReference species="mCIT" stoichiometry="1"/>
        </listOfProducts>
        <listOfModifiers>
          <modifierSpeciesReference species="mSCoA"/>
        </listOfModifiers>
        <kineticLaw>
          <math xmlns="http://www.w3.org/1998/Math/MathML">
            <apply>
              <times/>
              <ci> cell </ci>
              <apply>
                <ci> Rate_Law_for_CS_1 </ci>
                <ci> AcCoA </ci>
                <ci> Kaccoa_cs </ci>
                <ci> Keq_cs </ci>
                <ci> Kiadp_cs </ci>
                <ci> Kiamp_cs </ci>
                <ci> Kiatp_cs </ci>
                <ci> Kicit_cs </ci>
                <ci> Kicoash_cs </ci>
                <ci> Kioaa_cs </ci>
                <ci> Kiscoa_cs </ci>
                <ci> Koaa_cs </ci>
                <ci> Padp </ci>
                <ci> Pamp </ci>
                <ci> Patp </ci>
                <ci> Pcit </ci>
                <ci> Vf_cs </ci>
                <ci> mADP </ci>
                <ci> mAMP </ci>
                <ci> mATP </ci>
                <ci> mCIT </ci>
                <ci> mCoASH </ci>
                <ci> mOAA </ci>
                <ci> mSCoA </ci>
              </apply>
            </apply>
          </math>
        </kineticLaw>
      </reaction>
      <reaction metaid="COPASI47" id="TA" name="TA" reversible="true">
        <annotation>
          <COPASI xmlns="http://www.copasi.org/static/sbml">
            <rdf:RDF xmlns:dcterms="http://purl.org/dc/terms/" xmlns:rdf="http://www.w3.org/1999/02/22-rdf-syntax-ns#">
              <rdf:Description rdf:about="#COPASI47">
                <dcterms:created>
                  <rdf:Description>
                    <dcterms:W3CDTF>2017-03-10T18:22:46Z</dcterms:W3CDTF>
                  </rdf:Description>
                </dcterms:created>
              </rdf:Description>
            </rdf:RDF>
          </COPASI>
        </annotation>
        <listOfReactants>
          <speciesReference species="S7P" stoichiometry="1"/>
          <speciesReference species="G3P" stoichiometry="1"/>
        </listOfReactants>
        <listOfProducts>
          <speciesReference species="E4P" stoichiometry="1"/>
          <speciesReference species="F6P" stoichiometry="1"/>
        </listOfProducts>
        <kineticLaw>
          <math xmlns="http://www.w3.org/1998/Math/MathML">
            <apply>
              <times/>
              <ci> cell </ci>
              <apply>
                <ci> Rate_Law_for_TA_1 </ci>
                <ci> E4P </ci>
                <ci> F6P </ci>
                <ci> G3P </ci>
                <ci> S7P </ci>
                <ci> Vf_ta </ci>
                <ci> Vr_ta </ci>
              </apply>
            </apply>
          </math>
        </kineticLaw>
      </reaction>
      <reaction metaid="COPASI48" id="IDH" name="IDH" reversible="true">
        <annotation>
          <COPASI xmlns="http://www.copasi.org/static/sbml">
            <rdf:RDF xmlns:dcterms="http://purl.org/dc/terms/" xmlns:rdf="http://www.w3.org/1999/02/22-rdf-syntax-ns#">
              <rdf:Description rdf:about="#COPASI48">
                <dcterms:created>
                  <rdf:Description>
                    <dcterms:W3CDTF>2017-03-10T18:50:45Z</dcterms:W3CDTF>
                  </rdf:Description>
                </dcterms:created>
              </rdf:Description>
            </rdf:RDF>
          </COPASI>
        </annotation>
        <listOfReactants>
          <speciesReference species="mICIT" stoichiometry="1"/>
        </listOfReactants>
        <listOfProducts>
          <speciesReference species="mAKG" stoichiometry="1"/>
        </listOfProducts>
        <kineticLaw>
          <math xmlns="http://www.w3.org/1998/Math/MathML">
            <apply>
              <times/>
              <ci> cell </ci>
              <apply>
                <ci> Rate_Law_for_IDH_1 </ci>
                <ci> K </ci>
                <ci> Kaadp_idh </ci>
                <ci> Keq_idh </ci>
                <ci> Khadp </ci>
                <ci> Khatp </ci>
                <ci> Kiatp_idh </ci>
                <ci> Kiicit_idh </ci>
                <ci> Kinadh_idh </ci>
                <ci> Kkadp </ci>
                <ci> Kkatp </ci>
                <ci> Kmgadp </ci>
                <ci> Kmgatp </ci>
                <ci> Kmicit_idh </ci>
                <ci> Kmnad_idh </ci>
                <ci> Mg </ci>
                <ci> Vf_idh </ci>
                <ci> mADP </ci>
                <ci> mAKG </ci>
                <ci> mATP </ci>
                <ci> mCO2 </ci>
                <ci> mH </ci>
                <ci> mICIT </ci>
                <ci> mNAD </ci>
                <ci> mNADH </ci>
              </apply>
            </apply>
          </math>
        </kineticLaw>
      </reaction>
      <reaction metaid="COPASI49" id="AKGD" name="AKGD" reversible="true">
        <annotation>
          <COPASI xmlns="http://www.copasi.org/static/sbml">
            <rdf:RDF xmlns:dcterms="http://purl.org/dc/terms/" xmlns:rdf="http://www.w3.org/1999/02/22-rdf-syntax-ns#">
              <rdf:Description rdf:about="#COPASI49">
                <dcterms:created>
                  <rdf:Description>
                    <dcterms:W3CDTF>2017-03-10T19:22:45Z</dcterms:W3CDTF>
                  </rdf:Description>
                </dcterms:created>
              </rdf:Description>
            </rdf:RDF>
          </COPASI>
        </annotation>
        <listOfReactants>
          <speciesReference species="mAKG" stoichiometry="1"/>
        </listOfReactants>
        <listOfProducts>
          <speciesReference species="mSCoA" stoichiometry="1"/>
        </listOfProducts>
        <kineticLaw>
          <math xmlns="http://www.w3.org/1998/Math/MathML">
            <apply>
              <times/>
              <ci> cell </ci>
              <apply>
                <ci> Rate_Law_for_AKGD_1 </ci>
                <ci> K </ci>
                <ci> Kaadp_akgd </ci>
                <ci> Keq_akgd </ci>
                <ci> Khadp </ci>
                <ci> Khatp </ci>
                <ci> Kiatp_akgd </ci>
                <ci> Kinadh_akgd </ci>
                <ci> Kiscoa_akgd </ci>
                <ci> Kkadp </ci>
                <ci> Kkatp </ci>
                <ci> Kmakg_akgd </ci>
                <ci> Kmcoash_akgd </ci>
                <ci> Kmgadp </ci>
                <ci> Kmgatp </ci>
                <ci> Kmnad_akgd </ci>
                <ci> Mg </ci>
                <ci> Vf_akgd </ci>
                <ci> mADP </ci>
                <ci> mAKG </ci>
                <ci> mATP </ci>
                <ci> mCO2 </ci>
                <ci> mCoASH </ci>
                <ci> mH </ci>
                <ci> mNAD </ci>
                <ci> mNADH </ci>
                <ci> mSCoA </ci>
              </apply>
            </apply>
          </math>
        </kineticLaw>
      </reaction>
      <reaction metaid="COPASI50" id="SCOAS" name="SCOAS" reversible="true">
        <annotation>
          <COPASI xmlns="http://www.copasi.org/static/sbml">
            <rdf:RDF xmlns:dcterms="http://purl.org/dc/terms/" xmlns:rdf="http://www.w3.org/1999/02/22-rdf-syntax-ns#">
              <rdf:Description rdf:about="#COPASI50">
                <dcterms:created>
                  <rdf:Description>
                    <dcterms:W3CDTF>2017-03-10T18:23:45Z</dcterms:W3CDTF>
                  </rdf:Description>
                </dcterms:created>
              </rdf:Description>
            </rdf:RDF>
          </COPASI>
        </annotation>
        <listOfReactants>
          <speciesReference species="mSCoA" stoichiometry="1"/>
        </listOfReactants>
        <listOfProducts>
          <speciesReference species="mSUC" stoichiometry="1"/>
        </listOfProducts>
        <kineticLaw>
          <math xmlns="http://www.w3.org/1998/Math/MathML">
            <apply>
              <times/>
              <ci> cell </ci>
              <apply>
                <ci> Rate_Law_for_SCOAS_1 </ci>
                <ci> Keq_s </ci>
                <ci> Kicoash_s </ci>
                <ci> Kigdp_s </ci>
                <ci> Kigtp_s </ci>
                <ci> Kipi_s </ci>
                <ci> Kiscoa_s </ci>
                <ci> Kisuc_s </ci>
                <ci> Kmcoash_s </ci>
                <ci> Kmgdp_s </ci>
                <ci> Kmgtp_s </ci>
                <ci> Kmpi_s </ci>
                <ci> Kmscoa_s </ci>
                <ci> Kmsuc_s </ci>
                <ci> Vf_s </ci>
                <ci> mCoASH </ci>
                <ci> mGDP </ci>
                <ci> mGTP </ci>
                <ci> mPi </ci>
                <ci> mSCoA </ci>
                <ci> mSUC </ci>
              </apply>
            </apply>
          </math>
        </kineticLaw>
      </reaction>
      <reaction metaid="COPASI51" id="SDH" name="SDH" reversible="true">
        <annotation>
          <COPASI xmlns="http://www.copasi.org/static/sbml">
            <rdf:RDF xmlns:dcterms="http://purl.org/dc/terms/" xmlns:rdf="http://www.w3.org/1999/02/22-rdf-syntax-ns#">
              <rdf:Description rdf:about="#COPASI51">
                <dcterms:created>
                  <rdf:Description>
                    <dcterms:W3CDTF>2017-03-10T18:23:21Z</dcterms:W3CDTF>
                  </rdf:Description>
                </dcterms:created>
              </rdf:Description>
            </rdf:RDF>
          </COPASI>
        </annotation>
        <listOfReactants>
          <speciesReference species="mSUC" stoichiometry="1"/>
        </listOfReactants>
        <listOfProducts>
          <speciesReference species="mFUM" stoichiometry="1"/>
        </listOfProducts>
        <listOfModifiers>
          <modifierSpeciesReference species="mOAA"/>
        </listOfModifiers>
        <kineticLaw>
          <math xmlns="http://www.w3.org/1998/Math/MathML">
            <apply>
              <times/>
              <ci> cell </ci>
              <apply>
                <ci> Rate_Law_for_SDH_1 </ci>
                <ci> Kafum_sdh </ci>
                <ci> Kasuc_sdh </ci>
                <ci> Keq_sdh </ci>
                <ci> Kifum_sdh </ci>
                <ci> Kioaa_sdh </ci>
                <ci> Kisuc_sdh </ci>
                <ci> Kmcoq_sdh </ci>
                <ci> Kmfum_sdh </ci>
                <ci> Kmqh2_sdh </ci>
                <ci> Kmsuc_sdh </ci>
                <ci> Vf_sdh </ci>
                <ci> mCOQ </ci>
                <ci> mFUM </ci>
                <ci> mOAA </ci>
                <ci> mQH2 </ci>
                <ci> mSUC </ci>
              </apply>
            </apply>
          </math>
        </kineticLaw>
      </reaction>
      <reaction metaid="COPASI52" id="FUM" name="FUM" reversible="true">
        <annotation>
          <COPASI xmlns="http://www.copasi.org/static/sbml">
            <rdf:RDF xmlns:dcterms="http://purl.org/dc/terms/" xmlns:rdf="http://www.w3.org/1999/02/22-rdf-syntax-ns#">
              <rdf:Description rdf:about="#COPASI52">
                <dcterms:created>
                  <rdf:Description>
                    <dcterms:W3CDTF>2017-03-10T19:02:49Z</dcterms:W3CDTF>
                  </rdf:Description>
                </dcterms:created>
              </rdf:Description>
            </rdf:RDF>
          </COPASI>
        </annotation>
        <listOfReactants>
          <speciesReference species="mFUM" stoichiometry="1"/>
        </listOfReactants>
        <listOfProducts>
          <speciesReference species="mMAL" stoichiometry="1"/>
        </listOfProducts>
        <listOfModifiers>
          <modifierSpeciesReference species="mCIT"/>
        </listOfModifiers>
        <kineticLaw>
          <math xmlns="http://www.w3.org/1998/Math/MathML">
            <apply>
              <times/>
              <ci> cell </ci>
              <apply>
                <ci> Rate_Law_for_FUM_1 </ci>
                <ci> K </ci>
                <ci> Keq_fum </ci>
                <ci> Khadp </ci>
                <ci> Khatp </ci>
                <ci> Kiadp_fum </ci>
                <ci> Kiatp_fum </ci>
                <ci> Kicit_fum </ci>
                <ci> Kigdp_fum </ci>
                <ci> Kigtp_fum </ci>
                <ci> Kkadp </ci>
                <ci> Kkatp </ci>
                <ci> Kmfum_fum </ci>
                <ci> Kmgadp </ci>
                <ci> Kmgatp </ci>
                <ci> Kmmal_fum </ci>
                <ci> Mg </ci>
                <ci> Vf_fum </ci>
                <ci> mADP </ci>
                <ci> mATP </ci>
                <ci> mCIT </ci>
                <ci> mFUM </ci>
                <ci> mGDP </ci>
                <ci> mGTP </ci>
                <ci> mH </ci>
                <ci> mMAL </ci>
              </apply>
            </apply>
          </math>
        </kineticLaw>
      </reaction>
      <reaction metaid="COPASI53" id="MDH2" name="MDH2" reversible="true">
        <annotation>
          <COPASI xmlns="http://www.copasi.org/static/sbml">
            <rdf:RDF xmlns:dcterms="http://purl.org/dc/terms/" xmlns:rdf="http://www.w3.org/1999/02/22-rdf-syntax-ns#">
              <rdf:Description rdf:about="#COPASI53">
                <dcterms:created>
                  <rdf:Description>
                    <dcterms:W3CDTF>2017-03-10T18:43:13Z</dcterms:W3CDTF>
                  </rdf:Description>
                </dcterms:created>
              </rdf:Description>
            </rdf:RDF>
          </COPASI>
        </annotation>
        <listOfReactants>
          <speciesReference species="mMAL" stoichiometry="1"/>
        </listOfReactants>
        <listOfProducts>
          <speciesReference species="mOAA" stoichiometry="1"/>
        </listOfProducts>
        <kineticLaw>
          <math xmlns="http://www.w3.org/1998/Math/MathML">
            <apply>
              <times/>
              <ci> cell </ci>
              <apply>
                <ci> Rate_Law_for_MDH2_1 </ci>
                <ci> Keq_mdh2 </ci>
                <ci> Kimal_mdh2 </ci>
                <ci> Kinad_mdh2 </ci>
                <ci> Kinadh_mdh2 </ci>
                <ci> Kioaa_mdh2 </ci>
                <ci> Kmmal_mdh2 </ci>
                <ci> Kmnad_mdh2 </ci>
                <ci> Kmnadh_mdh2 </ci>
                <ci> Kmoaa_mdh2 </ci>
                <ci> Vf_mdh2 </ci>
                <ci> alpha_mdh2 </ci>
                <ci> mMAL </ci>
                <ci> mNAD </ci>
                <ci> mNADH </ci>
                <ci> mOAA </ci>
              </apply>
            </apply>
          </math>
        </kineticLaw>
      </reaction>
      <reaction metaid="COPASI54" id="GOT2" name="GOT2" reversible="true">
        <annotation>
          <COPASI xmlns="http://www.copasi.org/static/sbml">
            <rdf:RDF xmlns:dcterms="http://purl.org/dc/terms/" xmlns:rdf="http://www.w3.org/1999/02/22-rdf-syntax-ns#">
              <rdf:Description rdf:about="#COPASI54">
                <dcterms:created>
                  <rdf:Description>
                    <dcterms:W3CDTF>2017-03-10T18:53:18Z</dcterms:W3CDTF>
                  </rdf:Description>
                </dcterms:created>
              </rdf:Description>
            </rdf:RDF>
          </COPASI>
        </annotation>
        <listOfReactants>
          <speciesReference species="mAKG" stoichiometry="1"/>
          <speciesReference species="mASP" stoichiometry="1"/>
        </listOfReactants>
        <listOfProducts>
          <speciesReference species="mGlutamate" stoichiometry="1"/>
          <speciesReference species="mOAA" stoichiometry="1"/>
        </listOfProducts>
        <kineticLaw>
          <math xmlns="http://www.w3.org/1998/Math/MathML">
            <apply>
              <times/>
              <ci> cell </ci>
              <apply>
                <ci> Rate_Law_for_GOT2_1 </ci>
                <ci> Keq_got2 </ci>
                <ci> KiAKG_got2 </ci>
                <ci> Kiasp_got2 </ci>
                <ci> Kiglu_got2 </ci>
                <ci> Kmakg_got2 </ci>
                <ci> Kmasp_got2 </ci>
                <ci> Kmglu_got2 </ci>
                <ci> Kmoaa_got2 </ci>
                <ci> Vf_got2 </ci>
                <ci> mAKG </ci>
                <ci> mASP </ci>
                <ci> mGlutamate </ci>
                <ci> mOAA </ci>
              </apply>
            </apply>
          </math>
        </kineticLaw>
      </reaction>
      <reaction metaid="COPASI55" id="MDH1" name="MDH1" reversible="true">
        <annotation>
          <COPASI xmlns="http://www.copasi.org/static/sbml">
            <rdf:RDF xmlns:dcterms="http://purl.org/dc/terms/" xmlns:rdf="http://www.w3.org/1999/02/22-rdf-syntax-ns#">
              <rdf:Description rdf:about="#COPASI55">
                <dcterms:created>
                  <rdf:Description>
                    <dcterms:W3CDTF>2017-03-10T18:43:33Z</dcterms:W3CDTF>
                  </rdf:Description>
                </dcterms:created>
              </rdf:Description>
            </rdf:RDF>
          </COPASI>
        </annotation>
        <listOfReactants>
          <speciesReference species="OAA" stoichiometry="1"/>
          <speciesReference species="NADH" stoichiometry="1"/>
        </listOfReactants>
        <listOfProducts>
          <speciesReference species="MAL" stoichiometry="1"/>
          <speciesReference species="NAD" stoichiometry="1"/>
        </listOfProducts>
        <kineticLaw>
          <math xmlns="http://www.w3.org/1998/Math/MathML">
            <apply>
              <times/>
              <ci> cell </ci>
              <apply>
                <ci> Rate_Law_for_MDH1_1 </ci>
                <ci> Keq_mdh1 </ci>
                <ci> Kimal_mdh1 </ci>
                <ci> Kinad_mdh1 </ci>
                <ci> Kinadh_mdh1 </ci>
                <ci> Kioaa_mdh1 </ci>
                <ci> Kmmal_mdh1 </ci>
                <ci> Kmnad_mdh1 </ci>
                <ci> Kmnadh_mdh1 </ci>
                <ci> Kmoaa_mdh1 </ci>
                <ci> MAL </ci>
                <ci> NAD </ci>
                <ci> NADH </ci>
                <ci> OAA </ci>
                <ci> Vf_mdh1 </ci>
              </apply>
            </apply>
          </math>
        </kineticLaw>
      </reaction>
      <reaction metaid="COPASI56" id="GOT1" name="GOT1" reversible="true">
        <annotation>
          <COPASI xmlns="http://www.copasi.org/static/sbml">
            <rdf:RDF xmlns:dcterms="http://purl.org/dc/terms/" xmlns:rdf="http://www.w3.org/1999/02/22-rdf-syntax-ns#">
              <rdf:Description rdf:about="#COPASI56">
                <dcterms:created>
                  <rdf:Description>
                    <dcterms:W3CDTF>2017-03-10T18:54:50Z</dcterms:W3CDTF>
                  </rdf:Description>
                </dcterms:created>
              </rdf:Description>
            </rdf:RDF>
          </COPASI>
        </annotation>
        <listOfReactants>
          <speciesReference species="ASP" stoichiometry="1"/>
          <speciesReference species="AKG" stoichiometry="1"/>
        </listOfReactants>
        <listOfProducts>
          <speciesReference species="OAA" stoichiometry="1"/>
          <speciesReference species="Glutamate" stoichiometry="1"/>
        </listOfProducts>
        <kineticLaw>
          <math xmlns="http://www.w3.org/1998/Math/MathML">
            <apply>
              <times/>
              <ci> cell </ci>
              <apply>
                <ci> Rate_Law_for_GOT1_1 </ci>
                <ci> AKG </ci>
                <ci> ASP </ci>
                <ci> Glutamate </ci>
                <ci> Keq_got1 </ci>
                <ci> KiAKG_got1 </ci>
                <ci> Kiasp_got1 </ci>
                <ci> Kiglu_got1 </ci>
                <ci> Kmakg_got1 </ci>
                <ci> Kmasp_got1 </ci>
                <ci> Kmglu_got1 </ci>
                <ci> Kmoaa_got1 </ci>
                <ci> OAA </ci>
                <ci> Vf_got1 </ci>
              </apply>
            </apply>
          </math>
          <listOfParameters>
            <parameter id="Keq_got1" name="Keq_got1" value="1.56"/>
            <parameter id="KiAKG_got1" name="KiAKG_got1" value="26.5"/>
            <parameter id="Kiasp_got1" name="Kiasp_got1" value="3.9"/>
            <parameter id="Kiglu_got1" name="Kiglu_got1" value="8.4"/>
            <parameter id="Kmakg_got1" name="Kmakg_got1" value="0.38"/>
            <parameter id="Kmasp_got1" name="Kmasp_got1" value="4.4"/>
            <parameter id="Kmglu_got1" name="Kmglu_got1" value="9.6"/>
            <parameter id="Kmoaa_got1" name="Kmoaa_got1" value="0.095"/>
            <parameter id="Vf_got1" name="Vf_got1" value="325"/>
          </listOfParameters>
        </kineticLaw>
      </reaction>
      <reaction metaid="COPASI57" id="AKGMAL1" name="AKGMAL1" reversible="false">
        <annotation>
          <COPASI xmlns="http://www.copasi.org/static/sbml">
            <rdf:RDF xmlns:dcterms="http://purl.org/dc/terms/" xmlns:rdf="http://www.w3.org/1999/02/22-rdf-syntax-ns#">
              <rdf:Description rdf:about="#COPASI57">
                <dcterms:created>
                  <rdf:Description>
                    <dcterms:W3CDTF>2017-03-10T18:15:19Z</dcterms:W3CDTF>
                  </rdf:Description>
                </dcterms:created>
              </rdf:Description>
            </rdf:RDF>
          </COPASI>
        </annotation>
        <listOfReactants>
          <speciesReference species="AKG" stoichiometry="1"/>
        </listOfReactants>
        <listOfModifiers>
          <modifierSpeciesReference species="mMAL"/>
          <modifierSpeciesReference species="mAKG"/>
          <modifierSpeciesReference species="MAL"/>
        </listOfModifiers>
        <kineticLaw>
          <math xmlns="http://www.w3.org/1998/Math/MathML">
            <apply>
              <times/>
              <ci> cell </ci>
              <apply>
                <ci> Rate_Law_for_AKGMAL1_1 </ci>
                <ci> AKG </ci>
                <ci> Kmakgi_akgmal </ci>
                <ci> Kmakgx_akgmal </ci>
                <ci> Kmmali_akgmal </ci>
                <ci> Kmmalx_akgmal </ci>
                <ci> MAL </ci>
                <ci> Vc </ci>
                <ci> Vf_akgmal </ci>
                <ci> Vm </ci>
                <ci> mAKG </ci>
                <ci> mMAL </ci>
              </apply>
            </apply>
          </math>
        </kineticLaw>
      </reaction>
      <reaction metaid="COPASI58" id="ASPGLU4" name="ASPGLU4" reversible="false">
        <annotation>
          <COPASI xmlns="http://www.copasi.org/static/sbml">
            <rdf:RDF xmlns:dcterms="http://purl.org/dc/terms/" xmlns:rdf="http://www.w3.org/1999/02/22-rdf-syntax-ns#">
              <rdf:Description rdf:about="#COPASI58">
                <dcterms:created>
                  <rdf:Description>
                    <dcterms:W3CDTF>2017-03-10T19:14:23Z</dcterms:W3CDTF>
                  </rdf:Description>
                </dcterms:created>
              </rdf:Description>
            </rdf:RDF>
          </COPASI>
        </annotation>
        <listOfReactants>
          <speciesReference species="mGlutamate" stoichiometry="1"/>
        </listOfReactants>
        <listOfModifiers>
          <modifierSpeciesReference species="ASP"/>
          <modifierSpeciesReference species="mASP"/>
          <modifierSpeciesReference species="Glutamate"/>
        </listOfModifiers>
        <kineticLaw>
          <math xmlns="http://www.w3.org/1998/Math/MathML">
            <apply>
              <times/>
              <ci> cell </ci>
              <apply>
                <ci> Rate_Law_for_ASPGLU4_1 </ci>
                <ci> ASP </ci>
                <ci> Glutamate </ci>
                <ci> Keq_aspglu </ci>
                <ci> Kh_aspglu </ci>
                <ci> Kiaspi_aspglu </ci>
                <ci> Kiaspx_aspglu </ci>
                <ci> Kiglui_aspglu </ci>
                <ci> Kiglux_aspglu </ci>
                <ci> M_aspglu </ci>
                <ci> Vf_aspglu </ci>
                <ci> cH </ci>
                <ci> mASP </ci>
                <ci> mGlutamate </ci>
                <ci> mH </ci>
              </apply>
            </apply>
          </math>
        </kineticLaw>
      </reaction>
      <reaction metaid="COPASI59" id="CITMAL1" name="CITMAL1" reversible="false">
        <annotation>
          <COPASI xmlns="http://www.copasi.org/static/sbml">
            <rdf:RDF xmlns:dcterms="http://purl.org/dc/terms/" xmlns:rdf="http://www.w3.org/1999/02/22-rdf-syntax-ns#">
              <rdf:Description rdf:about="#COPASI59">
                <dcterms:created>
                  <rdf:Description>
                    <dcterms:W3CDTF>2017-03-10T19:13:28Z</dcterms:W3CDTF>
                  </rdf:Description>
                </dcterms:created>
              </rdf:Description>
            </rdf:RDF>
          </COPASI>
        </annotation>
        <listOfProducts>
          <speciesReference species="MAL" stoichiometry="1"/>
        </listOfProducts>
        <listOfModifiers>
          <modifierSpeciesReference species="CIT"/>
          <modifierSpeciesReference species="mMAL"/>
          <modifierSpeciesReference species="mCIT"/>
        </listOfModifiers>
        <kineticLaw>
          <math xmlns="http://www.w3.org/1998/Math/MathML">
            <apply>
              <times/>
              <ci> cell </ci>
              <apply>
                <ci> Rate_Law_for_CITMAL1_1 </ci>
                <ci> CIT </ci>
                <ci> MAL </ci>
                <ci> Vc </ci>
                <ci> Vf_citmal </ci>
                <ci> Vm </ci>
                <ci> mCIT </ci>
                <ci> mMAL </ci>
              </apply>
            </apply>
          </math>
        </kineticLaw>
      </reaction>
      <reaction metaid="COPASI60" id="GLUH1" name="GLUH1" reversible="false">
        <annotation>
          <COPASI xmlns="http://www.copasi.org/static/sbml">
            <rdf:RDF xmlns:dcterms="http://purl.org/dc/terms/" xmlns:rdf="http://www.w3.org/1999/02/22-rdf-syntax-ns#">
              <rdf:Description rdf:about="#COPASI60">
                <dcterms:created>
                  <rdf:Description>
                    <dcterms:W3CDTF>2017-03-10T18:58:17Z</dcterms:W3CDTF>
                  </rdf:Description>
                </dcterms:created>
              </rdf:Description>
            </rdf:RDF>
          </COPASI>
        </annotation>
        <listOfReactants>
          <speciesReference species="Glutamate" stoichiometry="1"/>
        </listOfReactants>
        <listOfModifiers>
          <modifierSpeciesReference species="mGlutamate"/>
        </listOfModifiers>
        <kineticLaw>
          <math xmlns="http://www.w3.org/1998/Math/MathML">
            <apply>
              <times/>
              <ci> cell </ci>
              <apply>
                <ci> Rate_Law_for_GLUH1_1 </ci>
                <ci> Glutamate </ci>
                <ci> Vc </ci>
                <ci> Vf_gluh </ci>
                <ci> Vm </ci>
                <ci> cH </ci>
                <ci> mGlutamate </ci>
                <ci> mH </ci>
              </apply>
            </apply>
          </math>
        </kineticLaw>
      </reaction>
      <reaction metaid="COPASI61" id="MMALIC" name="MMALIC" reversible="true">
        <annotation>
          <COPASI xmlns="http://www.copasi.org/static/sbml">
            <rdf:RDF xmlns:dcterms="http://purl.org/dc/terms/" xmlns:rdf="http://www.w3.org/1999/02/22-rdf-syntax-ns#">
              <rdf:Description rdf:about="#COPASI61">
                <dcterms:created>
                  <rdf:Description>
                    <dcterms:W3CDTF>2017-03-10T18:42:29Z</dcterms:W3CDTF>
                  </rdf:Description>
                </dcterms:created>
              </rdf:Description>
            </rdf:RDF>
          </COPASI>
        </annotation>
        <listOfReactants>
          <speciesReference species="mMAL" stoichiometry="1"/>
        </listOfReactants>
        <listOfProducts>
          <speciesReference species="Pyr" stoichiometry="1"/>
        </listOfProducts>
        <kineticLaw>
          <math xmlns="http://www.w3.org/1998/Math/MathML">
            <apply>
              <times/>
              <ci> cell </ci>
              <apply>
                <ci> Rate_Law_for_MMALIC_1 </ci>
                <ci> Keq_malic </ci>
                <ci> Kiatp_malic </ci>
                <ci> Kmal_malic </ci>
                <ci> Knad_malic </ci>
                <ci> Pyr </ci>
                <ci> Vf_malic </ci>
                <ci> mATP </ci>
                <ci> mCO2 </ci>
                <ci> mMAL </ci>
                <ci> mNAD </ci>
                <ci> mNADH </ci>
              </apply>
            </apply>
          </math>
        </kineticLaw>
      </reaction>
      <reaction metaid="COPASI62" id="CMALIC" name="CMALIC" reversible="true">
        <annotation>
          <COPASI xmlns="http://www.copasi.org/static/sbml">
            <rdf:RDF xmlns:dcterms="http://purl.org/dc/terms/" xmlns:rdf="http://www.w3.org/1999/02/22-rdf-syntax-ns#">
              <rdf:Description rdf:about="#COPASI62">
                <dcterms:created>
                  <rdf:Description>
                    <dcterms:W3CDTF>2017-03-10T19:06:21Z</dcterms:W3CDTF>
                  </rdf:Description>
                </dcterms:created>
              </rdf:Description>
            </rdf:RDF>
          </COPASI>
        </annotation>
        <listOfReactants>
          <speciesReference species="MAL" stoichiometry="1"/>
          <speciesReference species="NADP" stoichiometry="1"/>
        </listOfReactants>
        <listOfProducts>
          <speciesReference species="PYR" stoichiometry="1"/>
          <speciesReference species="NADPH" stoichiometry="1"/>
        </listOfProducts>
        <kineticLaw>
          <math xmlns="http://www.w3.org/1998/Math/MathML">
            <apply>
              <times/>
              <ci> cell </ci>
              <apply>
                <ci> Rate_Law_for_CMALIC_1 </ci>
                <ci> Keq_cmalic </ci>
                <ci> Kico2_cmalic </ci>
                <ci> Kimal_cmalic </ci>
                <ci> Kinadp_cmalic </ci>
                <ci> Kinadph_cmalic </ci>
                <ci> Kipyr_cmalic </ci>
                <ci> Kmco2_cmalic </ci>
                <ci> Kmmal_cmalic </ci>
                <ci> Kmnadp_cmalic </ci>
                <ci> Kmnadph_cmalic </ci>
                <ci> Kmpyr_cmalic </ci>
                <ci> MAL </ci>
                <ci> NADP </ci>
                <ci> NADPH </ci>
                <ci> PYR </ci>
                <ci> Vf_cmalic </ci>
                <ci> cCO2 </ci>
              </apply>
            </apply>
          </math>
        </kineticLaw>
      </reaction>
      <reaction metaid="COPASI63" id="PC" name="PC" reversible="true">
        <annotation>
          <COPASI xmlns="http://www.copasi.org/static/sbml">
            <rdf:RDF xmlns:dcterms="http://purl.org/dc/terms/" xmlns:rdf="http://www.w3.org/1999/02/22-rdf-syntax-ns#">
              <rdf:Description rdf:about="#COPASI63">
                <dcterms:created>
                  <rdf:Description>
                    <dcterms:W3CDTF>2017-03-10T18:40:30Z</dcterms:W3CDTF>
                  </rdf:Description>
                </dcterms:created>
              </rdf:Description>
            </rdf:RDF>
          </COPASI>
        </annotation>
        <listOfReactants>
          <speciesReference species="Pyr" stoichiometry="1"/>
        </listOfReactants>
        <listOfProducts>
          <speciesReference species="mOAA" stoichiometry="1"/>
        </listOfProducts>
        <kineticLaw>
          <math xmlns="http://www.w3.org/1998/Math/MathML">
            <apply>
              <times/>
              <ci> cell </ci>
              <apply>
                <ci> Rate_Law_for_PC_1 </ci>
                <ci> Keq_pc </ci>
                <ci> Kmco2_pc </ci>
                <ci> Kmpyr_pc </ci>
                <ci> Pyr </ci>
                <ci> Vf_pc </ci>
                <ci> mCO2 </ci>
                <ci> mOAA </ci>
              </apply>
            </apply>
          </math>
        </kineticLaw>
      </reaction>
      <reaction metaid="COPASI64" id="GLS" name="GLS" reversible="true">
        <annotation>
          <COPASI xmlns="http://www.copasi.org/static/sbml">
            <rdf:RDF xmlns:dcterms="http://purl.org/dc/terms/" xmlns:rdf="http://www.w3.org/1999/02/22-rdf-syntax-ns#">
              <rdf:Description rdf:about="#COPASI64">
                <dcterms:created>
                  <rdf:Description>
                    <dcterms:W3CDTF>2017-03-10T18:59:42Z</dcterms:W3CDTF>
                  </rdf:Description>
                </dcterms:created>
              </rdf:Description>
            </rdf:RDF>
          </COPASI>
        </annotation>
        <listOfReactants>
          <speciesReference species="Glutamine_in" stoichiometry="1"/>
        </listOfReactants>
        <listOfProducts>
          <speciesReference species="Glutamate" stoichiometry="1"/>
        </listOfProducts>
        <listOfModifiers>
          <modifierSpeciesReference species="mGlutamate"/>
        </listOfModifiers>
        <kineticLaw>
          <math xmlns="http://www.w3.org/1998/Math/MathML">
            <apply>
              <times/>
              <ci> cell </ci>
              <apply>
                <ci> Rate_Law_for_GLS_1 </ci>
                <ci> Glutamine_in </ci>
                <ci> Keq_gls </ci>
                <ci> Kiglu_gls </ci>
                <ci> Kmgln_gls </ci>
                <ci> Vf_gls </ci>
                <ci> mGlutamate </ci>
              </apply>
            </apply>
          </math>
        </kineticLaw>
      </reaction>
      <reaction metaid="COPASI65" id="GPT" name="GPT" reversible="true">
        <annotation>
          <COPASI xmlns="http://www.copasi.org/static/sbml">
            <rdf:RDF xmlns:dcterms="http://purl.org/dc/terms/" xmlns:rdf="http://www.w3.org/1999/02/22-rdf-syntax-ns#">
              <rdf:Description rdf:about="#COPASI65">
                <dcterms:created>
                  <rdf:Description>
                    <dcterms:W3CDTF>2017-03-10T18:53:19Z</dcterms:W3CDTF>
                  </rdf:Description>
                </dcterms:created>
              </rdf:Description>
            </rdf:RDF>
          </COPASI>
        </annotation>
        <listOfReactants>
          <speciesReference species="mAKG" stoichiometry="1"/>
        </listOfReactants>
        <listOfProducts>
          <speciesReference species="Pyr" stoichiometry="1"/>
          <speciesReference species="mGlutamate" stoichiometry="1"/>
        </listOfProducts>
        <kineticLaw>
          <math xmlns="http://www.w3.org/1998/Math/MathML">
            <apply>
              <times/>
              <ci> cell </ci>
              <apply>
                <ci> Rate_Law_for_GPT_1 </ci>
                <ci> Kakg_gpt </ci>
                <ci> Kala_gpt </ci>
                <ci> Keq_gpt </ci>
                <ci> Kglu_gpt </ci>
                <ci> Kia_gpt </ci>
                <ci> Kig_gpt </ci>
                <ci> Kiglu_gpt </ci>
                <ci> Kipyr_gpt </ci>
                <ci> Kpyr_gpt </ci>
                <ci> Krg_gpt </ci>
                <ci> Pyr </ci>
                <ci> Vf_gpt </ci>
                <ci> Vq_gpt </ci>
                <ci> mAKG </ci>
                <ci> mALA </ci>
                <ci> mGlutamate </ci>
              </apply>
            </apply>
          </math>
        </kineticLaw>
      </reaction>
      <reaction metaid="COPASI66" id="ASCT2" name="ASCT2" reversible="true">
        <annotation>
          <COPASI xmlns="http://www.copasi.org/static/sbml">
            <rdf:RDF xmlns:dcterms="http://purl.org/dc/terms/" xmlns:rdf="http://www.w3.org/1999/02/22-rdf-syntax-ns#">
              <rdf:Description rdf:about="#COPASI66">
                <dcterms:created>
                  <rdf:Description>
                    <dcterms:W3CDTF>2017-03-10T19:17:50Z</dcterms:W3CDTF>
                  </rdf:Description>
                </dcterms:created>
              </rdf:Description>
            </rdf:RDF>
          </COPASI>
        </annotation>
        <listOfReactants>
          <speciesReference species="Glutamine_out" stoichiometry="1"/>
        </listOfReactants>
        <listOfProducts>
          <speciesReference species="Glutamine_in" stoichiometry="1"/>
        </listOfProducts>
        <kineticLaw>
          <math xmlns="http://www.w3.org/1998/Math/MathML">
            <apply>
              <times/>
              <ci> cell </ci>
              <apply>
                <ci> Rate_Law_for_ASCT2_1 </ci>
                <ci> Glutamine_out </ci>
                <ci> Kmax_asct2 </ci>
                <ci> Vf_asct2 </ci>
              </apply>
            </apply>
          </math>
        </kineticLaw>
      </reaction>
      <reaction metaid="COPASI67" id="GDH" name="GDH" reversible="true">
        <annotation>
          <COPASI xmlns="http://www.copasi.org/static/sbml">
            <rdf:RDF xmlns:dcterms="http://purl.org/dc/terms/" xmlns:rdf="http://www.w3.org/1999/02/22-rdf-syntax-ns#">
              <rdf:Description rdf:about="#COPASI67">
                <dcterms:created>
                  <rdf:Description>
                    <dcterms:W3CDTF>2017-03-10T19:00:19Z</dcterms:W3CDTF>
                  </rdf:Description>
                </dcterms:created>
              </rdf:Description>
            </rdf:RDF>
          </COPASI>
        </annotation>
        <listOfReactants>
          <speciesReference species="mGlutamate" stoichiometry="1"/>
        </listOfReactants>
        <listOfProducts>
          <speciesReference species="mAKG" stoichiometry="1"/>
        </listOfProducts>
        <kineticLaw>
          <math xmlns="http://www.w3.org/1998/Math/MathML">
            <apply>
              <times/>
              <ci> cell </ci>
              <apply>
                <ci> Rate_Law_for_GDH_1 </ci>
                <ci> Keq_gdh </ci>
                <ci> Kiakg_gdh </ci>
                <ci> Kiglu_gdh </ci>
                <ci> Kinad_gdh </ci>
                <ci> Kinadh_gdh </ci>
                <ci> Kinh3_gdh </ci>
                <ci> Kmakg_gdh </ci>
                <ci> Kmglu_gdh </ci>
                <ci> Kmnad_gdh </ci>
                <ci> Kmnadh_gdh </ci>
                <ci> Kmnh3_gdh </ci>
                <ci> Vf_gdh </ci>
                <ci> mAKG </ci>
                <ci> mGlutamate </ci>
                <ci> mNAD </ci>
                <ci> mNADH </ci>
                <ci> mNH3 </ci>
              </apply>
            </apply>
          </math>
        </kineticLaw>
      </reaction>
      <reaction metaid="COPASI68" id="CLY" name="CLY" reversible="true">
        <annotation>
          <COPASI xmlns="http://www.copasi.org/static/sbml">
            <rdf:RDF xmlns:dcterms="http://purl.org/dc/terms/" xmlns:rdf="http://www.w3.org/1999/02/22-rdf-syntax-ns#">
              <rdf:Description rdf:about="#COPASI68">
                <dcterms:created>
                  <rdf:Description>
                    <dcterms:W3CDTF>2017-03-10T19:07:12Z</dcterms:W3CDTF>
                  </rdf:Description>
                </dcterms:created>
              </rdf:Description>
            </rdf:RDF>
          </COPASI>
        </annotation>
        <listOfReactants>
          <speciesReference species="CIT" stoichiometry="1"/>
        </listOfReactants>
        <listOfProducts>
          <speciesReference species="OAA" stoichiometry="1"/>
        </listOfProducts>
        <kineticLaw>
          <math xmlns="http://www.w3.org/1998/Math/MathML">
            <apply>
              <times/>
              <ci> cell </ci>
              <apply>
                <ci> Rate_Law_for_CLY_1 </ci>
                <ci> CIT </ci>
                <ci> Kiaccoa_cly </ci>
                <ci> Kicit_cly </ci>
                <ci> Kicoash_cly </ci>
                <ci> Kioaa_cly </ci>
                <ci> Kmaccoa_cly </ci>
                <ci> Kmcit_cly </ci>
                <ci> Kmcoash_cly </ci>
                <ci> Kmoaa_cly </ci>
                <ci> OAA </ci>
                <ci> Vf_cly </ci>
                <ci> cAcCoA </ci>
                <ci> cCoASH </ci>
              </apply>
            </apply>
          </math>
        </kineticLaw>
      </reaction>
      <reaction metaid="COPASI69" id="MALPi1" name="MALPi1" reversible="false">
        <annotation>
          <COPASI xmlns="http://www.copasi.org/static/sbml">
            <rdf:RDF xmlns:dcterms="http://purl.org/dc/terms/" xmlns:rdf="http://www.w3.org/1999/02/22-rdf-syntax-ns#">
              <rdf:Description rdf:about="#COPASI69">
                <dcterms:created>
                  <rdf:Description>
                    <dcterms:W3CDTF>2017-03-10T18:21:18Z</dcterms:W3CDTF>
                  </rdf:Description>
                </dcterms:created>
              </rdf:Description>
            </rdf:RDF>
          </COPASI>
        </annotation>
        <listOfReactants>
          <speciesReference species="MAL" stoichiometry="1"/>
        </listOfReactants>
        <listOfModifiers>
          <modifierSpeciesReference species="mMAL"/>
        </listOfModifiers>
        <kineticLaw>
          <math xmlns="http://www.w3.org/1998/Math/MathML">
            <apply>
              <times/>
              <ci> cell </ci>
              <apply>
                <ci> Rate_Law_for_MALPi1_1 </ci>
                <ci> MAL </ci>
                <ci> Vc </ci>
                <ci> Vf_malpi </ci>
                <ci> Vm </ci>
                <ci> cPi </ci>
                <ci> mMAL </ci>
                <ci> mPi </ci>
              </apply>
            </apply>
          </math>
        </kineticLaw>
      </reaction>
      <reaction metaid="COPASI70" id="PYRH1" name="PYRH1" reversible="false">
        <annotation>
          <COPASI xmlns="http://www.copasi.org/static/sbml">
            <rdf:RDF xmlns:dcterms="http://purl.org/dc/terms/" xmlns:rdf="http://www.w3.org/1999/02/22-rdf-syntax-ns#">
              <rdf:Description rdf:about="#COPASI70">
                <dcterms:created>
                  <rdf:Description>
                    <dcterms:W3CDTF>2017-03-10T18:28:01Z</dcterms:W3CDTF>
                  </rdf:Description>
                </dcterms:created>
              </rdf:Description>
            </rdf:RDF>
          </COPASI>
        </annotation>
        <listOfReactants>
          <speciesReference species="PYR" stoichiometry="1"/>
        </listOfReactants>
        <listOfModifiers>
          <modifierSpeciesReference species="Pyr"/>
        </listOfModifiers>
        <kineticLaw>
          <math xmlns="http://www.w3.org/1998/Math/MathML">
            <apply>
              <times/>
              <ci> cell </ci>
              <apply>
                <ci> Rate_Law_for_PYRH1_1 </ci>
                <ci> PYR </ci>
                <ci> Pyr </ci>
                <ci> Vf_pyrh </ci>
                <ci> cH </ci>
                <ci> mH </ci>
              </apply>
            </apply>
          </math>
        </kineticLaw>
      </reaction>
      <reaction metaid="COPASI71" id="PYRH2" name="PYRH2" reversible="false">
        <annotation>
          <COPASI xmlns="http://www.copasi.org/static/sbml">
            <rdf:RDF xmlns:dcterms="http://purl.org/dc/terms/" xmlns:rdf="http://www.w3.org/1999/02/22-rdf-syntax-ns#">
              <rdf:Description rdf:about="#COPASI71">
                <dcterms:created>
                  <rdf:Description>
                    <dcterms:W3CDTF>2017-03-10T18:25:43Z</dcterms:W3CDTF>
                  </rdf:Description>
                </dcterms:created>
              </rdf:Description>
            </rdf:RDF>
          </COPASI>
        </annotation>
        <listOfProducts>
          <speciesReference species="Pyr" stoichiometry="1"/>
        </listOfProducts>
        <listOfModifiers>
          <modifierSpeciesReference species="PYR"/>
        </listOfModifiers>
        <kineticLaw>
          <math xmlns="http://www.w3.org/1998/Math/MathML">
            <apply>
              <times/>
              <ci> cell </ci>
              <apply>
                <ci> Rate_Law_for_PYRH2_1 </ci>
                <ci> PYR </ci>
                <ci> Pyr </ci>
                <ci> Vc </ci>
                <ci> Vf_pyrh </ci>
                <ci> Vm </ci>
                <ci> cH </ci>
                <ci> mH </ci>
              </apply>
            </apply>
          </math>
        </kineticLaw>
      </reaction>
      <reaction metaid="COPASI72" id="ASPGLU1" name="ASPGLU1" reversible="false">
        <annotation>
          <COPASI xmlns="http://www.copasi.org/static/sbml">
            <rdf:RDF xmlns:dcterms="http://purl.org/dc/terms/" xmlns:rdf="http://www.w3.org/1999/02/22-rdf-syntax-ns#">
              <rdf:Description rdf:about="#COPASI72">
                <dcterms:created>
                  <rdf:Description>
                    <dcterms:W3CDTF>2017-03-10T19:17:09Z</dcterms:W3CDTF>
                  </rdf:Description>
                </dcterms:created>
              </rdf:Description>
            </rdf:RDF>
          </COPASI>
        </annotation>
        <listOfReactants>
          <speciesReference species="ASP" stoichiometry="1"/>
        </listOfReactants>
        <listOfModifiers>
          <modifierSpeciesReference species="mGlutamate"/>
          <modifierSpeciesReference species="mASP"/>
          <modifierSpeciesReference species="Glutamate"/>
        </listOfModifiers>
        <kineticLaw>
          <math xmlns="http://www.w3.org/1998/Math/MathML">
            <apply>
              <times/>
              <ci> cell </ci>
              <apply>
                <ci> Rate_Law_for_ASPGLU1_1 </ci>
                <ci> ASP </ci>
                <ci> Glutamate </ci>
                <ci> Keq_aspglu </ci>
                <ci> Kh_aspglu </ci>
                <ci> Kiaspi_aspglu </ci>
                <ci> Kiaspx_aspglu </ci>
                <ci> Kiglui_aspglu </ci>
                <ci> Kiglux_aspglu </ci>
                <ci> M_aspglu </ci>
                <ci> Vc </ci>
                <ci> Vf_aspglu </ci>
                <ci> Vm </ci>
                <ci> cH </ci>
                <ci> mASP </ci>
                <ci> mGlutamate </ci>
                <ci> mH </ci>
              </apply>
            </apply>
          </math>
        </kineticLaw>
      </reaction>
      <reaction metaid="COPASI73" id="ASPGLU2" name="ASPGLU2" reversible="false">
        <annotation>
          <COPASI xmlns="http://www.copasi.org/static/sbml">
            <rdf:RDF xmlns:dcterms="http://purl.org/dc/terms/" xmlns:rdf="http://www.w3.org/1999/02/22-rdf-syntax-ns#">
              <rdf:Description rdf:about="#COPASI73">
                <dcterms:created>
                  <rdf:Description>
                    <dcterms:W3CDTF>2017-03-10T19:16:18Z</dcterms:W3CDTF>
                  </rdf:Description>
                </dcterms:created>
              </rdf:Description>
            </rdf:RDF>
          </COPASI>
        </annotation>
        <listOfProducts>
          <speciesReference species="mASP" stoichiometry="1"/>
        </listOfProducts>
        <listOfModifiers>
          <modifierSpeciesReference species="ASP"/>
          <modifierSpeciesReference species="mGlutamate"/>
          <modifierSpeciesReference species="Glutamate"/>
        </listOfModifiers>
        <kineticLaw>
          <math xmlns="http://www.w3.org/1998/Math/MathML">
            <apply>
              <times/>
              <ci> cell </ci>
              <apply>
                <ci> Rate_Law_for_ASPGLU2_1 </ci>
                <ci> ASP </ci>
                <ci> Glutamate </ci>
                <ci> Keq_aspglu </ci>
                <ci> Kh_aspglu </ci>
                <ci> Kiaspi_aspglu </ci>
                <ci> Kiaspx_aspglu </ci>
                <ci> Kiglui_aspglu </ci>
                <ci> Kiglux_aspglu </ci>
                <ci> M_aspglu </ci>
                <ci> Vf_aspglu </ci>
                <ci> cH </ci>
                <ci> mASP </ci>
                <ci> mGlutamate </ci>
                <ci> mH </ci>
              </apply>
            </apply>
          </math>
        </kineticLaw>
      </reaction>
      <reaction metaid="COPASI74" id="ASPGLU3" name="ASPGLU3" reversible="false">
        <annotation>
          <COPASI xmlns="http://www.copasi.org/static/sbml">
            <rdf:RDF xmlns:dcterms="http://purl.org/dc/terms/" xmlns:rdf="http://www.w3.org/1999/02/22-rdf-syntax-ns#">
              <rdf:Description rdf:about="#COPASI74">
                <dcterms:created>
                  <rdf:Description>
                    <dcterms:W3CDTF>2017-03-10T19:15:15Z</dcterms:W3CDTF>
                  </rdf:Description>
                </dcterms:created>
              </rdf:Description>
            </rdf:RDF>
          </COPASI>
        </annotation>
        <listOfProducts>
          <speciesReference species="Glutamate" stoichiometry="1"/>
        </listOfProducts>
        <listOfModifiers>
          <modifierSpeciesReference species="ASP"/>
          <modifierSpeciesReference species="mGlutamate"/>
          <modifierSpeciesReference species="mASP"/>
        </listOfModifiers>
        <kineticLaw>
          <math xmlns="http://www.w3.org/1998/Math/MathML">
            <apply>
              <times/>
              <ci> cell </ci>
              <apply>
                <ci> Rate_Law_for_ASPGLU3_1 </ci>
                <ci> ASP </ci>
                <ci> Glutamate </ci>
                <ci> Keq_aspglu </ci>
                <ci> Kh_aspglu </ci>
                <ci> Kiaspi_aspglu </ci>
                <ci> Kiaspx_aspglu </ci>
                <ci> Kiglui_aspglu </ci>
                <ci> Kiglux_aspglu </ci>
                <ci> M_aspglu </ci>
                <ci> Vc </ci>
                <ci> Vf_aspglu </ci>
                <ci> Vm </ci>
                <ci> cH </ci>
                <ci> mASP </ci>
[truncated: 18,429 more chars]
