# Supplementary material for: Metabolic reprogramming dynamics in tumor spheroids: Insights from a multicellular, multiscale model
Source: PLoS Comput Biol. 2019 Jun 11;15(6):e1007053. doi: 10.1371/journal.pcbi.1007053 (PMC6588258; doi:10.1371/journal.pcbi.1007053)
Supplement: S4 Text — This file can be run in the CC3D modeling software to generate the results presented here. (ZIP) [file pcbi.1007053.s004.zip › S4 Text/TumorGrowth.cc3d]

<Simulation version="3.6.2">
   <XMLScript Type="XMLScript">Simulation/TumorGrowth.xml</XMLScript>
   <PythonScript Type="PythonScript">Simulation/TumorGrowth.py</PythonScript>
   <Resource Type="Python">Simulation/TumorGrowthSteppables.py</Resource>
   <SerializeSimulation AllowMultipleRestartDirectories="False" FileFormat="text" OutputFrequency="1000"/>
</Simulation>
