# Supplementary material for: Metabolic reprogramming dynamics in tumor spheroids: Insights from a multicellular, multiscale model
Source: PLoS Comput Biol. 2019 Jun 11;15(6):e1007053. doi: 10.1371/journal.pcbi.1007053 (PMC6588258; doi:10.1371/journal.pcbi.1007053)
Supplement: S4 Text — This file can be run in the CC3D modeling software to generate the results presented here. (ZIP) [file pcbi.1007053.s004.zip › S4 Text/.backup/tumorgrowthsteppables.py]

import CompuCellSetup
from PySteppables import *
import CompuCell
import sys
from copy import deepcopy
import random
from math import *
from PlayerPython import *
import os
import numpy as np


import time
import os.path


V0 = 16.0 
S0 = 16.0 
V0_nec = 4.0 
S0_nec = 4.0 
LBD_V0 = 15.0 
LBD_S0 = 5.0  
LBD_NV0 = 10.0  
LBD_NS0 = 5.0 
EV0 = 40.0*V0 
ES0 = 40.0*S0 
LBD_EV0 = 40.0*LBD_V0 
LBD_ES0 = 40.0*LBD_S0  
kgts = 4.0 
Pvolmaxmit = 2.0*V0 
Svolmaxmit = 2.0*V0        
a = 1 
incvol = 15.0 
decvol = 0.025 
PGrThr = 0.09983  
SGrThr = 0.09983  
StressIncrement = 0.95 
PUgMax = 0.6 
QUgMax = 0.75*PUgMax 
atpK = 0.32 
atpD = 0.021 
Total_time = 95 
Neg_concATP = 0.00095 
PNeThr = (Total_time)*(PUgMax*(Neg_concATP**a/(Neg_concATP**a + atpK**a))) 
QCNeThr = 2*PNeThr  
SNeThr = 4*PNeThr  
QSNeThr = 8*PNeThr 
Pos_concATP = 0.0628 
QCPThr = (Total_time)*(QUgMax*(Pos_concATP**a/(Pos_concATP**a + atpK**a))) 
QSSThr = QCPThr 
PLUgMax = 15.393 
QLUgMax = 0.75*PLUgMax 
lacK = 0.064 
LacDeath = 1.68 
Pos_concLac = 2.22 
Total_time_lac = 168.2
PNe_AThr = (Total_time_lac)*(PLUgMax*(Pos_concLac**a/(Pos_concLac**a + lacK**a))) 
QCNe_AThr = 2*PNe_AThr 
SNe_AThr = 4*PNe_AThr
QSNe_AThr = 8*PNe_AThr 
maxdiv = 9 
probstem = 0.5 
StressThr = 50.5 
K = 6
Neigh = 6
def getCellCOMPoint3D(cell):
    pt=CompuCell.Point3D()
    pt.x=int(round(cell.xCOM))
    pt.y=int(round(cell.yCOM))
    pt.z=int(round(cell.zCOM))
    
    return pt
from PySteppables import *
import CompuCell
import sys

from PlayerPython import *
import CompuCellSetup
from math import *

class EpithelialSheetSteppable(SteppableBasePy):
    def step(self,mcs):
        
        for cell in self.cellListByType(self.BASAL,self.ECM):  
            if 0<cell.xCOM<400:
                for fppd in self.getFocalPointPlasticityDataList(cell):
                        lambdaD=20.0*fppd.lambdaDistance
                        if lambdaD > 1e8:
 			    continue
                        targetD=fppd.targetDistance
                        self.focalPointPlasticityPlugin.setFocalPointPlasticityParameters(cell, fppd.neighborAddress, lambdaD,targetD,
                                                                      5.0) 


from PySteppables import *
import CompuCell
import sys

from PlayerPython import *
import CompuCellSetup
from math import *

class SBMLSolverSteppable(SteppableBasePy):
   
    def start(self):
        options={'relative':1e-09,'absolute':1e-12}
        self.setSBMLGlobalOptions(options)
        modelFile = './Simulation/S3_diffusion.xml'
        stepSize = 6
        self.addSBMLToCellTypes(_modelFile=modelFile, _modelName='PC_ODE', _types=[self.PCANCER, self.QCANCER, self.PSTEM, self.QSTEM],
                        _stepSize=stepSize)
        for cell in self.cellListByType(self.PCANCER, self.QCANCER, self.PSTEM, self.QSTEM): 
            cellDict=CompuCell.getPyAttrib(cell)
            cellDict["Glu_in"] = 0
            cellDict["Glutamine_in"] = 0
            cellDict["ATP"] = 0
            cellDict["NADPH"] = 0
            cellDict["NADH"] = 0
            cellDict["exLactate"] = 0
            cellDict["exLactate_now"] = 0
            cellDict["Lactate_in"] = 0
       
    def step(self,mcs):
        glucoseField=self.getConcentrationField('Glucose')
        glutamineField=self.getConcentrationField('Glutamine')
        oxygenField=self.getConcentrationField('Oxygen')
        LactateField=self.getConcentrationField('Lactate')        
        for cell in self.cellListByType(self.PCANCER, self.QCANCER, self.PSTEM, self.QSTEM):
            cellDict=CompuCell.getPyAttrib(cell)
            pt=getCellCOMPoint3D(cell)
            concg=glucoseField.get(pt)
            concgl=glutamineField.get(pt)
            concox=oxygenField.get(pt)
            conclac=LactateField.get(pt)
            Glu_out = (5/0.32)*(concg)
            Glutamine_out = (5/0.32)*(concgl)
            O2e = (5/0.32)*(concox)
            Lac_out = (5/0.32)*(conclac)
            Glu_out = max(0.0001,Glu_out)    
            O2e = max(0.0001,O2e)
            Glutamine_out = max(0.0001,Glutamine_out)
            if Glu_out <  0.0005:
                     Lac_out = max(0.0001,Lac_out) 
            else:
                     Lac_out = 0.0001
            
            self.setSBMLValue(_modelName='PC_ODE', _valueName='Glu_out', _value=Glu_out,
                  _cell=cell)   
            self.setSBMLValue(_modelName='PC_ODE', _valueName='Glutamine_out', _value=Glutamine_out,
                  _cell=cell)  
            self.setSBMLValue(_modelName='PC_ODE', _valueName='O2e', _value=O2e,
                  _cell=cell)  
            self.setSBMLValue(_modelName='PC_ODE', _valueName='Lac_out', _value=Lac_out,
                  _cell=cell)  
            
            if mcs > 1:  
               self.timestepSBML()
            state = self.getSBMLState(_modelName='PC_ODE', _cell=cell)  
            cellDict["Glu_in"] = state['Glu_in'] 
            cellDict["Glutamine_in"] = state['Glutamine_in']   
            cellDict["ATP"] = state['ATP']
            cellDict["exLactate"] = state['Lac_out']
            cellDict["Lactate_in"] = state['Lac_in']
            LactateField.set(pt,(0.32/5)*cellDict["exLactate"])
            cellDict["exLactate_now"] = LactateField.get(pt)
            


class TumorGrowthSteppable(SteppableBasePy):

    def start(self):
        
        for cell in self.cellListByType(self.PCANCER, self.QCANCER, self.PSTEM, self.QSTEM):
            cell.targetVolume=V0
            cell.lambdaVolume=LBD_V0
            cell.targetSurface=S0
            cell.lambdaSurface=LBD_S0
            cellDict=CompuCell.getPyAttrib(cell)
            cellDict["Counter"] = 0
            cellDict["Health"] = 0
            cellDict["Starvation"] = 0
            cellDict["Acidity"] = 0
            cellDict["Stress"] = 0
        for cell in self.cellListByType(self.NECROTIC):
            cell.targetVolume=V0_nec
            cell.lambdaVolume=LBD_NV0
            cell.targetSurface=S0_nec
            cell.lambdaSurface=LBD_NS0
        for cell in self.cellListByType(self.BASAL, self.ECM): 
            cell.targetVolume=EV0
            cell.lambdaVolume=LBD_EV0
            cell.targetSurface=ES0
            cell.lambdaSurface=LBD_ES0
 
    def step(self,mcs):        
        
        LactateField=self.getConcentrationField('Lactate') 
        
        if mcs % 50 == 0:
                   for cell in self.cellList:
                       LactateField=self.getConcentrationField('Lactate')       
                       cellDict=CompuCell.getPyAttrib(cell)
                       if cell.type == self.PCANCER: 
                          conc_gr =  (0.32/5)*(cellDict["Glu_in"] + cellDict["Glutamine_in"] + cellDict["ATP"])
                          concentration1 = max(0,conc_gr - PGrThr)
                          cell.targetVolume+=incvol*(concentration1)
                          cell.targetSurface=kgts*sqrt(cell.targetVolume)
                       if cell.type == self.PSTEM: 
                          conc_gr =  (0.32/5)*(cellDict["Glu_in"] + cellDict["Glutamine_in"] + cellDict["ATP"])
                          concentration2 = max(0,conc_gr - SGrThr)
                          cell.targetVolume+=incvol*(concentration2)
                          cell.targetSurface=kgts*sqrt(cell.targetVolume)
                        
                       if cell.type == self.NECROTIC :
                          cellNeighborList=self.getCellNeighborDataList(cell)
                          neighbor_count_by_type = cellNeighborList.neighborCountByType()
                          
                          if neighbor_count_by_type[0] >= 1:
                             cell.targetVolume-= min(decvol,cell.targetVolume)  
                          else: 
                             cell.targetVolume-= 0
                          cell.targetSurface=kgts*sqrt(cell.targetVolume)
                       

     
class CellStateTransition(SteppableBasePy):
    
    def start(self):
        
        for cell in self.cellListByType(self.PCANCER, self.QCANCER, self.PSTEM, self.QSTEM):
            cellDict=CompuCell.getPyAttrib(cell)
   
    def step(self,mcs):

        if mcs % 50 == 0:
                   LactateField=self.getConcentrationField('Lactate')    
                   for cell in self.cellListByType(self.PCANCER, self.QCANCER, self.PSTEM, self.QSTEM):
                       cellDict=CompuCell.getPyAttrib(cell)
                       XLac = cellDict["Lactate_in"]
                       XLacout = cellDict["exLactate"]
                       pt=getCellCOMPoint3D(cell) 
              
                       if (cell.type == self.QSTEM or cell.type == self.QCANCER or cell.type == self.PSTEM or cell.type == self.PCANCER):
                           cellNeighborList=self.getCellNeighborDataList(cell)
                           neighbor_count_by_type = cellNeighborList.neighborCountByType()
                           allPC = neighbor_count_by_type[1L] 
                           allQC = neighbor_count_by_type[2L]
                           allPS = neighbor_count_by_type[3L] 
                           allQS = neighbor_count_by_type[4L]
                           allNec = neighbor_count_by_type[5L]
                           All_neighbor = allPC + allQC + allPS + allQS + allNec
                           if neighbor_count_by_type[0] == 0 and All_neighbor >= int(Neigh):
                              cellDict["Stress"]+= StressIncrement
                           
                       
                       if cell.type == self.PCANCER:        
                           if (cellDict["Starv"] > PNeThr or cellDict["Acidity"] > PNe_AThr or cellDict["Stress"] > StressThr):
                               LactateField.set(pt,(0.32/5)*(XLac + XLacout))
                               cellDict["exLactate_now"] = LactateField.get(pt)
                               cell.type=self.NECROTIC
                               cellDict["Health"]=0
                               
               
                       if cell.type == self.PSTEM:
                           if (cellDict["Starv"] > SNeThr or cellDict["Acidity"] > SNe_AThr or cellDict["Stress"] > StressThr):
                               LactateField.set(pt,(0.32/5)*(XLac + XLacout))
                               cellDict["exLactate_now"] = LactateField.get(pt)
                               cell.type=self.NECROTIC
                               cellDict["Health"]=0
           
                                     
                       if cell.type==self.QCANCER:                
                           if (cellDict["Starv"] > QCNeThr or cellDict["Acidity"] > QCNe_AThr or cellDict["Stress"] > StressThr):
                               LactateField.set(pt,(0.32/5)*(XLac + XLacout))
                               cellDict["exLactate_now"] = LactateField.get(pt)
                               cell.type=self.NECROTIC
                               cellDict["Health"]=0
                     
                           if cellDict["Health"] > QCPThr:
                               cell.type=self.PCANCER
                               cellDict["Health"]=0
               
                       if cell.type == self.QSTEM:                
                           if (cellDict["Starv"] > QSNeThr or cellDict["Acidity"] > QSNe_AThr or cellDict["Stress"] > StressThr):
                               LactateField.set(pt,(0.32/5)*(XLac + XLacout))
                               cellDict["exLactate_now"] = LactateField.get(pt)
                               cell.type=self.NECROTIC
                               cellDict["Health"]=0
                      
                           if cellDict["Health"] > QSSThr:
                               cell.type=self.PSTEM
                               cellDict["Health"]=0
                       
                       
                       
                           
from PySteppables import *
import CompuCell
import sys

from PlayerPython import *
import CompuCellSetup
from math import *


class StravHealthCalculator(SteppableBasePy):
      
    def start(self):
            
        for cell in self.cellListByType(self.PCANCER, self.QCANCER, self.PSTEM, self.QSTEM, self.NECROTIC):
            cellDict=CompuCell.getPyAttrib(cell)
            cellDict["Starv"]=0
            cellDict["Health"]=0
            cellDict["Acidity"]=0
            cellDict["Stress"]=0
    
   
    def MM(self,x,m,k,coeff):
    
        return (m*(x**coeff/(x**coeff + k**coeff)))
    def step(self,mcs):
           
           if mcs % 50 == 0:
                      for cell in self.cellListByType(self.PCANCER, self.QCANCER, self.PSTEM, self.QSTEM):
                           cellDict=CompuCell.getPyAttrib(cell)
                        
                           if (cell.type == self.PCANCER or cell.type == self.PSTEM):
                               conc_atp =  (0.32/5)*cellDict["ATP"]
                               conc_gr =  (0.32/5)*(cellDict["Glu_in"] + cellDict["Glutamine_in"] + cellDict["ATP"])
                               conc_lacout =  (0.32/5)*cellDict["exLactate_now"]
                               if conc_atp < atpD :                     
                                    cellDict["Starv"]+= abs(self.MM(conc_atp,PUgMax,atpK,a) - self.MM(atpD,PUgMax,atpK,a))  
                               elif conc_lacout > LacDeath: 
                                    cellDict["Acidity"]+= abs(self.MM(conc_lacout,PLUgMax,lacK,a) - self.MM(LacDeath,PLUgMax,lacK,a))
                               else: 
                                   cellDict["Health"]+=exp(K)*(self.MM(conc_gr,PUgMax,atpK,4))
                                  
                                   
                           if (cell.type == self.QCANCER or cell.type == self.QSTEM):
                               conc_atp =  (0.32/5)*cellDict["ATP"]
                               conc_gr =  (0.32/5)*(cellDict["Glu_in"] + cellDict["Glutamine_in"] + cellDict["ATP"])
                               conc_lacout =  (0.32/5)*cellDict["exLactate_now"]
                               if conc_atp < atpD:
                                   cellDict["Starv"]+= abs(self.MM(conc_atp,QUgMax,atpK,a) - self.MM(atpD,QUgMax,atpK,a))
                               elif conc_lacout > LacDeath: 
                                    cellDict["Acidity"]+= abs(self.MM(conc_lacout,QLUgMax,lacK,a) - self.MM(LacDeath,QLUgMax,lacK,a))
                               else:
                                   cellDict["Health"]+=exp(K)*(self.MM(conc_gr,QUgMax,atpK,4))
                                   
      
    def finish(self):
        # this function may be called at the end of simulation - used very infrequently though
        return
    

from PySteppables import *
from PySteppablesExamples import MitosisSteppableBase
import CompuCell
import sys

from PlayerPython import *
from math import *

class MitosisSteppable(MitosisSteppableBase):
    
    def  start(self):
           
           # iterating over all cells in simulation        
        for cell in self.cellListByType(self.PCANCER, self.QCANCER, self.PSTEM, self.QSTEM):
            # Set the counter for division to be zero
            cellDict=CompuCell.getPyAttrib(cell)
            cellDict["Counter"]=0 # Number of divisions   
    
    def step(self,mcs):
        
        cells_to_divide=[]
        
        if mcs % 50 == 0:
                   for cell in self.cellList:
                         
                         if ((cell.type==self.PCANCER or cell.type==self.QCANCER) and cell.volume>Pvolmaxmit) or ((cell.type==self.PSTEM or cell.type==self.QSTEM) and cell.volume>Svolmaxmit):
           
                           cells_to_divide.append(cell)
                           
                   for cell in cells_to_divide:
                       
                       
                       self.divideCellRandomOrientation(cell)
                       
            

    def updateAttributes(self):
         
        
        LactateField=self.getConcentrationField('Lactate')
        parentCell=self.mitosisSteppable.parentCell
        childCell=self.mitosisSteppable.childCell
        parentCell.targetVolume=V0
        childCell.targetVolume=V0
        parentCell.targetSurface=kgts*sqrt(parentCell.targetVolume)
        childCell.targetSurface=kgts*sqrt(childCell.targetVolume)
        parentCell.lambdaVolume=LBD_V0
        parentCell.lambdaSurface=LBD_S0
        childCell.lambdaVolume=LBD_V0
        childCell.lambdaSurface=LBD_S0
        State_parentcell=self.getSBMLState(_modelName='PC_ODE',_cell=parentCell) # Get all the states
        self.copySBMLs(_fromCell= parentCell, _toCell=childCell) # Copy the SBML to the child Cell
        self.setSBMLState(_modelName='PC_ODE', _cell=childCell, _state=State_parentcell)
        pt_p=getCellCOMPoint3D(parentCell)  
        pt_c=getCellCOMPoint3D(childCell)       

        parentCellDict=CompuCell.getPyAttrib(parentCell)
        childCellDict=CompuCell.getPyAttrib(childCell)
        statep = self.getSBMLState(_modelName='PC_ODE', _cell=parentCell)  # returns dictionary of values
        parentCellDict["ATP"] = statep['ATP']
        parentCellDict["Glu_in"] = statep['Glu_in'] 
        parentCellDict["Glutamine_in"] = statep['Glutamine_in']
        parentCellDict["exLactate"] = statep['Lac_out']
        parentCellDict["exLactate_now"] = LactateField.get(pt_p)
        parentCellDict["Lactate_in"] = statep['Lac_in']
        
        statec = self.getSBMLState(_modelName='PC_ODE', _cell=childCell) 
        childCellDict["ATP"] = statec['ATP']
        childCellDict["Glu_in"] = statec['Glu_in'] 
        childCellDict["Glutamine_in"] = statec['Glutamine_in']
        childCellDict["exLactate"] = statec['Lac_out']
        childCellDict["Lactate_in"] = statec['Lac_in']
        childCellDict["exLactate_now"] = LactateField.get(pt_c)
        
        
        if parentCell.type == self.PCANCER:
            
            temp=random.gauss(maxdiv,2)   
            if  parentCellDict["Counter"] <= temp  :
                parentCell.type=self.QCANCER            # both cells are Q after mitosis
                childCell.type=self.QCANCER
                parentCellDict["Counter"]+=1
            
            childCellDict["Counter"]=deepcopy(parentCellDict["Counter"])
            
            
            if parentCellDict["Counter"] > temp :
                parentCell.type=self.NECROTIC
                childCell.type=self.NECROTIC
           
           
        if parentCell.type == self.PSTEM or parentCell.type == self.QSTEM :# Stem cell
            parentCellDict["Counter"]+=1			
            parentCell.type=self.QSTEM                # One is QS and
            childCell.type=self.QCANCER               # the other is QC
            
            if random.random() <= probstem:        # But there is a chance for a 2nd QS 
                childCell.type=self.QSTEM
            childCellDict["Counter"]=0
             
        parentCellDict["Starv"]=0
        childCellDict["Starv"]=0
        parentCellDict["Acidity"]=0
        childCellDict["Acidity"]=0
        parentCellDict["Health"]=0
        childCellDict["Health"]=0
        parentCellDict["Stress"]=0
        childCellDict["Stress"]=0
        


from PySteppables import *
import CompuCell
import sys

from PlayerPython import *
import CompuCellSetup
from math import *


class DataOutput(SteppableBasePy):
    
    def start(self):
        
        self.outfile1,outfile1_name = self.openFileInSimulationOutputDirectory("Volume.dat","w+")
        self.outfile2,outfile2_name = self.openFileInSimulationOutputDirectory("Radius.dat","w+")
        #self.pW=self.addNewPlotWindow(_title='TumorCellVolume',_xAxisTitle='MonteCarlo Step (MCS)',_yAxisTitle='Cell Absolute Volume', _xScaleType='linear',_yScaleType='linear')
        #self.pW.addPlot('Volume_plot',_style='Lines',_color='red',_size=5)
    def step(self,mcs):
        
        if mcs % 50 == 0:
                   TotalPCcells = 0
                   TotalQCcells = 0
                   TotalPScells = 0
                   TotalQScells = 0
                   TotalNcells = 0
                   
                   TotalPCcells_vol = 0
                   TotalQCcells_vol = 0
                   TotalPScells_vol = 0
                   TotalQScells_vol = 0
                   TotalNcells_vol = 0
                         
                   for cell in self.cellList:
                           if cell.type == self.PCANCER:
                                   TotalPCcells+= 1
                                   TotalPCcells_vol+=cell.volume
                           if cell.type == self.QCANCER:
                                   TotalQCcells+=1
                                   TotalQCcells_vol+=cell.volume
                           if cell.type == self.PSTEM:
                                   TotalPScells+=1
                                   TotalPScells_vol+=cell.volume
                           if cell.type == self.QSTEM:
                                   TotalQScells+=1
                                   TotalQScells_vol+=cell.volume
                           if cell.type == self.NECROTIC:
                                   TotalNcells+=1
                                   TotalNcells_vol+=cell.volume
                   
                   Totalallcells = TotalPCcells + TotalQCcells + TotalPScells + TotalQScells
                   Totalallcells_vol = TotalPCcells_vol + TotalQCcells_vol + TotalPScells_vol + TotalQScells_vol + TotalNcells_vol
                   data_list1 = str(mcs)+ "\t" + str(TotalPCcells)+"\t"+str(TotalQCcells)+"\t"
                   data_list1 += str(TotalPScells)+"\t"+str(TotalQScells)+"\t"
                   data_list1 += str(TotalNcells)+"\t"+str(Totalallcells)+"\t"
                   data_list1 += str(TotalPCcells_vol)+"\t"+str(TotalQCcells_vol)+"\t"
                   data_list1 += str(TotalPScells_vol)+"\t"+str(TotalQScells_vol)+"\t"
                   data_list1 += str(TotalNcells_vol)+"\t"+str(Totalallcells_vol)+"\t"
                   data_list1 += "\n"
                   self.outfile1.write(data_list1)
                   
                   for cell in self.cellListByType(self.PCANCER, self.QCANCER, self.PSTEM, self.QSTEM):
                       state = self.getSBMLState(_modelName='PC_ODE', _cell=cell) 
                       data_list2 = str(mcs)+ "\t" + str(cell.id)+"\t"+str(cell.volume)+"\t"+str(cell.type)+"\t"
                       data_list2 +=str(cell.surface)+"\t"+str(cell.xCOM)+"\t"+str(cell.yCOM)+"\t"
                       data_list2 += str(max(0,state['Glu_out']))+"\t"+str(max(0,state['Glutamine_out']))+"\t"
                       data_list2 += str(max(0,state['Lac_out']))+"\t"+str(max(0,state['O2e']))+"\t"
                       data_list2 += str(max(0,state['ADP']))+"\t"+str(max(0,state['AKG']))+"\t"
                       data_list2 += str(max(0,state['ASP']))+"\t"+str(max(0,state['ATP']))+"\t"
                       data_list2 += str(max(0,state['CIT']))+"\t"+str(max(0,state['DHAP']))+"\t"
                       data_list2 += str(max(0,state['E4P']))+"\t"+str(max(0,state['F6P']))+"\t"
                       data_list2 += str(max(0,state['G3P']))+"\t"+str(max(0,state['Glu_in']))+"\t"
                       data_list2 += str(max(0,state['Glutamate']))+"\t"+str(max(0,state['Glutamine_in']))+"\t"
                       data_list2 += str(max(0,state['GSH']))+"\t"+str(max(0,state['Lac_in']))+"\t"
                       data_list2 += str(max(0,state['mAKG']))+"\t"+str(max(0,state['MAL']))+"\t"
                       data_list2 += str(max(0,state['mASP']))+"\t"+str(max(0,state['mCIT']))+"\t"
                       data_list2 += str(max(0,state['mFUM']))+"\t"+str(max(0,state['mGlutamate']))+"\t"
                       data_list2 += str(max(0,state['mICIT']))+"\t"+str(max(0,state['mMAL']))+"\t"
                       data_list2 += str(max(0,state['mOAA']))+"\t"+str(max(0,state['mSUC']))+"\t"
                       data_list2 += str(max(0,state['NADH']))+"\t"+str(max(0,state['NADPH']))+"\t"
                       data_list2 += str(max(0,state['O2i']))+"\t"+str(max(0,state['OAA']))+"\t"
                       data_list2 += str(max(0,state['Glutamate']))+"\t"+str(max(0,state['Glutamine_in']))+"\t"
                       data_list2 += str(max(0,state['PEP']))+"\t"+str(max(0,state['PYR']))+"\t"
                       data_list2 += str(max(0,state['Pyr']))+"\t"+str(max(0,state['R5P']))+"\t"
                       data_list2 += str(max(0,state['S7P']))+"\t"+str(max(0,state['sixPG']))+"\t"+str(max(0,state['threePG']))+"\t"
                       data_list2 += "\n"
                       self.outfile2.write(data_list2) 
                      
                   #self.pW.addDataPoint("Volume_plot",mcs,Totalallcells_vol)
    def finish(self):
        self.outfile1.close()
        self.outfile2.close()
        
        return
